# Supplementary material for: Genetic modulation of protein expression in rat brain
Source: iScience. 2025 Feb 21;28(3):112079. doi: 10.1016/j.isci.2025.112079 (PMC11930185; doi:10.1016/j.isci.2025.112079)
Supplement: Table S1. TMT-LC/LC-MS/MS-based proteomic profile of whole brain tissues from HXB/BXH rat strains, related to Figure 2 [file mmc2.xlsx]

## Sheet: S1
	Table 1. TMT-LC/LC-MS/MS-based proteomic profile of whole brain tissues from HXB/BXH rat strains, Related to Figure 2.
	A total of 8,124 proteins were quantified across all 5 batches. TMT report ion intensities were corrected, normalized, and summarized for each protein. Five batches of TMT experiments, including three 16-plex and two 11-plex, were utilized for proteome profiling in this study. The LIMMA R package was used to correct the batch effect across the 5 batches. Expression values in each batch were furth…
	Strain	Index	UniProt acession	Peptide	Protein description	Protein name	Protein chromosome	Protein start	Protein end	Protein strand	HXB18	HXB18	SHR	SHR	BN-Lx	BN-Lx	BXH3	BXH3	BXH12	BXH12	BXH13	BXH13	BXH6	BXH6	BXH8	BXH8	HXB1	HXB1	HXB10	HXB10	HXB13	HXB13	HXB15	HXB15	HXB17	HXB17	HXB4	HXB4	HXB2	HXB2	HXB20	HXB20	HXB22	HXB22	HXB29	HXB29	HXB3	HXB3	HXB31
	Sex										Female	Male	Male	Female	Male	Female	Male	Female	Male	Female	Male	Female	Male	Female	Male	Female	Male	Female	Male	Female	Male	Female	Male	Female	Male	Female	Male	Female	Male	Female	Male	Female	Male	Female	Male	Female	Male	Female	Male
	Batch_ID										Batch1	Batch1	Batch1	Batch1	Batch1	Batch1	Batch1	Batch1	Batch1	Batch1	Batch1	Batch1	Batch2	Batch2	Batch2	Batch2	Batch2	Batch2	Batch2	Batch2	Batch2	Batch2	Batch2	Batch2	Batch2	Batch2	Batch2	Batch3	Batch3	Batch3	Batch3	Batch3	Batch3	Batch3	Batch3	Batch3	Batch3	Batch3	Batch3
	Channel										sig126	sig127N	sig127C	sig128N	sig129C	sig131N	sig131C	sig132N	sig132C	sig133N	sig133C	sig134N	sig127N	sig127C	sig128N	sig128C	sig129N	sig129C	sig130N	sig130C	sig131N	sig131C	sig132N	sig132C	sig133N	sig133C	sig134N	sig127N	sig127C	sig128N	sig128C	sig129N	sig129C	sig130N	sig130C	sig131N	sig131C	sig132N	sig132C
		1	P22062	MGFAEEAPYDAIHVGAAAPVVPQALIDQLKPGGR	Protein-l-isoaspartate(d-aspartate) o-methyltransferase	PCMT1	1	1736276	1767618	-	20.4991	19.9868	21.1233	21.2341	22.2896	22.6772	19.9014	20.478	19.5193	21.26	20.0797	19.927	21.8399	20.6465	21.3228	23.2504	19.7004	19.4113	20.0783	19.5789	20.7412	20.3518	20.686	20.0767	20.8663	19.9569	20.5405	20.1438	20.22	22.5216	21.1586	20.4466	20.5372	21.4871	19.8195	18.629	20.3917	22.5199	19.6356
		2	B0BNB5	TIDNADSSTLHAVTFLR	Loc683983 protein	NUP43	1	1771710	1782091	+	16.4894	15.9274	16.4417	15.7864	15.8431	13.5683	16.6152	15.9552	16.9002	16.2323	16.4428	17.5213	18.3333	16.3705	15.8101	15.8002	15.3378	18.2421	15.692	15.2549	14.6693	15.7471	16.0336	15.2315	15.8095	16.0122	15.1705	16.0752	15.922	15.3744	15.7305	16.7923	17.1205	14.7657	18.5341	15.1859	17.0556	15.2721	16.1894
		3	Q6E0V2	AAQHELPSSEGEVWSLPVPVER	Katanin p60 atpase-containing subunit a1	KATNA1	1	1825872	1867787	+	17.6518	18.4348	18.2529	18.6733	19.1863	19.5507	17.4573	17.7646	16.8703	18.1147	17.6215	16.5642	18.3748	18.9157	18.7983	17.6222	17.9494	18.8224	16.3355	18.2751	16.8861	18.5544	19.7983	18.4759	16.5035	19.5192	18.7092	18.3268	19.8152	18.1969	17.7677	16.5776	19.3232	19.1091	17.1016	17.9713	17.1642	18.5813	18.61
		4	D4AEG3	TGESLCYAFIEFEKEEDCEK	Peptidyl-prolyl cis-trans isomerase	PPIL4	1	1897338	1929763	+	16.5377	17.1933	16.3413	15.8893	14.5628	15.0648	16.7846	16.9975	17.7598	15.9584	16.7214	17.9925	17.6422	16.2681	16.3196	16.1507	15.6221	17.6287	18.0975	16.8527	14.8227	14.6803	16.0029	16.0086	16.6833	17.4993	17.1334	16.1124	15.6359	16.1578	16.2133	17.497	16.2892	15.6842	18.1747	18.1529	16.682	15.0753	15.5292
		5	F1LU97	LQAEGIDLTEEPYSDK	Sam and sh3 domain-containing 1	SASH1	1	2782864	2846200	-	17.2818	16.3128	18.1808	17.7132	15.3644	15.2731	18.4985	17.1256	17.1946	18.5002	16.7039	16.0786	17.786	17.6671	16.71	17.4864	18.4672	16.9411	16.4685	17.9631	15.8787	18.2208	17.8289	17.7296	14.958	15.8542	16.8043	18.2113	18.4451	17.0242	17.2497	16.6905	17.5487	18.1242	16.19	16.6027	15.9743	17.8455	17.8703
		6	Q9WU70	VLDGLTAGSSSASQQQQQQQHPPGNR	Syntaxin-binding protein 5	STXBP5	1	3858909	4011511	-	18.3279	18.8943	20.0994	19.9273	19.1786	20.6704	19.19	19.6173	17.0464	20.4131	19.1225	17.771	17.279	18.0601	20.135	18.2772	19.2539	17.5781	20.1321	19.5409	19.683	20.0672	18.5291	19.4676	20.4571	19.3553	20.1911	20.0978	18.8339	19.3362	18.8542	19.2623	20.0178	20.2184	20.3521	19.3008	17.5001	17.596	20.4678
		7	P23385	TNETACNQTAVIKPLTK	Metabotropic glutamate receptor 1	GRM1	1	4753144	5165859	-	19.5208	18.6651	17.1642	17.2619	17.3017	17.5953	18.6151	18.3523	19.8768	17.0188	18.2313	20.2384	19.4455	17.1693	18.7227	18.0374	16.5625	19.8823	18.8725	18.8779	17.2264	18.7766	16.8265	17.8389	18.3241	19.2255	18.517	17.1568	17.8399	17.8333	18.3153	19.27	18.6437	16.9877	19.7334	19.1498	19.7337	16.9677	18.6737
		8	Q5XI67	EQISVNSSVQEVPRA	F-box only protein 30	FBXO30	1	5366379	5388069	+	15.5549	15.52	15.2573	15.379	12.9471	12.7568	15.6177	15.4812	15.6011	15.6364	15.0302	15.5055	14.7938	14.5969	16.4671	16.4707	16.4914	14.0453	13.7043	14.4718	14.4192	16.176	13.3931	15.2853	15.5425	14.8407	15.2803	12.2049	16.458	14.9778	14.7455	15.0088	14.0734	14.4645	15.2149	14.7866	15.9871	15.7096	15.1922
		9	Q91XQ2	RPAVYIDEEALAQAQQDFFQK	Laforin	EPM2A	1	5448958	5571512	+	13.9217	13.9065	15.3807	16.4719	16.8258	15.9411	14.5427	14.9385	14.6109	16.0386	14.688	15.2538	15.3605	15.4605	15.5757	16.7009	15.4012	14.6864	16.0151	16.8659	14.3059	15.5242	15.0745	14.6557	13.4503	14.0676	16.9418	14.6652	16.5666	16.7247	14.2976	14.646	16.2086	17.0444	15.3603	13.2229	15.4693	15.6019	15.0417
		10	A0A0G2JW60	SQPEPAYLDTLNTLK	Utrophin	UTRN	1	6451810	6970040	-	18.0701	17.202	18.5679	18.7407	17.0477	16.204	18.7456	17.0671	16.908	18.5412	18.0403	18.0931	17.7474	17.6502	17.1285	16.9989	18.798	17.6991	17.2081	17.1943	17.1871	17.7711	20.5435	19.2847	16.7807	17.4799	17	16.9774	17.4111	17.1336	18.3974	17.8037	17.357	16.4998	17.5323	18.264	17.8265	18.7644	17.6277
		11	G3V7L1	SQPEPAYLDTLNTLK	Utrophin	UTRN	1	6451810	6970040	-	17.9692	17.2978	18.5698	18.6625	16.9563	16.1006	18.7617	17.1638	16.9898	18.507	18.0751	18.0461	17.7501	17.6457	17.1004	17.0161	18.7924	17.6953	17.2225	17.1848	17.1444	17.7699	20.5431	19.293	16.8218	17.5129	16.9909	16.9774	17.4111	17.1336	18.3974	17.8037	17.357	16.4998	17.5323	18.264	17.8265	18.7644	17.6277
		12	D4A5T1	YTIHSQLEHLQSKYI	Splicing factor 3b subunit 5	SF3B5	1	7101715	7102426	+	17.0217	15.7806	16.4883	17.1678	18.4754	18.8836	15.6597	16.6475	16.1212	16.4942	16.9767	17.8132	17.8482	17.23	16.6836	18.5485	16.2794	18.3836	17.8312	17.0806	15.11	16.6959	15.036	16.5955	17.309	16.9699	16.4799	15.5548	17.0773	16.5134	15.8596	17.347	16.9426	16.3006	19.0685	16.2541	17.9705	16.449	17.8518
		13	P62025	GELSDTGVESLKPEETVAGAEEEATGKPK	Phosphatase and actin regulator 2	PHACTR2	1	7355154	7480825	-	17.9122	16.6087	16.2969	16.3512	15.5904	14.4124	16.1811	16.0162	17.6781	16.4806	17.6432	18.3363	17.1482	16.889	18.0451	15.9457	16.6104	17.7101	15.3822	17.6291	14.895	17.7895	15.1666	17.5597	15.7738	16.0883	16.7309	14.855	17.167	15.7096	16.9377	16.5584	18.6419	15.9087	16.4689	17.3708	17.2482	17.2641	14.866
		14	Q6AYS4	EAEIGDYLTIEELVK	Plasma alpha-l-fucosidase	FUCA2	1	7658890	7673683	+	15.6718	14.453	16.2687	16.6801	14.5914	14.9111	16.7814	16.0341	16.4453	16.8565	14.089	14.1106	17.6099	15.9237	16.9189	14.999	15.7318	14.7303	15.933	15.5046	15.1633	13.9477	16.6819	15.5709	15.6085	14.7871	16.747	17.333	17.2509	16.9002	15.4091	14.9093	16.9035	16.1757	14.4773	15.0374	14.7355	15.2927	15.7101
		15	Q9JJK4	EAAEYIAQARRQYHF	Peroxisomal biogenesis factor 3	PEX3	1	7685338	7726401	-	15.5284	14.9121	15.1157	16.3178	17.134	16.4906	13.1945	15.7667	14.4309	15.734	16.5013	15.4783	15.1946	14.9396	15.9304	15.0266	15.3357	15.2521	15.0231	15.8796	18.276	17.1971	16.0023	14.394	14.3672	15.8437	16.2097	14.8574	13.8719	14.2577	16.4373	14.5147	15.9387	15.8318	15.3284	16.5391	16.0583	15.048	16.593
		16	A0A096MKH2	QLGDNEAVTQEIVGCAHLENYALK	Similar to riken cdna 1110059p08	VTA1	1	8830411	8878244	-	19.5239	18.5815	17.3776	17.1567	18.1357	18.8561	18.8131	19.8557	18.9545	16.8776	17.0923	19.5536	17.3717	18.415	19.5817	18.923	18.1885	17.8701	19.3205	18.7288	19.6756	19.4848	17.2728	17.3496	18.4054	18.4591	17.0747	18.505	18.8593	18.4128	17.5527	17.9298	17.6012	19.8666	18.9633	17.0173	17.943	18.8526	20.1134
		17	D3ZSL2	CANLFEALVGTLKAA	Abra c-terminal-like	ABRACL	1	13165572	13175876	-	18.0159	18.0118	15.4918	15.6513	17.3117	17.7329	18.0843	18.0842	17.8018	15.9684	15.566	17.7778	16.0906	16.399	17.8911	16.2798	17.3342	15.8429	17.6441	17.1522	18.1916	17.7294	15.5379	17.258	18.4805	18.424	18.6843	15.9662	17.504	16.7921	16.5568	16.4216	18.5887	17.3897	19.8103	16.08	17.5388	18.0886	18.1693
		18	A0A0G2JZY3	HAASYSSDAENQSAYAGVIPPPPGR	Ralbp1-associated eps domain-containing 1	REPS1	1	13212324	13298347	+	18.2744	18.2955	18.5101	18.0492	17.0054	15.4438	18.173	18.4555	18.3085	18.5068	18.3097	18.163	18.4058	18.72	18.8783	20.0514	18.3225	16.9384	17.5495	17.1134	16.8329	18.6153	17.6674	15.9779	17.7482	17.5524	18.7777	18.8745	19.398	19.8822	17.7971	16.5114	18.6684	17.6241	17.2333	17.3463	17.7636	16.8	18.7089
		19	Q498D0	GAQATPIQHSFLTDVSDVQEMER	Coiled-coil domain-containing 28a	CCDC28A	1	13384156	13395370	-	16.6569	15.653	16.8811	17.3724	16.269	15.3809	15.8588	17.5787	13.2994	16.3564	16.5418	15.7896	15.2718	16.8444	14.7245	14.7568	17.3347	14.9282	16.0339	15.8472	16.3201	15.902	17.9109	17.6107	16.6419	15.6524	15.643	16.6613	15.5517	17.5316	15.2558	14.3992	16.5671	16.6618	16.2751	16.0548	17.4412	17.1223	15.8643
		20	A0A0G2JZL4	GSPLCSEEPASVDGIGR	Nhs-like 1	NHSL1	1	13595295	13705396	+	16.8363	16.9881	16.5034	15.862	14.9983	14.5144	16.779	16.046	17.0123	15.8911	16.6571	16.2661	16.7391	17.312	16.7458	15.5204	15.7897	17.2966	16.4586	15.963	14.4551	14.651	17.6672	15.1723	15.3391	17.4268	15.7679	15.906	15.3245	17.6377	16.6812	16.8338	17.887	15.3042	15.3334	16.809	16.1891	14.3881	14.7387
		21	D3ZHC4	NQEQLLTLANILREE	Heme binding protein 2 (predicted), isoform cra_b	HEBP2	1	13714440	13719829	-	18.5822	16.3018	18.3499	17.8798	17.3357	15.192	17.0543	16.554	16.5794	17.8924	17.1337	16.8872	16.6104	17.1527	17.6219	17.022	16.492	17.0027	15.8367	15.7798	16.7893	16.8614	19.933	17.2633	16.3085	16.7797	15.9421	16.8964	16.8792	16.7931	16.4472	16.1219	17.7428	17.7501	16.0485	16.0139	16.8443	19.0964	17.1986
		22	D3ZF86	YSESNFSVDDQDLSR	Arfgef family member 3	ARFGEF3	1	13838707	13915594	-	18.2831	16.88	19.145	19.3813	18.2624	17.067	18.1038	19.176	17.0996	20.0018	17.3692	17.0393	18.3036	18.5402	16.9568	19.2306	17.6212	15.9989	20.2327	18.0373	18.7465	18.3775	18.2901	16.7381	18.1784	17.7723	18.1064	19.6804	18.6682	19.611	18.3329	18.565	16.1895	17.7825	17.3609	17.4726	16.6201	17.4562	19.3686
		23	M0R7V5	GEPTPEEPPKQRCRA	Ubiquitinyl hydrolase 1	TNFAIP3	1	14402913	14412807	-	15.4909	17.0762	14.8079	15.634	13.0057	14.7709	14.6729	16.009	15.6136	14.5063	17.0879	16.1789	15.4674	16.7443	15.7647	17.7213	14.6821	16.3016	14.5906	15.2197	14.8645	14.8033	16.5611	14.8771	14.0066	15.3887	14.9547	16.1008	17.1668	15.4521	15.1234	14.6922	15.8378	15.3453	14.0844	14.1227	16.3991	15.3766	14.6705
		24	D3ZZH6	EACEAVGATLETLHFGK	Mitogen-activated protein kinase kinase kinase	MAP3K5	1	15412603	15613746	+	18.4812	18.0907	16.8346	16.8587	17.6871	17.2204	16.9107	17.2803	18.8928	16.2071	18.9466	19.3372	18.2017	16.0613	18.0726	17.2222	15.8268	19.1742	18.4299	18.0007	16.9953	17.4592	16.4056	16.9137	18.1496	18.7863	17.3725	17.0365	16.3337	17.0237	17.4188	18.5295	18.1977	17.1038	18.9451	18.3352	18.7102	15.9942	17.2017
		25	A0A0G2KB52	STAALSGDTASCSPITTPFK	Microtubule-associated protein 7	MAP7	1	15620653	15748203	+	19.1251	20.1137	20.7473	18.8632	17.7392	18.7451	19.9489	19.0553	18.7355	20.4675	18.9843	18.4329	19.0969	20.7956	19.9368	20.9492	21.0848	18.6976	18.6273	19.5139	18.7954	18.3711	20.0576	20.0253	18.1348	18.0224	19.1115	21.3293	19.1907	20.3261	18.6249	19.276	18.7583	20.5289	18.4895	19.4446	18.7068	19.6976	17.7692
		26	A0A0G2K1G0	DTFEHDPSESIDEFNK	Mitochondrial fission regulator 2	BCLAF1	1	15782477	15860624	+	18.8995	18.9995	18.4558	18.3918	17.8019	16.8198	19.1457	18.9375	20.1147	18.462	19.2594	20.2072	20.1048	18.3682	18.508	18.6338	17.8516	20.5232	19.6199	19.6108	16.7508	18.8361	17.379	18.6376	18.2643	19.5558	18.9822	17.7699	18.7784	18.2743	18.9437	19.5586	18.4629	17.2762	20.7536	20.3912	19.4164	17.2923	18.4396
		27	A0A0G2K2S3	DTFEHDPSESIDEFNK	Mitochondrial fission regulator 2	BCLAF1	1	15782477	15860624	+	18.8995	18.9995	18.4558	18.3918	17.8019	16.8198	19.1457	18.9375	20.1147	18.462	19.2594	20.2072	20.1048	18.3682	18.508	18.6338	17.8516	20.5232	19.6199	19.6108	16.7508	18.8361	17.379	18.6376	18.2643	19.5558	18.9822	17.7699	18.7784	18.2743	18.9437	19.5586	18.4629	17.2762	20.7536	20.3912	19.4164	17.2923	18.4396
		28	B1WC16	DTFEHDPSESIDEFNK	Bcl2-associated transcription factor 1, isoform cra_a	BCLAF1	1	15782477	15860624	+	18.7843	18.931	18.3264	18.2555	17.7346	16.9723	19.1603	18.9035	20.2615	18.2811	19.2257	20.4213	20.564	18.0566	18.7103	18.405	17.928	20.2234	19.9482	19.3368	16.8493	18.5314	17.7479	18.3532	18.5808	19.4459	19.1308	17.7155	18.6596	18.2398	18.8989	19.5919	18.4679	17.2597	20.7994	20.3074	19.47	17.3285	18.435
		29	Q6DTM3	KVPVPAKPETSPSDVCDSAAEGEQK	Jouberin	AHI1	1	16478127	16601769	+	18.5958	16.8687	17.7233	17.8788	16.9734	17.6563	17.3463	16.4941	16.5967	20.0738	17.4191	16.5089	16.8708	17.95	18.5566	17.702	17.61	18.7238	16.2072	16.7412	16.5432	19.5947	17.4743	18.1418	15.8157	17.3769	16.9355	18.1304	18.932	16.9955	17.7969	16.7536	17.5883	17.1603	16.3029	17.1719	16.3562	17.4452	19.8316
		30	Q6AXM7	GQNALVELQTQRPVALELYK	Hbs1-like protein	HBS1L	1	16819170	16896219	+	19.7919	16.6763	17.8779	18.1818	17.2918	17.4945	17.3842	17.4854	19.05	17.64	19.7184	19.1818	18.2901	18.6034	19.0479	18.4254	18.392	19.2419	17.469	17.8923	16.7091	16.7012	19.1036	18.5844	16.5774	17.68	17.3513	17.5249	17.2809	18.6334	17.7766	17.9982	18.1277	18.2838	17.4841	17.7509	18.6096	18.8348	15.8033
		31	D3ZN59	SEHPGLSIGDTAKKL	Similar to high mobility group protein 2 (hmg-2)	RGD1559962	1	20417008	20417637	-	16.9415	16.2259	17.6622	17.3356	16.9159	17.936	17.051	17.3516	19.3295	17.2065	18.8409	19.4528	18.5946	17.4009	17.5699	16.8846	17.2093	19.9938	17.3322	18.4552	16.022	18.5404	17.3659	16.9095	18.2349	18.3166	18.9402	17.293	17.3667	17.2052	18.283	18.6534	17.7461	16.3299	19.7863	19.2516	18.5335	16.8713	17.3097
		32	D3ZAY7	IVITGDAALDHDQALAQAIR	Erythrocyte membrane protein band 4.1-like 2	EPB41L2	1	20893995	20962526	-	23.0955	22.1743	23.4674	22.7682	20.7495	20.8374	22.5186	22.0444	22.4345	23.3885	21.8062	21.4402	22.3891	23.824	22.3119	22.0856	23.2353	20.6532	20.8959	21.5722	21.6589	21.4248	24.2228	22.3338	21.6889	21.254	22.9013	22.1834	22.4792	22.4064	22.6682	21.275	22.7623	22.754	20.8395	21.1352	21.8247	23.9916	21.8743
		33	D3ZDT1	IVITGDAALDHDQALAQAIR	Erythrocyte membrane protein band 4.1-like 2	EPB41L2	1	20893995	20962526	-	23.1135	22.1461	23.4525	22.7646	20.7152	20.8852	22.5501	22.0158	22.4529	23.3877	21.7654	21.4074	22.2529	23.8521	22.2316	21.9794	23.4534	20.598	20.9282	21.7335	21.6069	21.4249	24.0851	22.4471	21.6593	21.3081	22.9015	22.168	22.5639	22.3987	22.659	21.282	22.773	22.756	20.8607	21.1675	21.8164	23.9512	21.8171
		34	D3ZM69	IVITGDAALDHDQALAQAIR	Erythrocyte membrane protein band 4.1-like 2	EPB41L2	1	20893995	20962526	-	23.0992	22.1923	23.3889	22.7766	20.7429	20.8089	22.5471	22.066	22.4415	23.3103	21.8129	21.5182	22.2535	23.8747	22.2219	21.9641	23.4504	20.6124	20.9517	21.7292	21.6081	21.391	24.0741	22.441	21.6582	21.3147	22.9204	22.1678	22.595	22.3912	22.6573	21.2527	22.7903	22.7539	20.8634	21.1576	21.8407	23.9361	21.8258
		35	Q6JP77	AVQQYLEETQNKKQP	A-kinase anchor protein 7 isoforms delta and gamma	AKAP7	1	21141970	21263850	+	18.7976	19.1503	18.6308	18.7725	17.0802	16.8028	18.881	19.177	18.5295	18.9964	18.8319	18.5194	17.3102	17.3935	17.6316	20.1254	17.88	17.413	20.112	18.2831	19.2501	19.666	17.8835	18.0432	19.4823	17.5183	17.8994	18.8965	18.1135	19.3458	18.9889	19.2848	17.101	19.2259	19.2601	19.0593	17.3693	17.2972	18.4827
		36	Q924C3	ELESPAAASLLAPMDLGEEPLEK	Ectonucleotide pyrophosphatase/phosphodiesterase family member 1	ENPP1	1	21748261	21813371	+	16.3142	14.4199	16.1238	15.9037	14.9889	14.2868	15.8112	14.7709	17.1569	15.192	15.4404	17.8741	16.3678	16.358	16.3497	16.0664	17.0803	15.6549	15.3468	16.6621	14.8972	16.3216	15.4439	16.485	13.6312	15.0213	13.6774	14.4152	17.1065	15.2032	16.7601	14.2793	15.3808	15.1611	16.3798	16.1629	15.9776	15.6177	14.5976
		37	O70257	QLEADIMDINEIFKD	Syntaxin-7	STX7	1	22241661	22281788	-	19.1428	19.5772	19.0089	19.0454	18.5798	16.9647	19.1093	19.2186	18.8293	19.4818	19.1337	19.1637	17.3463	19.8464	18.3115	19.5726	21.056	18.8969	17.7892	19.3815	18.9166	20.0598	17.4859	17.9088	18.2862	18.7641	18.7236	18.4552	18.7734	18.4452	19.2411	19.1438	17.8492	19.0302	20.0578	19.2791	18.0419	17.0163	20.159
		38	P63324	QAHLCVLASNCDEPMYVK	40s ribosomal protein s12	RPS12	1	22758212	22760370	+	20.4171	20.3135	17.9596	18.0715	19.0841	19.9808	20.0485	20.441	20.1293	18.126	18.2906	20.2349	18.2002	18.16	20.2283	18.23	20.189	18.4004	20.243	20.2132	20.455	20.4009	18.3054	20.2855	20.3023	20.3102	20.31	19.7928	18.8763	18.7776	20.3228	20.2939	19.5614	18.3998	22.2939	20.3341	18.8771	19.3634	20.8056
		39	M0R930	QLEADIMDINEIFKD	Syntaxin-7-like	STX7	1	23543426	23556241	-	18.9685	19.4133	18.8432	18.8912	18.4845	16.8679	18.9445	19.0836	18.6693	19.284	18.9868	19.0465	17.1403	19.6841	18.0631	19.3739	20.9002	18.8658	17.7508	19.3165	18.719	19.8688	17.2757	17.9147	18.03	18.6805	18.436	18.6067	18.4526	18.1568	19.0491	19.2267	17.6648	18.9155	19.7195	19.3032	18.0123	16.8477	19.8736
		40	P05504	LHSFQHWLIKLIIKQ	Atp synthase subunit a	ATP6	1	24613974	24614651	+	16.4059	17.3912	16.699	17.1331	14.541	14.5859	16.2856	17.603	16.4846	16.6444	17.7044	16.9856	15.9171	16.3557	16.0229	15.2773	16.7412	17.3827	17.8199	17.4666	18.2137	17.8948	15.5158	15.3734	17.1104	15.304	16.944	15.8375	16.2332	15.8492	17.0341	16.2206	16.7111	17.9485	17.2323	15.8091	17.1869	16.3743	17.0221
		41	A6JUQ6	TLLDHEYDDDSEYNVDSYSMPVNEVDK	Clavesin-2	CLVS2	1	25173242	25296927	+	16.4969	17.9352	18.8398	18.9877	18.7824	18.5321	17.44	18.3223	15.1834	18.4098	18.4237	17.2798	18.4554	19.433	16.8924	19.2596	18.9665	17.4541	19.1632	16.8865	18.185	17.4523	19.1096	17.8853	18.3333	17.0132	17.1553	17.885	18.8387	18.7378	18.0107	18.901	17.8135	18.8801	19.6465	18.1812	17.7667	17.0325	17.3597
		42	A0A0G2K8M7	DGDAIGSADLSSMLSEEEKDELK	Tpd52-like 1	TPD52L1	1	28454966	28576553	+	18.6407	18.6627	18.2128	18.3884	16.5979	15.8533	18.1047	18.3639	18.9055	18.65	18.7054	18.5182	19.4426	15.8678	18.0865	18.5866	16.6866	18.4119	18.3841	18.7665	17.7222	18.8575	16.5217	17.4674	18.579	17.7643	19.2809	16.2554	16.9689	18.5391	18.1862	18.5638	16.9441	18.5516	18.0708	17.823	18.6379	17.5779	18.4432
		43	D3ZKT8	LALVHDMAECIVGDIAPADNIPKEEK	5'-deoxynucleotidase hddc2	HDDC2	1	28579990	28600586	-	17.3646	17.6984	18.1198	17.5256	14.9851	15.2076	17.7673	17.5778	18.2139	17.6533	17.5963	17.2057	18.9336	18.0715	17.3897	16.0233	16.5479	17.0665	16.7303	16.5022	16.3871	15.2076	18.4667	17.4185	16.8394	17.51	18.6586	17.4992	15.6919	17.011	18.8997	16.8583	17.6854	17.8335	17.7012	17.1442	16.9742	17.9224	16.3263
		44	F1LWN1	GALDSETGEKQDEAPEVDK	Nuclear receptor coactivator 7	NCOA7	1	29225707	29385199	+	17.8772	17.9978	18.3719	18.378	16.4491	15.9706	19.0691	19.0217	17.2868	18.5461	17.9029	17.2189	18.0349	18.5923	17.3774	17.7896	19.4629	19.206	18.2127	18.0327	16.6281	16.7637	18.8244	18.5547	16.7037	16.2499	17.3075	17.5395	19.0837	19.0371	17.5286	16.8885	19.065	19.2056	16.1608	17.1691	18.3574	18.1063	18.3065
		45	Q8K3P7	QAGLAGEPNPDCTVTAK	Histidine triad nucleotide-binding protein 3	HINT3	1	29413365	29423347	+	19.2104	19.0745	17.6797	17.2756	16.7378	17.0267	19.3533	19.3439	19.0844	17.8359	17.523	18.6278	19.4276	19.6582	17.8502	18.0877	19.1519	19.4908	17.3304	18.282	16.9984	18.039	20.0557	18.0301	17.0022	16.9921	18.5478	19.7911	17.9648	18.2368	18.8261	18.1434	18.2387	18.2342	17.374	17.9705	17.5464	19.9363	18.6238
		46	Q5XIK5	LLVSSANQTVAERSD	E3 ubiquitin-protein ligase rnf146	RNF146	1	30863217	30873808	+	16.6822	18.3492	16.35	17.2847	14.4361	15.6853	16.763	17.792	16.4655	17.2957	16.0273	16.5879	16.8811	15.9312	17.06	16.4576	18.5522	17.0635	16.2403	16.1137	16.436	16.0468	18.4954	16.9556	15.6534	15.2001	18.2932	18.3106	16.0437	15.9975	17.1226	17.9172	16.2839	15.7383	15.4195	16.9561	16.1373	17.6768	16.0435
		47	Q6AYG5	NTFCSGSDLNAVKAL	Ethylmalonyl-coa decarboxylase	ECHDC1	1	30874418	30917882	-	19.6293	18.0754	19.7585	19.2627	17.0558	16.8818	19.554	18.5635	19.5982	19.4443	19.9691	20.0003	21.0706	19.7108	20.3663	18.7101	17.6053	19.2045	18.0093	18.4023	17.1712	19.3137	19.007	18.9343	17.9273	18.5696	19.4222	17.5911	20.3651	19.3341	19.129	18.2828	20.6644	18.1867	17.5561	18.5506	19.374	19.2347	19.3603
		48	D4A0A1	LREENETLKNEIDELR	Soga family member 3	SOGA3	1	31066798	31122093	-	19.8659	20.4219	20.1318	19.7039	18.0299	17.5591	20.1549	20.3708	19.9179	20.3219	19.9451	19.4521	18.5703	18.9158	19.8755	21.5984	19.0774	18.511	19.7444	19.0223	21.7504	20.2491	19.0142	18.6128	20.0449	18.6643	19.9844	22.1718	18.4592	19.6613	19.9097	19.7302	19.1151	20.2793	19.1593	19.6938	18.0125	18.5239	20.8215
		49	D3ZCZ9	IIACDGGGGALGHPK	Nadh dehydrogenase [ubiquinone] iron-sulfur protein 6, mitochondrial	NDUFS6	1	31264755	31273159	+	19.8379	19.5181	20.4947	20.308	22.4195	23.0179	20.264	20.3341	20.8371	20.3576	20.2366	19.6483	22.1246	22.3254	20.5386	21.9107	20.0432	21.6334	19.667	19.9631	19.987	20.3291	21.881	20.0909	19.8924	20.0271	19.9502	20.0559	19.9402	20.0588	20.0384	20.9265	21.1561	22.1465	20.7113	20.0668	20.9907	22.0494	22.0999
		50	Q6PEB9	TSADPVAADLEMATGLSDIFK	Coiled-coil domain-containing protein 127	CCDC127	1	31539215	31545559	-	17.8226	16.3153	17.0101	17.9555	19.3871	18.0503	15.8345	17.0945	16.7817	18.0854	18.4745	18.0914	16.8211	16.0389	17.1581	17.9106	17.6147	18.06	16.9537	16.5032	18.2428	19.5187	16.2269	16.4721	18.6094	18.425	17.7887	17.4816	17.5109	16.9955	17.9007	19.3852	16.9886	17.512	18.7555	17.5214	15.4356	16.3937	18.7156
		51	Q920L2	VSDAISTQYPVVDHEFDAVVVGAGGAGLR	Succinate dehydrogenase [ubiquinone] flavoprotein subunit, mitochondrial	SDHA	1	31545631	31570601	+	21.5432	21.1536	19.5617	19.3247	21.4206	22.2171	21.5042	21.1958	22.1117	19.5376	19.3389	21.657	21.9823	22.4804	21.9544	22.5825	20.2474	20.8828	21.1729	21.4779	21.1043	21.4718	19.9707	19.7477	20.3818	19.5518	19.6618	19.6722	22.1102	21.3229	22.0396	21.7888	21.0149	20.2396	21.7258	20.557	20.5668	22.1254	20.8953
		52	G3V7W1	SGVISDNELQQALSNGTWTPFNPVTVR	Programmed cell death protein 6	PDCD6	1	31576183	31591849	+	18.1197	17.9883	18.6625	18.6095	16.4667	16.0048	17.9457	18.7361	18.0015	18.0489	18.8192	18.6407	17.1021	16.8921	16.9186	17.2402	19.7579	17.631	19.4577	18.3557	18.0718	16.9141	19.1423	17.3829	18.7655	17.6246	18.9583	18.2165	17.0423	18.007	16.9372	16.3717	17.6821	19.7229	18.3312	17.1559	19.3422	18.4388	18.25
		53	Q62825	LASGFGEDADGHCDTIVAVAEVIK	Exocyst complex component 3	EXOC3	1	31700953	31731815	+	18.5967	19.9653	19.0643	19.1964	17.8382	19.6675	17.8295	19.3856	15.9876	19.1329	18.4122	17.1447	18.1705	19.4127	18.0904	20.7055	19.0903	17.585	18.6365	17.397	19.6018	16.8	18.6597	18.4886	19.471	17.3066	18.8475	19.197	18.6072	19.9244	18.5334	18.2929	18.1439	19.9421	18.1332	17.6217	17.138	17.4744	16.718
		54	D3ZQL7	RLSLESEGANEGAAAAPELSALEEAFR	Tubulin polymerization-promoting protein	TPPP	1	31870899	31890778	-	21.8053	22.0217	22.3718	22.1295	24.5199	24.494	22.114	22.0741	21.6481	22.6764	21.9217	20.9769	20.9243	21.6668	21.8337	23.0165	21.677	21.0104	22.4614	21.1378	24.3085	22.7883	23.7081	22.3413	23.3613	21.6314	23.1515	24.3254	20.8572	22.4852	23.1453	22.7612	21.4574	23.0043	21.9818	22.518	20.0219	22.2856	22.5834
		55	Q5RK27	LANYTNLSQGVVEHEEDEDSR	Solute carrier family 12 member 7	SLC12A7	1	32086755	32141036	-	18.6009	20.1029	18.2815	20.5671	19.635	20.9755	18.3463	20.0948	18.742	19.2277	19.9916	17.5463	18.8435	17.6232	18.7195	19.6551	20.6902	20.5894	19.5506	20.2248	19.832	20.0884	20.6548	20.6747	18.4137	17.8618	20.0001	19.9501	17.9679	18.6015	20.0672	20.6378	18.8435	19.1537	21.2481	20.8475	18.7598	18.5768	20.5271
		56	D4A416	TVHYLPILFIDQLSNR	Cleft lip and palate transmembrane protein 1-like protein	CLPTM1L	1	32281207	32297190	-	15.4545	15.7642	15.1951	15.5456	13.6204	12.7565	15.4546	15.1179	15.7001	15.2569	14.7731	15.6965	15.1361	15.4845	14.2619	12.7921	15.2147	16.2924	14.0853	15.6753	14.101	15.5778	15.1393	16.2057	13.1598	15.6322	15.048	14.7995	16.8624	14.1911	13.8785	15.6206	15.4891	14.2755	16.2365	16.477	14.5979	14.2635	15.0327
		57	P23977	GVTLPGAMDGIRAYL	Sodium-dependent dopamine transporter	SLC6A3	1	32321580	32363983	-	16.8909	17.7643	18.9436	18.5067	18.0313	18.7283	17.8363	19.4008	17.6262	18.6024	18.8293	15.9833	18.885	16.6203	18.1142	16.9724	16.9004	17.9139	18.769	18.6472	19.4942	16.6538	17.7793	17.7384	16.8272	18.045	19.625	16.5234	18.0709	18.3128	18.7834	17.4058	16.9276	18.9065	18.5566	16.4907	16.8159	19.5637	18.9293
		58	Q1HAQ0	TCLITFKPGAFIPGVPVQPVVLR	Lysophosphatidylcholine acyltransferase 1	LPCAT1	1	32379432	32429917	-	16.5641	16.0965	16.7255	17.1073	18.4859	18.3007	14.817	16.2002	15.0811	17.1269	17.3999	16.7427	16.2971	18.2011	17.4504	18.1184	17.3191	16.2444	16.191	16.5522	17.5931	18.198	15.3212	16.1593	16.3599	15.3618	15.5929	15.7845	18.4025	16.3636	15.487	15.3413	16.475	17.9752	17.8518	16.2418	16.5443	15.8138	17.8717
		59	D3ZK16	SILSELKIQKTSLDH	Interactor of little elongation complex ell subunit 1	ICE1	1	35280701	35319182	+	19.0745	17.216	18.4239	18.3895	20.3336	20.2987	17.6536	18.0405	17.5895	18.4446	18.3158	18.8971	19.1492	19.7773	19.7662	20.0868	17.4451	17.6772	18.5109	17.5531	18.1236	18.0842	17.8976	17.7101	18.9961	18.2381	17.1684	17.8014	18.3032	19.1175	17.5597	17.545	19.454	20.4017	17.9651	16.7866	18.5838	19.3519	18.6541
		60	D4A3S8	SEGALELADVSAELPGLK	Nol1/nop2/sun domain family member 2	NSUN2	1	36295650	36319966	-	18.1347	16.5378	17.6989	17.5828	15.5695	15.2887	16.7987	16.6751	17.4895	17.185	17.5014	18.4712	17.5637	17.582	17.0057	17.3519	14.6581	19.2278	16.7285	16.2646	17.0354	17.7627	17.2903	16.2561	16.6316	16.7358	15.8417	17.2173	17.3203	16.5941	17.34	17.3119	16.3892	15.2416	19.1217	18.2844	17.1788	16.0272	17.1208
		61	P26769	VGINHGPVIAGVIGAQKPQYDIWGNTVNVASR	Adenylate cyclase type 2	ADCY2	1	37507276	37698390	+	15.7995	18.5305	16.7879	18.4203	15.4799	16.3333	16.9042	18.0677	15.3538	17.4909	16.3951	16.2662	16.3073	17.4454	16.2732	17.9286	18.5819	15.8173	17.5582	16.2448	18.0362	15.7803	17.455	17.1042	18.612	16.2822	16.3161	17.1259	17.4021	17.3143	17.9537	17.4117	16.4133	17.0431	18.1218	17.942	16.9181	15.3245	16.0986
		62	B2GUZ3	LQDGQAFISHSPGSPEDPGMDSIVR	Formyltetrahydrofolate synthetase	MTHFD1L	1	40529045	40719391	+	21.4365	19.3983	19.3677	19.6637	20.1018	19.2739	19.5027	19.2235	21.3193	19.0714	21.1244	22.1809	21.3484	19.0992	20.6564	19.7683	18.5389	21.4323	20.7576	19.8006	19.2758	19.3847	18.7297	19.3649	20.0512	21.1206	20.4009	18.4577	19.8959	20.0366	19.6371	21.1553	20.1064	18.7907	20.7317	20.1273	21.927	19.4348	19.8496
		63	Q5QD51	GPVQEAGAEHLAQGSETGQATPESLEVPEVTADVDHVATCQVIK	A-kinase anchor protein 12	AKAP12	1	40816107	40906581	+	20.7939	19.4933	20.3607	20.1324	17.8795	18.145	20.4523	19.7346	21.6442	19.9838	20.4207	20.6789	21.0619	19.2276	20.9557	18.3477	19.0174	21.2279	19.752	20.53	17.6097	20.1426	19.7056	19.4281	19.6924	20.8326	20.0837	19.4179	20.0943	18.9941	19.55	19.8067	20.4032	17.4444	19.7952	20.1627	21.1511	20.6217	20.2959
		64	E9PU34	DAANILVMGVESSAK	Rcg41110	RMND1	1	40948847	40972826	-	17.5772	18.0862	18.3646	18.2403	16.2442	15.4342	18.1351	18.5277	17.4628	18.203	18.1739	17.4828	17.2795	16.9973	17.5193	16.8737	17.6877	16.7613	18.3801	17.6849	20.1838	17.4339	18.6946	17.2971	17.2857	15.8849	18.6235	18.2549	16.6915	18.3535	17.8934	16.8813	17.6147	19.429	17.8216	18.0035	15.7942	19.2522	17.7901
		65	Q6AYT5	CELQVGLQPGQAEHLTASDPHWLTTGK	Damage-control phosphatase armt1	ARMT1	1	40982862	41006371	+	19.0775	18.8482	19.9495	19.5006	16.7322	16.9911	18.5945	18.8733	18.8309	19.3323	19.2	18.0196	18.1851	17.2419	18.6384	19.2219	17.386	18.6839	19.3681	18.6422	20.4096	17.3872	17.6409	17.0767	19.2134	18.1087	19.7228	19.9935	16.2818	18.7261	18.4349	19.0547	17.3196	19.0185	19.8551	18.679	18.5789	18.7365	18.8389
		66	Q4V7E5	VGSEAGGLDAGSPQLAAAAR	Peptide chain release factor 1-like, mitochondrial	MTRF1L	1	42475792	42486035	-	16.1937	16.0318	14.7645	14.5983	14.1482	13.5727	15.047	14.2389	16.7446	16.4295	16.1749	16.1004	15.1724	15.8127	14.3813	15.3509	15.5623	14.7555	15.4816	14.6711	14.3822	15.3947	18.2323	16.4409	14.1238	15.699	16.1285	14.98	15.4432	15.3547	15.9108	15.7054	15.4457	15.7562	16.5777	16.8394	13.564	13.0053	16.1027
		67	F1M0G0	TEYSEENLLFWLACEDLK	Regulator of g-protein signaling 17 (predicted), isoform cra_a	RGS17	1	42492761	42587721	-	15.7695	17.1264	16.4263	17.3077	16.666	14.794	16.3407	17.8465	15.7569	17.143	16.7545	15.8572	15.2921	15.3179	16.9297	17.7933	16.3958	16.9451	16.9456	15.3666	18.648	16.9734	16.1983	16.069	17.1313	15.1671	15.9046	17.1493	16.23	17.1668	16.2695	15.4442	15.788	17.3019	17.3681	15.6785	15.0542	16.8505	18.0103
		68	A0A0G2JUG1	SLDLDSIIAEVKAQY	Cytoskeletal intermediate filament protein	KRT5	7	143320142	143324536	-	18.4531	17.5711	17.8302	18.2421	15.0551	17.2068	16.2188	17.6008	16.0868	17.7075	18.3315	18.9712	17.0304	18.7544	17.8371	19.4607	17.5649	16.5135	18.2594	17.7922	16.6899	17.7777	15.6689	17.1324	17.8298	17.3117	16.0697	17.4172	17.5022	17.5924	15.7514	18.0906	16.0459	16.6959	17.6634	17.5383	18.5679	16.1215	17.2916
		69	Q4FZU2	SLDLDSIIAEVKAQY	Keratin, type ii cytoskeletal 6a	KRT6A	1	42967322	42971172	+	17.9441	16.4839	17.7012	18.0619	18.3867	15.7438	16.6034	18.1669	17.9417	17.9531	17.4808	15.3937	16.925	19.144	17.3851	17.5407	16.5221	15.5901	16.2915	16.412	18.5355	17.2097	18.3611	16.8018	17.9501	17.6752	17.0719	18.3883	17.7453	17.771	15.4158	17.4573	16.7579	17.4501	16.5518	16.1423	18.8786	17.518	16.4001
		70	A0A0G2K5R1	ISGAEDSIEIIDSTVK	Reverse transcriptase domain-containing protein	DDB	1	42981629	43088831	+	16.6975	15.927	16.7527	17.7639	15.4473	15.1204	18.0811	17.2459	16.295	17.5426	18.2456	15.6687	18.4482	16.8877	17.7382	17.1723	16.1384	15.7025	14.667	15.6311	17.7821	17.2598	16.7845	15.7735	15.6767	15.859	16.7615	16.4514	15.7304	15.8485	15.675	15.8711	17.1914	15.4127	15.8641	15.9074	17.7343	17.4175	17.262
		71	Q80VL0	ETSCSFSSLENTVKA	Interactor protein for cytohesin exchange factors 1	IPCEF1	1	43567842	43638161	-	17.4583	19.5148	18.069	17.6848	18.3337	17.9941	18.1865	19.4234	18.3639	17.9129	18.6451	19.3506	18.2586	18.314	17.007	19.1086	18.9685	15.966	19.3948	18.1676	19.2836	18.0663	18.6984	17.5371	19.8839	17.9328	18.6166	17.644	18.0348	19.155	18.2059	19.1377	17.294	18.5962	20.7539	18.3239	17.6432	17.5714	16.9322
		72	Q5SGD7	FTITDSDQLPGYSVGTNILPIK	Connector enhancer of kinase suppressor of ras 3	CNKSR3	1	43789791	43884267	-	15.6978	16.415	15.6785	15.6075	13.6681	13.0478	15.8487	15.9716	16.0702	15.9512	16.2424	16.0863	15.6063	14.7093	14.951	16.0271	15.4704	15.4631	16.456	15.2213	15.8999	13.2213	15.1507	15.355	17.0911	15.4626	17.4505	15.7477	14.2409	16.0009	15.7366	16.2136	16.0801	15.5769	16.4842	16.5303	15.563	14.4084	14.377
		73	F1LPT8	TSEPVKETVQTTQSPAAVEK	Sr-related and ctd-associated factor 8	SCAF8	1	44019059	44120615	+	16.9902	16.7327	16.2633	16.2955	14.9217	14.852	16.7565	16.5049	17.8105	16.2102	17.2497	18.2324	18.7295	16.8839	17.2675	15.7766	16.0974	17.7658	16.6462	16.6713	15.2015	14.8862	15.9786	15.5432	17.2461	17.3641	16.8819	15.1727	17.1157	16.047	16.3454	17.6739	16.3036	15.3701	18.6548	17.6975	17.91	15.3845	16.1574
		74	Q63623	TSEPVKETVQTTQSPAAVEK	Sr-related and ctd-associated factor 8	SCAF8	1	44019059	44120615	+	16.3763	15.6902	15.8581	15.6776	15.7572	16.3539	16.2662	15.9198	17.6973	14.7031	17.1666	18.469	18.6177	16.7721	17.1557	15.6648	15.9856	17.6539	16.5344	16.5595	15.0897	14.7744	15.8667	15.4314	17.1343	17.2523	16.7701	15.0609	17.0039	15.9351	16.2336	17.5621	16.1917	15.2583	18.543	17.5857	17.7982	15.2727	16.0456
		75	D3ZMS5	GNSLDSDECSLSSGTQSSGCPVAESR	Tiam rac1-associated gef 2	TIAM2	1	44311513	44433193	+	17.2207	19.9611	18.3162	18.965	17.5654	18.092	18.2537	20.314	17.2695	18.5402	18.6848	19.1958	17.6473	19.79	18.0667	19.2478	20.1903	16.9492	18.9536	19.3601	19.868	17.927	18.6368	18.4878	19.0036	17.7106	18.6952	18.4169	19.2564	18.8454	18.7824	18.5989	17.8913	19.1873	19.8819	19.2425	18.2961	17.8095	16.847
		76	F1LNP1	SSTVSVHDPFSDVSDSAYPK	At-rich interaction domain 1b	ARID1B	1	45923222	46234874	+	16.7736	16.0263	16.0703	15.9082	15.5826	14.3609	16.3485	16.2562	17.508	15.7673	17.0301	18.3917	17.5019	16.6214	15.8511	16.5772	15.8489	17.7403	18.7209	16.2936	14.5843	15.7222	15.8624	15.662	15.9579	16.488	16.1251	15.3533	16.8907	16.0901	15.745	17.031	16.1972	15.275	18.5413	17.2604	17.1222	15.4379	15.6954
		77	M0R9L3	TYEEIASLVAEQPKK	Sorting nexin	SNX9	1	46779860	46825830	+	17.7756	17.2271	18.0872	17.1931	15.3369	15.0547	18.1521	17.4325	17.9419	17.6288	17.9765	17.7677	16.7511	18.2245	16.9282	16.1358	19.1372	17.0436	15.9134	18.152	16.5904	18.1324	18.0765	17.8221	15.3662	17.3823	16.7428	16.6558	17.4959	15.7663	17.191	17.5603	17.7192	16.1474	17.276	17.3373	17.1427	18.3718	16.5687
		78	O55207	DFHEGTINFGPTYKY	Synaptojanin-2	SYNJ2	1	46835971	46932529	+	15.3904	16.152	15.8331	16.2956	13.6684	15.0984	15.0083	16.435	16.2525	15.1028	15.1008	14.7326	16.7876	17.3466	15.8494	15.1659	15.9886	16.2568	14.8225	15.4121	14.528	14.9063	17.8965	16.1513	14.9109	14.5778	14.9821	16.895	15.3485	16.9479	16.2996	15.2493	15.1882	15.0941	15.8587	15.4723	14.5442	16.687	14.9074
		79	D4ACP8	ADVLFIHGLMGAAFK	Serine active site-containing 1	SERAC1	1	46942192	46978261	-	15.4406	14.902	15.2973	16.1156	17.5106	15.8069	14.5374	15.8991	17.1475	15.6561	16.6701	17.7915	16.0083	16.1774	16.9158	16.1537	15.9705	17.6837	17.4031	16.0315	16.2973	15.61	16.153	14.1067	15.9717	14.8852	14.3464	15.962	16.0761	17.1549	15.8988	16.1072	15.418	17.5986	14.9695	14.5692	16.2594	16.5527	15.1491
		80	B4F7D5	VDGVSQDATTMYIHNK	Rgd1566403 protein	TMEM181	1	47162394	47202549	+	17.0248	15.3821	16.5504	16.8319	17.4095	15.1008	14.9905	15.8311	14.8198	16.6667	17.2322	17.289	15.0053	17.4755	16.4791	17.3601	16.4477	17.6925	15.1459	15.488	16.6999	16.5514	16.2498	15.5321	15.1144	16.1799	14.0727	15.1517	17.0773	16.4915	15.0768	15.455	16.4754	17.1336	16.0124	14.162	16.5253	15.9622	17.459
		81	Q9Z336	VNQWTTNVVEQTLSQLTK	Dynein light chain tctex-type 1	DYNLT1	1	47206895	47213749	-	16.8484	15.6935	16.6509	16.8044	16.0533	13.9368	16.5413	15.7779	16.9989	16.6614	16.3955	17.2089	16.3017	17.8032	15.7586	17.0917	17.4512	17.6438	15.3065	17.0593	14.4476	16.1552	16.1762	15.7638	14.9516	15.1621	15.6085	17.1516	17.1032	15.46	17.1804	14.9487	16.2867	14.3363	17.1359	16.9163	16.3547	16.6825	16.5157
		82	P31977	SQEQLAAELAEYTAK	Ezrin	EZR	1	47287874	47331412	-	19.4969	20.1244	20.8209	20.3448	23.1289	22.7264	21.1091	21.1456	19.9202	20.3283	20.3412	19.9416	20.2183	20.7512	20.8243	21.4537	20.677	18.8601	20.5143	20.0763	21.2085	19.3139	22.7995	21.9273	21.8259	21.2362	20.5523	22.1814	20.6268	20.7499	21.922	20.2824	22.3755	21.0026	20.1312	21.5923	20.1302	20.4223	18.9996
		83	P07895	GDVTTQVALQPALKF	Superoxide dismutase [mn], mitochondrial	SOD2	1	47914759	47921587	-	23.1078	21.6399	23.8788	23.4208	24.9815	23.2379	22.1931	22.2615	22.2386	24.3912	22.7054	23.3156	24.6591	22.4506	22.9748	24.0158	23.4497	23.6254	21.3818	22.8224	22.6231	24.5361	23.2035	23.5633	23.0712	21.1189	21.9547	22.3875	23.504	23.6358	23.0984	22.8202	23.1367	23.3275	22.1114	21.2555	23.6004	25.0762	23.4816
		84	Q5XI22	AVCLAAQSIAMGDSTIVVAGGMENMSK	Acetyl-coa acetyltransferase, cytosolic	ACAT2	1	47972399	47992653	+	21.8309	19.5466	20.2354	20.3106	17.8379	19.1076	20.7987	19.9023	19.3909	18.9691	18.3066	19.9926	20.9107	21.2839	20.7514	20.7343	19.2851	18.4593	17.8554	18.4808	19.5359	19.3946	20.787	19.9255	19.5279	19.0345	19.6273	18.9475	19.9187	20.0216	19.8929	19.161	20.4531	20.2389	18.7993	17.7116	20.0377	21.2295	19.6351
		85	P28480	EVGDGTTSVVIIAAELLK	T-complex protein 1 subunit alpha	TCP1	1	48025663	48033396	-	22.6864	20.8035	21.8437	22.0061	21.6526	19.9116	20.7973	21.259	20.9272	21.886	22.2158	22.4699	21.798	22.5569	22.1818	22.4397	20.541	21.4429	20.5444	20.6145	21.0893	22.0571	19.5077	20.5375	20.9427	20.8445	20.6431	21.1933	21.9475	20.7193	20.2985	20.5143	21.4433	20.951	20.6593	20.0226	21.751	21.8164	22.7367
		86	B2RZ57	ENEAVAPEFINRNPR	Mitochondrial ribosomal protein l18	MRPL18	1	48033768	48038726	+	16.5683	15.3622	15.9521	16.2907	18.2944	18.67	16.8698	16.573	15.6313	16.2615	16.0141	16.9589	18.8522	18.7514	17.4112	16.9884	16.4752	15.6678	15.4668	16.3662	16.4326	16.3393	15.8597	16.0496	16.3848	16.9184	15.5106	18.44	17.4405	15.8106	17.1702	17.5867	17.7481	16.8646	16.1	15.6402	16.3128	14.8066	17.5919
		87	G3V824	SATGQVQVLGLVHTQK	Insulin-like growth factor 2 receptor	IGF2R	1	48176106	48264477	+	19.5103	19.6903	17.4528	17.4141	17.0801	18.7127	19.4887	19.2891	19.4676	17.5659	17.1512	18.9415	17.3671	17.2262	19.4096	17.5239	18.9317	16.8817	19.3151	19.2	19.2486	18.9156	17.7222	19.4495	19.6189	19.8591	19.6311	17.7018	17.9871	18.3562	19.1859	18.7859	20.4077	18.1298	20.7356	17.9188	17.847	18.6201	18.352
		88	Q01177	STELCAGHLAGGIDSCQGDSGGPLVCFEK	Plasminogen	PLG	1	48521772	48563776	-	19.5621	18.9965	17.5473	17.761	17.0622	17.7646	19.2593	19.4004	19.4684	17.0299	17.307	18.9527	17.3115	17.2403	19.6617	17.3413	19.3327	17.019	18.8254	18.8077	18.7593	18.9052	17.6021	19.9517	18.3977	20.142	18.9518	18.8009	20.0889	19.2255	18.0347	18.2682	18.442	18.0938	20.3017	18.3931	18.1651	19.4893	17.8853
		89	A0A0G2K3R1	VQIPGLENLHVFVPDSLAEEK	Mitogen-activated protein kinase kinase kinase 4	MAP3K4	1	48625743	48711642	+	17.1184	17.4535	16.7402	16.8778	16.7192	16.9059	15.9011	14.8224	15.2378	17.9663	16.2309	15.064	15.2879	17.3835	16.1161	15.0949	18.0899	17.3194	17.7173	17.0674	16.9762	16.8688	17.066	17.1663	16.0076	16.6994	14.6765	18.1023	16.9988	17.2103	15.5828	16.6508	17.3686	17.5585	16.2039	16.5199	16.3309	15.841	15.1044
		90	Q924S1	NNENPTLLGVLNGKK	1-acyl-sn-glycerol-3-phosphate acyltransferase delta	AGPAT4	1	48719633	48825364	-	18.2592	17.9767	19.0546	18.9894	15.3252	16.1254	18.4368	18.2856	18.6498	18.375	17.7667	17.2397	18.693	19.4228	17.6856	17.1858	19.036	18.468	17.1357	17.011	18.6323	17.037	19.1058	17.0336	17.6364	15.8289	18.6685	18.9049	17.5644	17.9784	17.4968	17.1169	18.6337	17.8682	17.3467	16.6188	18.2476	18.8552	18.2656
		91	A0A0G2JXZ5	LLVPAAEGEDSLKKM	Protein quaking	QK	1	50828134	51052340	+	19.1754	16.6847	20.817	19.3139	17.086	18.1124	19.1987	18.2035	19.4698	19.071	18.096	18.452	19.3046	20.2764	18.3862	17.1891	18.7943	18.8428	16.9132	18.4804	17.2136	18.0613	20.3492	18.8888	17.8874	17.8699	19.1761	19.3635	18.9312	18.2843	18.8734	17.6131	19.4957	17.4762	17.529	17.9154	18.7574	20.0627	18.4821
		92	Q91XU1	LLVPAAEGEDSLKKM	Protein quaking	QKI	1	50828582	50936396	-	19.1754	16.6847	20.817	19.3139	17.086	18.1124	19.1987	18.2035	19.4698	19.071	18.096	18.452	19.3046	20.2764	18.3862	17.1891	18.7943	18.8428	16.9132	18.4804	17.2136	18.0613	20.3492	18.8888	17.8874	17.8699	19.1761	19.3635	18.9312	18.2843	18.8734	17.6131	19.4957	17.4762	17.529	17.9154	18.7574	20.0627	18.4821
		93	B5DF80	GFGFVCFSSPEEATK	Polyadenylate-binding protein	PABPC6	1	51619875	51622942	+	21.2341	19.0819	18.209	18.5259	19.368	19.552	19.4459	20.3315	19.7475	18.3708	18.4968	21.18	19.7815	20.1206	20.1539	21.3462	19.8657	19.1506	19.7213	19.5191	19.8139	20.4659	17.9509	19.307	19.2221	18.0602	17.8656	19.3865	19.6408	19.5201	20.0754	19.64	19.8283	20.0037	21.9079	17.4441	19.2578	19.7288	19.5952
		94	Q9QYJ6	EAFCLSHQEVATANLAWASVAIHQVQVCR	Camp and camp-inhibited cgmp 3',5'-cyclic phosphodiesterase 10a	PDE10A	1	52360296	52544450	-	18.2983	18.5294	19.6886	19.4892	18.3742	18.9572	18.4865	19.9734	18.6424	20.9595	19.8048	17.2509	19.5122	17.3899	19.0474	17.9125	19.0148	18.9886	18.9582	20.5585	19.9635	17.2106	19.7083	18.5412	17.4761	19.11	19.9436	19.2507	18.288	19.4967	19.4661	18.6966	17.2035	19.4993	18.0243	17.6879	18.8334	19.6451	19.9837
		95	P63031	VAQLIQGGRLINYEMSK	Mitochondrial pyruvate carrier 1	MPC1	1	53026608	53038229	-	18.002	17.5949	18.2181	18.2575	20.5403	20.4896	17.7733	17.7746	17.9227	17.8862	17.9347	17.8516	18.3934	18.8649	18.9873	20.3203	17.9746	17.629	17.8929	17.4327	20.3951	18.0222	18.318	17.2009	17.6556	17.4123	17.5793	18.0818	18.1812	18.6937	17.3044	17.4367	18.1042	19.9428	17.9174	17.351	18.9029	19.76	18.087
		96	F1M7N7	DILAEVNHPFIVKLH	Ribosomal protein s6 kinase	RPS6KA2	1	53360157	53499445	+	19.9141	17.8975	18.522	18.8717	18.2769	18.7406	16.8483	16.9729	18.169	20.0764	19.75	18.4487	17.9512	18.4758	20.3547	17.7801	17.8231	20.5245	17.7581	18.7343	18.0737	19.0931	18.2557	19.0881	16.6834	17.7186	18.9273	16.6042	19.0898	17.0878	18.6917	18.2932	18.1425	17.7826	18.3204	18.757	19.7398	18.3459	20.4472
		97	F1LT10	TQDAAGPELMLPASIEFR	Afadin	AFDN	1	53715693	53802658	-	19.0477	19.1051	18.788	19.0338	18.808	17.0317	18.265	19.0751	17.6306	19.877	19.3517	19.133	17.609	19.0694	17.7682	19.8226	20.9965	17.5309	18.7017	19.2127	20.0199	18.2114	18.0429	19.686	18.6991	18.0787	18.4426	18.5796	18.3719	18.8345	19.4489	20.4926	17.8697	19.4776	19.4307	19.8618	17.7929	17.0657	18.3023
		98	O35889	TQDAAGPELMLPASIEFR	Afadin	AFDN	1	53715693	53802658	-	19.0104	19.3024	18.8312	19.19	18.8091	16.9855	18.3884	19.0762	17.747	19.7979	19.3369	19.1947	17.9771	19.3842	17.8313	20.3928	20.7595	17.703	18.6297	19.1795	19.865	18.0897	18.0035	19.6016	18.7946	17.7503	18.5157	18.6984	18.2909	18.8309	19.584	20.5402	17.7376	19.5051	19.8309	19.9054	18.054	17.117	18.2451
		99	M0RCJ9	ITLPAGPDILRTYSG	Protein mal2-like	MAL2	1	54719971	54748763	-	17.3407	17.8133	16.7708	17.5477	19.9851	18.0145	16.2859	17.4864	15.0815	17.146	17.8738	17.5124	16.9828	18.1784	16.5548	19.1298	17.313	15.9444	17.7931	17.033	18.7323	17.8193	15.7472	16.3458	18.463	17.1327	16.4701	16.9375	17.0585	18.0944	17.4688	17.5826	16.6828	18.6887	17.527	16.216	16.7303	16.7608	17.5171
		100	D4AE88	QATMVSESEILKVAR	Family with sequence similarity 120b	FAM120B	1	57345577	57392113	+	18.6286	16.4824	17.7262	17.605	19.8602	18.8104	16.4158	17.217	16.1369	18.2776	17.8062	18.4108	17.4531	18.507	19.1976	18.7346	17.8378	18.7416	16.9455	16.5561	17.0154	18.5689	17.5895	17.6699	16.1124	16.7531	16.2084	17.6088	19.0051	17.2947	16.9528	16.581	17.8548	17.645	18.0659	16.4147	17.2878	16.9775	19.927
		101	P18421	AGGSASAMLQPLLDNQVGFK	Proteasome subunit beta type-1	PSMB1	1	57470632	57489727	-	21.6432	19.1433	20.403	20.8427	19.3626	17.8807	19.1051	19.9347	19.3957	21.1072	21.3148	20.9318	20.5853	22.0112	20.7331	21.5093	20.8516	19.9801	18.8812	19.6539	17.779	20.1158	19.6104	19.907	19.8954	19.7029	19.3472	18.9958	21.2989	20.4887	19.4029	19.4461	20.2321	19.7162	20.2315	19.2476	20.321	20.6095	20.3321
		102	Q6PDW4	AGGSASAMLQPLLDNQVGFK	Proteasome subunit beta	PSMB1	1	57470632	57489727	-	21.6432	19.1433	20.403	20.8427	19.3626	17.8807	19.1051	19.9347	19.3957	21.1072	21.3148	20.9318	20.5853	22.0112	20.7331	21.5093	20.8516	19.9801	18.8812	19.6539	17.779	20.1158	19.6104	19.907	19.8954	19.7029	19.3472	18.9958	21.2989	20.4887	19.4029	19.4461	20.2321	19.7162	20.2315	19.2476	20.321	20.6095	20.3321
		103	D4AAG9	NDDSLLYKTLIDFKS	Dna helicase	CHD1	1	57692836	57755485	+	15.3973	16.0255	15.3706	15.6233	13.6731	15.5144	15.8364	16.1123	16.9302	15.3506	16.4229	17.5643	16.293	16.6301	15.0076	16.3302	16.325	16.6178	16.1437	15.927	14.9065	15.5903	17.8604	14.8448	15.5974	16.8727	17.2963	16.1073	17.2719	16.2961	16.1781	14.2543	16.5136	14.3862	16.6248	16.2025	16.6498	15.6203	15.3838
		104	Q5XI34	AISHEHSPSDLEAHFVPLVK	Protein phosphatase 2 (formerly 2a), regulatory subunit a (pr 65), alpha isoform, isoform cra_a	PPP2R1A	1	60717386	60736609	+	21.7155	22.1855	22.225	22.5461	25.0477	22.9355	21.5951	22.3799	20.8085	22.746	21.7672	21.5777	22.2185	22.0707	21.9517	23.7851	23.0769	21.1884	21.7015	21.8587	23.4177	22.4467	20.756	21.1946	23.1584	20.1423	21.7485	22.7148	20.369	21.3613	23.1896	22.5496	20.6981	22.3208	23.6456	21.8533	20.5559	22.2219	23.7485
		105	P29314	KGQGGAGAGDDEEED	40s ribosomal protein s9	RPS9	1	64018125	64090021	-	19.474	20.3059	18.8721	20.4007	22.6219	21.5443	19.3546	20.7289	18.8613	20.4233	21.0384	21.1444	18.9543	19.5034	20.3694	20.4971	21.4601	20.8946	21.3051	21.0306	21.6815	21.1181	21.161	21.3099	19.7815	19.8976	19.0169	21.573	20.6991	20.6053	20.1697	20.4383	19.6506	20.829	22.1151	21.4671	19.2034	18.4514	21.005
		106	G3V7N6	LVSLASEVQDLHLAQR	Membrane-bound o-acyltransferase domain-containing 7-like 1	MBOAT7L1	1	64031859	64046135	+	16.5873	17.0988	17.046	17.5032	14.443	13.7257	16.7483	16.7178	15.8176	17.2092	16.6886	16.1675	16.7658	17.8615	16.5996	18.1235	16.6514	16.4262	15.6052	15.8959	16.6922	17.3159	15.694	15.8585	16.1278	14.3935	14.8359	17.333	16.1582	15.0156	16.9253	16.1104	15.4898	15.6421	17.5768	17.3049	15.2121	15.5044	18.6331
		107	D3ZUV9	AAGTLLNGPPQFSTTPEIK	Ccr4-not transcription complex, subunit 3	CNOT3	1	64130908	64147251	-	17.421	16.6889	17.0853	17.1983	15.3972	15.5584	16.6748	17.0123	17.5824	17.4241	17.7814	19.0955	18.8171	18.0754	16.1432	17.0365	17.1803	18.5952	17.2874	17.1178	16.406	15.8634	16.352	17.1177	17.4822	17.2522	17.2908	15.2954	17.4362	17.6655	16.3961	17.806	16.6841	16.3524	19.1753	16.527	18.1308	16.3086	16.6424
		108	D3ZI68	SSGTASSVAFTPLQGLEIVNPQAAEK	Pre-mrna-processing factor 31	PRPF31	1	64150786	64162461	-	17.6851	17.2072	17.3719	17.649	17.9668	15.9092	16.9169	17.2975	17.9034	17.2994	18.8557	19.2513	18.3074	17.4559	17.0191	18.9245	16.9719	19.547	17.3911	17.7509	15.5818	17.2083	17.1892	17.7586	15.7883	18.3124	17.4395	16.3123	17.5511	17.1862	16.6568	18.0808	17.2745	16.6885	19.6699	18.2388	18.9	15.9247	17.7174
		109	Q8VHW5	AGGGAGGSGGSGPSAILR	Voltage-dependent calcium channel gamma-8 subunit	CACNG8	1	64330106	64350338	-	17.1491	18.1523	18.903	18.0187	19.1385	16.4711	18.1419	18.1408	15.251	18.3289	17.1784	16.7521	16.3371	19.0653	17.4995	19.8659	18.2458	16.6442	17.4193	16.8688	19.0234	16.7183	17.0677	17.4495	18.5541	17.2168	17.2631	19.6898	16.5192	17.8073	17.7207	17.211	19.1352	19.1654	16.6946	17.22	18.0348	16.9779	16.3938
		110	P63319	LVLASIDQADFQGFTYVNPDFVHPDAR	Protein kinase c gamma type	PRKCG	1	64407114	64433636	-	22.2172	22.382	19.9223	19.8527	21.3317	21.5499	22.2184	21.7958	22.4072	19.8203	20.5872	22.7062	20.9488	19.9148	22.2218	20.6626	21.7538	21.1674	22.208	22.3237	21.7245	21.4271	19.515	21.2095	22.347	22.5436	23.2877	21.8044	19.9399	21.0134	21.6316	21.9622	22.2823	21.9378	22.7804	22.209	23.1608	19.7257	21.4507
		111	Q6VBQ5	TTITTTSSSSTTVGSAR	Myeloid-associated differentiation marker	MYADM	1	64438472	64446818	-	17.0739	17.3306	17.1627	17.0963	14.6456	14.6483	17.2943	17.0609	17.2406	17.2434	16.9905	16.8136	16.822	16.4995	16.1688	17.0624	16.7265	16.9068	16.9296	17.0512	17.7183	17.6656	16.6528	17.5547	15.9648	16.4926	13.4153	18.1294	16.1397	16.5973	17.8142	17.5698	14.4754	16.6234	15.0591	17.7037	15.6476	16.4881	16.5449
		112	D3ZNQ6	MRGGYIGSTYFERCLK	Ubiquitin-conjugating enzyme e2m	UBE2M	1	65537640	65541177	+	21.1573	19.8813	20.6955	20.7442	17.9755	18.2383	20.1313	20.3616	21.065	20.303	20.5814	19.7858	20.2347	20.3663	21.5032	21.8118	19.5068	19.7377	18.7152	19.1261	19.6642	20.4389	19.9098	19.813	18.7225	19.0496	20.1558	20.8925	20.1363	18.2474	20.3061	19.5148	20.434	19.1375	21.9451	19.9841	19.507	19.5726	21.995
		113	B2RZB5	KAEATASALADADADLEER	Charged multivesicular body protein 2a	CHMP2A	1	65541322	65543707	+	18.7538	18.0534	18.7001	18.5849	16.1913	16.4575	18.5858	17.9601	18.6353	18.5088	18.757	18.6985	18.9882	19.4506	18.7572	19.6632	18.24	18.0176	16.6194	16.9456	16.1401	17.2113	17.4519	18.1278	18.1971	17.7778	18.8223	17.2592	19.9365	18.8011	18.8374	18.1097	17.3171	17.67	16.1184	16.7793	18.6859	18.4269	17.2012
		114	O08629	RPAASSAAAASASASSPAGGGGEAQELLEHCGVCR	Transcription intermediary factor 1-beta	TRIM28	1	65544373	65551043	-	20.5124	19.3809	18.6123	18.7364	18.944	18.8715	19.625	19.6418	20.8281	18.7756	19.6811	22.1348	20.9011	19.6707	19.8458	20.2404	18.9711	21.4096	20.6065	19.9066	18.2171	19.9695	17.6418	19.3169	19.1969	19.9355	18.692	18.3248	20.1887	19.1207	19.5329	20.271	19.784	18.332	21.8435	20.7702	20.4487	18.0327	20.0364
		115	B0BN81	TIAECLADELINAAK	40s ribosomal protein s5	RPS5	1	65660470	65664767	-	17.6663	19.2091	16.6897	17.3114	19.1671	19.4206	18.7463	19.6304	18.8078	17.0439	17.2358	18.8209	16.7373	16.7683	18.5699	17.1993	19.3516	17.5843	19.4119	19.3478	19.6252	19.3545	18.0194	19.3793	19.0683	19.2412	18.9781	19.7513	17.6105	17.998	19.3362	19.4185	17.3177	17.9229	20.0572	20.1646	17.3296	17.8259	19.2125
		116	P24050	VNQAIWLLCTGAREA	40s ribosomal protein s5	RPS5	1	65660470	65664767	-	16.9487	17.2628	17.5664	18.316	20.7833	19.2859	16.912	17.9635	17.0905	17.7268	18.1261	17.6809	15.9706	17.1647	17.4984	18.3374	18.2277	18.6859	19.0551	18.3093	19.5158	19.7009	17.5083	18.0349	18.019	17.8788	16.4656	18.539	16.7192	17.5615	18.3439	18.6342	16.8748	18.3618	20.2021	18.4702	16.8684	17.1756	19.3532
		117	A0A0G2JUW8	KSSVPTEEGLIQDEFSESVK	Leucyl-cystinyl aminopeptidase	LNPEP	1	68436593	68488427	+	18.1968	17.6007	18.3942	18.1159	16.7913	16.2816	18.0386	17.9474	19.4894	18.007	18.677	19.5869	19.9216	17.0553	17.5552	16.9883	18.3658	19.4109	19.0391	19.2794	17.3177	17.8456	16.4482	17.8479	18.1159	18.286	16.8901	16.8462	18.4711	18.5096	16.9603	18.7602	17.7694	16.0368	19.7164	19.0578	19.6613	17.5535	17.5152
		118	M0R904	LHTGEKPYKCNQCGE	Zinc finger protein 773, pseudogene 1	ZFP773-PS1	1	69841998	69846125	+	18.5708	18.7921	19.2066	19.0076	16.363	16.433	18.8899	19.159	18.1167	18.4129	18.9933	18.644	17.5049	19.2493	19.284	17.1115	17.138	17.7277	18.0328	18.7356	19.2871	18.0719	16.6722	18.844	17.5595	19.6956	19.808	18.0144	18.651	18.9274	17.0188	17.8638	17.7962	18.2752	18.4218	18.45	17.6667	18.4828	18.3904
		119	D4AB33	ASTSAGGAEQADDKYFK	Paternally-expressed 3	PEG3	1	70222964	70237443	+	17.6629	15.5848	16.615	16.5971	14.5068	14.8004	16.5139	15.9364	17.7483	17.4602	16.895	16.6578	17.2163	16.8431	17.7269	16.7031	15.5453	17.7027	15.7548	15.8616	14.3129	17.61	16.0222	17.1768	15.5096	16.2809	15.1132	14.9073	17.7616	16.6779	16.6134	15.8187	17.0471	16.4289	14.333	14.4419	16.9261	16.6444	16.7358
		120	O88339	TALPTSGSSTGELELLAGEVPAR	Epsin-1	EPN1	1	72294153	72311856	-	20.3346	20.4119	19.9339	20.5455	19.8609	18.3682	20.1215	20.5193	19.9837	20.486	20.1449	20.0212	19.583	18.616	19.3434	21.0655	20.7767	19.7192	21.6548	19.5619	21.4945	19.156	19.3134	19.8199	20.5757	18.8252	18.3896	19.4887	18.947	19.9778	20.5988	21.1635	19.5575	19.9973	21.5124	20.6962	19.4946	18.421	19.6116
		121	F2Z3T9	SVDETTQAMAFDGIIFQGQSLK	U2 snrnp auxiliary factor large subunit	U2AF2	1	72312727	72329856	-	19.8323	19.6171	19.5614	19.4606	18.1672	17.2731	19.8074	19.6859	20.4203	19.2693	19.8404	20.7108	20.9511	19.305	19.4878	18.6883	18.8738	21.2906	20.0833	20.1837	17.0861	19.6112	18.9661	18.4449	18.7936	19.8674	19.5735	18.1591	19.597	19.0977	19.4174	20.5079	19.3867	18.0112	21.7485	20.3919	20.2356	18.4474	18.766
		122	D3ZI74	GSGDVCGVLALAPGANLGDGAR	N-acetyltransferase 14	NAT14	1	72462405	72464492	-	15.7928	16.3586	14.2922	13.899	14.0521	14.9485	16.0521	16.3726	15.9494	14.2025	13.8573	15.856	14.0559	14.2872	16.0481	13.6523	15.9978	13.8088	16.2479	15.8585	16.3592	15.4772	13.8317	16.1163	15.6203	15.7552	16.1574	16.8288	16.6506	15.2607	14.9748	14.4711	13.6041	15.9438	16.6231	16.1984	14.8168	13.8372	15.4376
		123	M0RAK2	EPAPDSGLLGLFQGQNPLLLNSRP	Rcg22622	ISOC2B	1	72491780	72509431	-	18.5085	17.1041	15.4446	15.6507	16.5214	17.6661	17.5232	17.3641	18.0473	15.9569	15.8886	18.6536	16.6621	16.154	18.1391	15.789	16.5852	15.8249	17.4022	17.2801	16.6669	17.0045	16.0944	17.3233	17.726	18.352	19.0043	17.3049	17.7133	17.203	16.5151	17.6737	15.7617	15.2387	16.4869	17.0079	18.7186	17.1218	16.5965
		124	Q5U3Z3	DAAHPQFKEIQKILK	Isochorismatase domain-containing protein 2	ISOC2B	1	72524569	72545329	+	18.3039	16.8592	16.908	17.0602	16.7815	17.252	17.0694	16.229	18.2308	16.4009	19.2697	19.5624	18.5585	17.6629	17.7929	17.152	15.8528	17.1502	17.0221	17.4471	15.6189	16.2957	17.0892	17.2586	17.1188	18.6604	19.3864	17.2178	17.8495	16.9488	16.986	17.8237	16.1493	15.5993	16.8493	17.7412	18.8087	17.3985	16.8821
		125	D3ZPJ0	SSSLTPGLGGPESMAPR	Shisa family member 7	SHISA7	1	72545596	72564513	+	15.8486	17.9702	17.0622	18.2042	17.8711	18.1489	16.3874	17.9119	15.047	17.1891	16.8991	15.5905	16.4727	17.3364	16.6115	18.2401	17.3868	15.8962	17.6538	16.7042	18.63	14.7706	16.8038	17.6553	18.245	17.1158	18.1019	16.3832	16.1013	18.2195	17.3315	17.2171	17.4428	18.8698	17.305	16.2533	17.3237	17.2845	15.3136
		126	D3ZJD3	KTVGVEPAADGKGVV	60s ribosomal protein l28	RPL28	1	72619282	72621519	-	18.4316	20.6079	20.2775	20.2211	21.5328	21.6648	20.018	19.1813	19.2899	19.9238	20.2983	19.5682	18.4213	20.8765	19.806	21.9704	20.5649	20.2339	20.9706	20.3803	20.5873	20.7607	20.3986	20.7528	21.4105	20.2285	19.4768	20.6163	20.7406	21.1129	20.4712	20.4566	19.3033	21.3462	20.7608	20.1387	19.1478	20.7137	20.7869
		127	P17702	NKQTYSTEPNNLKAR	60s ribosomal protein l28	RPL28	1	72619282	72621519	-	18.578	19.8797	19.9004	20.0674	21.1336	21.5043	19.2769	18.9792	18.8141	19.7672	19.6063	19.4824	17.921	20.8071	19.1144	21.5797	19.9785	19.9314	20.521	20.1705	20.1113	20.5231	19.7202	20.3325	20.9347	19.7553	18.9043	19.9102	20.8417	21.1157	19.7563	19.8048	18.6623	21.0215	20.0244	19.1456	18.9836	20.5574	20.1517
		128	Q642E2	KTVGVEPAADGKGVV	60s ribosomal protein l28	RPL28	1	72619282	72621519	-	18.4316	20.6079	20.2775	20.2211	21.5328	21.6648	20.018	19.1813	19.2899	19.9238	20.2983	19.5682	18.4213	20.8765	19.806	21.9704	20.5649	20.2339	20.9706	20.3803	20.5873	20.7607	20.3986	20.7528	21.4105	20.2285	19.4768	20.6163	20.7406	21.1129	20.4712	20.4566	19.3033	21.3462	20.7608	20.1387	19.1478	20.7137	20.7869
		129	B2DD29	SVSGASTGLSSSPLSSPR	Serine/threonine-protein kinase brsk1	BRSK1	1	72701610	72727112	-	19.4325	20.3914	19.896	19.9744	18.3294	17.2438	19.9302	19.9191	19.2672	19.9915	19.6776	19.0702	18.8139	19.4466	19.9121	21.5771	18.9745	18.0179	20.1435	18.9273	20.7582	18.9568	18.6061	17.9278	20.4539	18.7592	18.9616	19.4862	19.1975	20.6323	18.7335	18.8707	18.9566	21.8319	19.2359	17.8495	18.525	18.6615	18.9287
		130	Q6IMX7	AAQLIGTCSQNVAAIQEQVLGLGALR	Hsp70-binding protein 1	HSPBP1	1	72732668	72756082	+	16.8192	17.5229	17.344	17.6234	14.6111	14.8968	17.5494	17.6951	17.2222	17.5891	17.0808	17.1575	16.2723	17.2095	16.2831	16.107	18.8991	17.5434	15.8151	17.1711	16.543	16.9653	18.7199	17.5815	16.9793	16.5394	17.46	18.9147	16.3631	16.4848	17.6182	16.9039	15.475	15.8707	17.2407	17.9228	16.6301	16.6012	17.8495
		131	A0A0G2JTK4	SGGSTDSEEEEEEEEEEDEDEGADQAACGR	Protein phosphatase 6, regulatory subunit 1	PPP6R1	1	72756809	72784482	+	17.2806	17.857	17.8465	17.8343	15.2273	14.9842	17.6911	17.9531	17.4871	17.8547	17.5766	17.6565	16.8041	17.0149	16.8198	15.8532	18.236	15.6117	18.7971	18.3481	18.3196	15.7753	17.6742	18.4154	17.4545	16.9589	16.9226	18.421	16.5352	16.2551	18.121	17.4299	16.9086	16.1032	17.8406	18.7695	16.2318	16.6462	16.7073
		132	P47861	SQAQAQVHLQEVKEL	Synaptotagmin-5	SYT5	1	72860218	72867930	+	21.3847	22.6427	21.8379	22.3105	20.142	21.5134	21.0047	22.4224	19.7643	22.4155	22.4222	20.7342	20.3356	20.2241	20.4832	22.3542	21.8227	21.7505	23.5451	21.9702	23.3901	22.1669	20.9629	20.603	22.1017	21.006	21.3947	21.8667	20.8604	21.8269	21.347	22.0189	20.8228	22.9127	22.4252	21.8882	21.2609	20.4192	22.0108
		133	A0A0G2K4R1	RPGGAGGLPIGDEDEGEEALAEHPAVEPR	Protein phosphatase 1 regulatory subunit	PPP1R12C	1	72903257	72926108	+	18.6767	18.6627	18.5956	19.0471	15.8506	15.5703	18.4877	17.7744	18.0779	18.9548	18.2487	18.3347	19.3199	19.4575	18.1914	20.1208	18.4752	18.2986	17.7519	17.585	17.5104	16.8684	18.4657	18.3523	17.3289	16.5049	16.7532	19.4714	16.9067	16.6602	19.6967	17.6711	18.0371	18.7657	17.1419	17.6182	17.7467	19.0925	17.9522
		134	D3ZFR9	TVIVTGANTGIGKQT	Retinol dehydrogenase 13	RDH13	1	72956026	72984350	+	18.0199	14.862	15.4802	16.5744	17.6205	16.445	15.3517	15.2836	16.5001	15.7366	17.2429	17.7157	16.5722	15.9491	17.2106	16.5858	15.86	17.7292	15.192	15.1038	15.5712	15.0226	16.1322	15.7403	15.0089	16.765	16.7702	15.0528	17.2869	16.8668	15.7262	16.0229	15.3341	16.0345	15.8237	15.461	15.9689	15.7544	16.0517
		135	P0C5X8	TELTTLEEVLSERVE	Protein tweety homolog 1	TTYH1	1	73734624	73753128	-	20.6352	18.8523	19.9011	21.2819	21.4511	19.7317	18.1191	19.8154	18.8459	20.5295	20.9025	20.6658	20.7888	18.2217	19.6482	20.3761	18.5063	21.6429	20.0416	18.7589	20.1447	19.9404	19.0726	18.9467	21.3199	20.4006	19.9034	20.2546	18.9923	20.1388	20.4265	21.2227	19.1813	19.4319	21.7094	20.548	19.9926	19.2459	20.3018
		136	A0A0G2JY20	RGDGYVDTESKFRKL	Selenoprotein w	SELENOW	1	77803475	77808513	-	18.6121	19.0937	18.7768	18.3799	16.7433	17.0733	18.6229	18.9167	18.3789	18.1529	17.6644	16.8241	16.4565	16.5007	16.2847	17.7625	18.6083	18.5335	18.1019	18.9261	19.8973	19.0362	18.2385	18.354	17.4624	18.0522	18.8662	19.3603	17.2855	17.1471	18.9545	17.3735	18.0078	17.876	18.3273	17.9429	18.1874	19.3882	19.1607
		137	Q4V8H8	DGMLDDEEFALASHLIEAK	Eh domain-containing protein 2	EHD2	1	77847600	77865870	-	19.6518	18.8976	19.5157	19.674	18.0056	18.4439	20.886	20.4663	18.6071	21.5109	20.397	21.0666	19.7685	20.3663	19.4129	20.1551	21.0022	19.8013	19.8679	20.2674	19.4448	20.2316	20.2269	21.9519	18.1357	18.4617	18.0896	19.8655	18.9834	18.6772	20.8099	20.1703	18.9408	19.5468	19.86	19.6325	19.4106	19.5985	20.1307
		138	P54921	NWSAAGNAFCQAAQLHLQLQSK	Alpha-soluble nsf attachment protein	NAPA	1	77994203	78012845	+	20.5124	20.3015	21.489	20.8464	23.3755	23.0553	19.8811	20.8799	20.3758	21.68	21.6251	20.8654	21.4786	20.3167	19.9223	22.2991	19.7455	21.7072	21.5285	20.0455	22.7381	20.95	20.95	19.8411	22.2921	20.3187	21.3732	22.8124	18.6434	20.8871	21.7119	21.9787	21.7053	21.7183	21.6712	21.5554	20.6588	20.4908	21.072
		139	B2RYG4	FSSQSNVYGLAGGADGR	Kaptin	KPTN	1	78015722	78023676	+	16.491	15.5683	15.4807	15.2513	13.1388	13.8137	15.4471	15.1883	15.7521	15.3941	16.1526	16.7967	16.7106	15.9563	15.8418	15.9934	13.6689	15.3871	14.7157	15.2299	13.9447	15.6044	15.5927	15.962	13.5739	15.8217	15.252	16.3501	15.9732	14.0898	15.5143	13.8885	16.5243	16.2525	13.7795	15.163	15.2179	16.3495	16.6535
		140	P48768	SIELDGTFVGTEVPGELGALGTGPAEAR	Sodium/calcium exchanger 2	SLC8A2	1	78025995	78060111	+	21.4017	21.9911	20.5707	20.9766	19.4556	19.0592	21.4226	21.4542	21.9229	20.4984	21.2914	21.5437	21.1979	18.7751	21.2371	21.2736	19.0905	21.6139	21.8067	21.019	20.8475	20.3412	20.2748	20.4429	22.5749	22.0808	21.5466	21.0021	19.2626	20.9751	21.283	21.7609	21.4695	21.1931	21.7812	21.3812	21.7877	19.703	20.2901
		141	M0RA86	KAELEGVAVTAPRKS	Coiled-coil domain-containing 9	CCDC9	1	78213223	78224319	-	17.4575	16.7477	17.447	16.463	15.0828	15.9757	17.8974	17.0415	18.8491	16.0911	17.5269	18.3588	17.7155	15.37	16.0636	18.3683	17.5937	16.8839	18.781	17.5323	17.1133	15.6963	16.831	17.1223	17.3738	16.6713	18.119	17.1193	16.8404	16.5831	16.6287	18.6276	15.9215	16.6987	18.7856	18.1242	18.1285	16.381	15.7593
		142	Q6AXQ0	GRDPTSDSYSEDAELLLQIR	Sumo-activating enzyme subunit 1	SAE1	1	78277515	78333321	-	19.4658	19.1198	18.7824	18.693	18.5918	18.0396	19.1552	19.1069	20.9005	18.4699	19.753	21.6195	20.5665	18.7754	19.7995	18.759	17.653	20.4604	20.2156	19.3561	18.0372	18.3099	17.7066	19.1155	19.47	20.6915	19.8474	18.176	19.3544	18.9624	18.9451	20.2011	19.0064	17.6832	21.4814	20.3468	20.2187	18.0368	19.0488
		143	D3ZVW3	MLADDAEAGAEDEKEVEELKK	Zinc finger ccch-type-containing 4	ZC3H4	1	78354934	78390907	+	16.4941	16.2586	15.8064	15.7779	14.1865	14.3904	16.2109	16.1868	17.2434	15.3628	16.5012	17.6763	17.5675	14.6206	15.936	14.3367	15.8898	17.0668	17.171	16.9105	14.9012	15.4043	15.2434	15.4153	15.8497	17.1559	16.8159	15.34	16.0986	15.6591	15.3287	16.8498	16.1225	14.4484	18.0856	17.1299	17.2163	15.1232	15.2636
		144	P81128	NIIEATHMYDNVAEACSTTEEVFNSPR	Rho gtpase-activating protein 35	ARHGAP35	1	78456409	78573374	-	18.9841	18.9604	18.9741	19.3479	17.6398	16.6085	18.5971	18.6996	17.8174	19.4677	18.8871	18.242	17.9433	19.4874	19.3105	21.0543	19.3006	17.3739	18.3914	17.7523	18.6441	17.4282	18.6557	18.7024	17.6632	17.7249	17.2538	18.2497	18.5717	18.0242	19.3954	19.4064	18.4316	19.328	19.7259	18.0565	16.4976	17.6227	18.6573
		145	P63219	QFCLQNAQHDPLLTGVSSSTNPFRPQK	Guanine nucleotide-binding protein g(i)/g(s)/g(o) subunit gamma-5	GNG5	1	78546012	78546218	+	18.0398	16.7958	17.6818	17.699	20.0787	19.7543	16.779	17.5802	17.1803	17.5553	18.0389	18.3825	17.4553	18.6862	18.8502	19.4766	16.7446	16.7842	17.744	17.165	18.7138	17.6913	17.1726	16.2324	18.8934	18.2536	17.7433	17.069	18.3978	19.1237	16.8607	16.9408	18.1946	19.1331	17.6074	16.3309	18.4998	18.5632	17.1542
		146	P62744	VYTVVDEMFLAGEIR	Ap-2 complex subunit sigma	AP2S1	1	78671121	78682871	+	18.4166	20.56	19.0827	19.7451	20.9813	20.8607	19.0737	20.3107	17.2011	19.5246	19.8186	18.239	17.8796	18.5684	19.6729	20.4527	19.4409	19.0884	20.4008	18.6033	21.8515	19.3322	18.7168	18.5584	20.5824	19.2295	20.1819	20.375	18.4638	19.1425	19.9837	19.6635	19.1563	20.1982	20.0315	20.2422	18.4484	17.9698	20.3193
		147	F1M6V8	SGDTVLYDLEAGGALLTLESR	Striatin 4	STRN4	1	78735678	78765692	+	17.1423	19.6541	18.6732	18.409	18.2015	16.5614	18.3341	19.3123	16.6707	18.5656	18.6423	17.7323	17.3372	19.1831	16.9188	19.806	19.3769	16.8863	18.5736	17.7561	19.5977	17.3468	18.6465	18.0861	19.2402	17.3679	18.0761	19.3569	17.696	18.574	18.8167	18.8409	18.1821	19.1635	19.0775	19.0648	17.2534	16.8562	17.3237
		148	P63077	VSQAAAELLAFCETHAK	Guanine nucleotide-binding protein g(i)/g(s)/g(o) subunit gamma-8	GNG8	1	78818404	78822224	+	16.4597	16.3605	16.7739	17.1007	14.7665	15.5417	16.8697	17.5907	16.3602	17.7856	16.7132	18.2888	15.9246	16.9538	16.4312	16.1078	19.2399	15.8797	16.0418	18.3378	16.3889	18.2837	15.9945	16.9421	16.1701	16.9146	16.3989	16.3977	18.9462	16.1627	15.3702	15.4636	16.3099	16.0494	17.4016	18.1181	17.2541	16.8116	16.247
		149	D3ZQN3	LQQADIEATLRPNLQPLGNYR	Pnma family member 8b	PNMA8B	1	78876205	78878779	+	18.2263	17.9079	18.1923	18.4019	17.0516	16.059	17.9347	18.2721	17.683	18.2096	18.0691	19.4571	16.977	18.7815	18.2879	19.425	19.1495	18.8069	18.756	17.8932	17.7633	16.2967	16.6897	18.6638	16.9897	16.9603	17.2574	16.5513	19.8743	17.831	18.2143	18.0231	17.0138	17.7075	19.7944	17.2353	17.247	17.6364	18.3528
		150	P53042	VLIMHGGLFSEDGVTLDDIRK	Serine/threonine-protein phosphatase 5	PPP5C	1	78944040	78968329	-	20.8075	20.7397	22.0909	21.2967	19.9726	17.9725	21.4017	21.066	21.0973	20.8043	21.2804	20.07	20.2292	21.3897	21.2974	23.1533	20.5472	20.4352	19.3824	19.8112	21.4163	21.3407	20.6863	20.0069	20.7844	19.2394	19.4538	21.4046	19.537	18.815	19.8747	20.2183	21.2246	20.8665	22.4692	19.6851	20.5353	20.6911	22.0483
		151	F1M4H5	VCLVQGTAEALNAAHSFIAEK	Nova alternative-splicing regulator 2	NOVA2	1	79831534	79865807	+	18.453	17.8229	18.5082	18.4872	21.1019	20.4871	17.848	18.2937	17.7791	18.5145	18.5464	19.2235	19.3907	19.9072	19.0267	20.9856	18.2448	19.1915	19.501	18.1485	18.0769	18.9042	17.5779	18.1625	18.669	17.3594	17.2396	17.9117	19.833	19.2308	19.0036	19.8677	17.2366	17.8668	20.7131	19.6404	18.3795	18.0567	17.7694
		152	D4AAZ8	AGGASPAASSTTQPPTQHR	Interferon regulatory factor 2 binding protein 1 (predicted)	IRF2BP1	1	79911516	79914217	+	16.3075	15.1666	15.1332	14.9868	15.9758	16.7138	15.641	15.187	17.4885	14.8736	14.952	17.2041	15.8982	14.4231	17.4787	16.0316	14.6811	15.9439	15.8617	16.5429	15.1345	15.9766	13.7898	15.7286	16.1063	17.1688	16.256	14.4872	16.0738	15.1435	16.6286	16.5214	15.2911	14.9838	17.8565	16.0351	15.8968	16.0715	14.6909
		153	A0A0G2K1E5	VVLEAPLITESALEVIR	Symplekin	SYMPK	1	79931156	79959461	+	17.064	16.883	16.908	16.5945	14.6517	14.9108	17.1827	16.8412	18.1894	16.5201	17.3486	18.0383	19.0184	16.6636	16.8329	16.8865	15.5146	18.3048	17.4666	16.3097	14.9837	16.1022	16.1599	16.0309	16.4957	17.2459	17.4118	16.63	16.3192	15.728	16.9517	18.3779	17.1138	15.0892	18.1613	17.9147	18.0414	16.0352	15.9525
		154	F1M3D2	WAVGEGPLNEFAFSPDGR	Dm1 locus, wd repeat-containing	DMWD	1	79981355	79987562	+	17.7927	18.7863	16.2016	16.1837	16.5213	17.9022	17.771	18.3723	17.467	16.2634	16.1044	18.062	15.4419	17.3884	17.1146	18.7028	18.6874	17.6093	17.8732	17.6153	18.6163	17.4595	16.3774	16.835	19.4594	17.2821	18.0584	17.3604	17.8054	17.5789	17.9828	17.462	17.433	17.3942	19.2711	18.1364	16.7322	16.4916	18.4781
		155	B5DES0	REEEEFNTGPLSVLTQSVK	Small nuclear ribonucleoprotein sm d2	SNRPD2	1	80056755	80059996	+	19.6895	19.3691	19.5655	19.3013	18.1383	17.5273	19.6248	19.3562	20.5877	19.3521	19.923	20.7336	21.5117	19.0586	19.2985	19.1065	18.8872	21.4397	19.374	19.6426	17.3301	18.8821	18.7589	18.7393	19.3032	19.4824	19.6238	18.4575	19.5405	18.9029	19.4432	20.244	18.9335	17.6199	21.5558	20.2773	20.3829	18.2034	19.0413
		156	Q6P6T4	CSNEAVLVATFHPTDPNLLITCGK	Echinoderm microtubule-associated protein-like 2	EML2	1	80087684	80119012	+	19.9318	17.3824	20.5877	20.2731	20.142	18.0938	19.023	17.9827	18.5896	20.2316	18.8824	18.0526	18.4117	19.4764	18.7185	17.9059	20.8893	18.1498	17.5134	19.4942	18.9156	20.6991	20.1344	19.7863	18.0131	18.8224	18.2253	19.3493	20.2366	18.2704	18.9148	18.2367	19.5519	18.7761	17.9282	18.8747	18.0648	19.77	19.6383
		157	A0A0G2K9C0	ATQVGEKPPKDESASQEESEAR	Vasodilator-stimulated phosphoprotein	VASP	1	80170619	80185882	-	16.9814	15.3254	17.5636	16.9007	14.6828	15.5929	17.1511	15.2157	17.121	15.2296	16.8383	18.1461	15.3735	15.3175	17.6012	14.4529	17.1137	15.0797	16.7411	17.4902	15.7329	16.6554	15.9019	17.56	16.2939	17.0518	17.6008	14.7966	17.2163	15.7411	15.1934	15.3738	18.0441	16.9983	16.4041	15.7388	17.2327	17.256	16.0662
		158	D3ZAQ9	RRLFEVLHEPFLKVPR	Ercc excision repair 1, endonuclease non-catalytic subunit	ERCC1	1	80256973	80268198	+	15.0799	15.0785	15.2019	15.6142	17.2411	17.5111	14.6994	15.0327	14.4379	14.7924	15.6364	15.9115	13.8407	14.653	16.6849	15.0188	14.6126	16.27	15.7892	15.4249	17.0673	16.7315	14.1823	15.4013	14.8583	16.8551	15.7993	15.0249	15.2189	14.7058	14.2836	15.3226	16.7331	14.2489	15.6361	16.9636	16.3575	14.347	15.1983
		159	D3ZEG9	ETDAHLANPVLPDEVLQEAVPGSIR	General transcription and dna repair factor iih helicase subunit xpd	ERCC2	1	80293566	80307344	+	15.6993	13.6431	13.9501	15.5513	14.8296	15.5159	15.1159	14.7502	14.9895	14.6145	14.8319	16.6524	15.0572	15.5012	13.8385	13.8701	14.8028	16.6877	16.0566	14.0665	14.6683	15.4145	13.7579	14.6312	16.5309	15.7173	16.6609	14.1503	15.063	15.1529	15.1505	13.0761	16.7921	16.4728	14.7279	15.1528	16.6593	15.525	14.7773
		160	Q68G30	QLNNLALLCQNQGKF	Kinesin light chain 3	KLC3	1	80306102	80315533	-	17.1877	16.1078	15.0597	15.1208	15.5632	16.4465	16.6279	17.2313	16.4026	14.822	14.2132	17.3526	15.5235	15.5047	17.0495	14.5531	17.6484	14.5164	16.0264	16.541	16.3976	17.257	14.8327	16.6644	16.7622	16.0934	17.4168	16.223	17.3267	14.8484	15.4891	15.4804	16.4708	14.74	17.7371	15.8306	16.8282	16.8748	16.8038
		161	A0A0G2JSP8	GTGGVDTAAVGAVFDISNADR	Creatine kinase	CKM	1	80321585	80331841	+	20.1711	18.9901	21.9647	22.091	19.8918	21.3345	20.9731	20.7144	20.3032	19.6502	19.5287	19.427	20.8633	23.3411	20.3724	19.6142	21.3332	20.098	19.9999	20.2218	19.4619	19.986	22.1998	20.1247	20.3108	20.279	20.3916	20.518	20.125	21.2746	19.9606	19.4761	20.3832	20.6318	21.6233	19.6991	19.6672	21.2506	20.0103
		162	P00564	GTGGVDTAAVGAVFDISNADR	Creatine kinase m-type	CKM	1	80321585	80331841	+	20.1841	18.9752	21.9089	22.0635	19.8835	21.3392	20.9783	20.7527	20.3076	19.6494	19.5004	19.4315	20.8571	23.3497	20.3711	19.6119	21.3219	20.1	19.9901	20.2327	19.4547	20.0005	22.1937	20.1313	20.3089	20.2834	20.3844	20.5053	20.1215	21.278	19.9467	19.477	20.3747	20.6293	21.6102	19.7042	19.695	21.2474	19.9914
		163	A0A0G2JTD8	SPTSTGDTELKEERL	Microtubule affinity-regulating kinase 4	MARK4	1	80335526	80367328	-	18.7659	18.5811	15.3386	16.9878	18.3977	19.1329	16.9446	17.9048	16.9205	16.9111	18.9634	18.4897	17.6272	16.9482	19.0277	19.2414	17.0705	17.6767	17.7251	16.72	19.5103	17.0911	17.8577	15.8457	18.4669	17.5585	18.8527	18.4983	17.2448	18.5305	17.3785	18.4495	16.6682	19.5185	19.4115	16.4628	16.885	16.2595	17.3945
		164	D4A6T9	SPTSTGDTELKEERL	Non-specific serine/threonine protein kinase	MARK4	1	80335526	80367328	-	18.7659	18.5811	15.3386	16.9878	18.3977	19.1329	16.9446	17.9048	16.9205	16.9111	18.9634	18.4897	16.9844	16.7833	19.093	19.3626	17.4586	17.5236	17.8389	16.795	19.5398	16.7905	17.9308	16.2391	18.4583	17.5282	18.5651	18.4842	17.4933	18.8677	17.1233	17.244	17.4812	19.7689	17.8794	16.666	17.2034	15.9884	17.47
		165	B2RYF1	LTCEGAVAVAEFIAESPR	Protein phosphatase 1 regulatory subunit 37	PPP1R37	1	80439718	80471527	-	16.1586	16.9316	15.2745	15.687	13.9258	14.7157	16.4039	17.3948	15.5797	14.89	15.088	15.7836	14.7366	14.4169	16.1659	14.3853	16.2915	14.7256	16.6945	16.3722	17.0397	15.7335	14.6804	16.1889	17.1133	16.8119	17.0544	15.001	16.391	15.6465	15.0659	17.1677	15.6942	15.1135	17.96	16.1695	16.6397	14.8594	14.6953
		166	B2RYF6	RGPSPQDQSGPGGAPR	Clptm1 regulator of gaba type a receptor forward-trafficking	CLPTM1	1	80549043	80580662	-	17.4043	17.3455	17.7833	17.603	16.0948	15.018	17.4802	17.4234	17.4099	17.6449	17.3825	16.9282	16.3685	18.9072	15.8993	16.6445	16.7324	18.6454	16.1986	16.7886	16.5246	18.3035	17.6846	17.8695	16.337	16.777	15.5489	17.0242	17.2161	17.3434	17.0037	16.3472	16.4447	15.3802	16.4542	18.5132	15.9062	18.1456	16.9018
		167	P19939	NWFSETLNKMKEKLK	Apolipoprotein c-i	NEWGENE_2134	1	80606638	80609921	-	18.0087	16.3867	18.2599	18.3477	15.8755	14.8076	17.2185	17.2362	17.1604	16.2111	16.6557	17.512	16.5755	17.2992	17.4668	17.2014	16.6409	15.8454	15.9786	16.2524	15.0803	17.9172	19.0398	17.2663	15.5828	17.8308	16.3488	16.1675	18.4883	18.5013	16.4536	16.2348	16.2113	15.9119	17.0267	16.4208	15.4244	17.7469	16.1936
		168	P02650	ELEEQLGPVAEETRA	Apolipoprotein e	APOE	1	80612895	80617057	-	21.8325	20.9683	21.2613	20.5228	23.4879	21.5887	20.6747	21.9057	20.1667	21.861	21.1262	21.9767	19.8953	22.8634	21.2613	22.3817	22.2149	21.4433	20.9962	21.0911	19.0869	21.7384	20.2457	22.1261	21.3874	22.0425	20.3074	20.5699	23.8653	22.5053	20.6608	19.8812	20.8754	22.5995	21.2155	20.1722	20.8327	21.8139	21.2317
		169	G3V8F5	TPGAAASGAAASSNDGNCGCLPNPGTFEECHR	Mitochondrial import receptor subunit tom40 homolog	TOMM40	1	80618154	80630038	-	19.0867	16.6478	18.2437	18.3716	17.2169	16.0272	18.2727	18.0368	18.1522	18.7469	18.8075	19.3822	19.904	18.5057	18.9062	18.653	16.4125	17.8521	17.345	16.5155	18.3747	17.8502	17.4779	16.1848	18.7098	17.8772	18.6945	15.5053	18.0274	18.3922	17.9025	18.4367	18.6341	19.0599	18.0432	16.1507	18.705	18.285	18.1674
		170	Q75Q40	TPGAAASGAAASSNDGNCGCLPNPGTFEECHR	Mitochondrial import receptor subunit tom40 homolog	TOMM40	1	80618154	80630038	-	18.8598	17.1506	18.108	18.3875	16.4766	16.1825	17.9654	17.8687	17.6368	18.2508	18.3768	20.0151	20.0295	18.6472	18.7794	18.3395	16.893	16.9679	17.8151	16.326	17.5237	17.0081	17.2623	16.8001	19.0798	17.2718	17.6096	15.4664	17.9116	18.2304	17.882	18.1175	18.3713	18.8719	17.86	15.9171	18.5578	18.1966	17.8315
		171	Q5FVC5	VIAQPENHAEAQEVTIGPQSVAVAR	Nectin cell adhesion molecule 2	NECTIN2	1	80631450	80666585	-	16.3316	16.3002	17.5519	15.1738	16.0499	13.4951	16.4895	15.2381	15.7547	16.9648	15.6768	17.1111	15.8597	16.4462	16.2618	14.4734	17.1114	16.5334	14.749	15.8038	15.0582	16.7998	17.1829	17.1289	15.1351	16.0058	13.9072	15.5269	17.4362	16.3956	16.5123	15.2575	15.0079	16.2203	16.6479	16.7392	14.1396	14.9798	17.1905
		172	Q9ESS6	EQGNQEEQLNVNLKG	Basal cell adhesion molecule	BCAM	1	80674444	80689171	-	17.747	17.2149	18.5123	18.2118	15.4946	15.7211	18.2693	17.8618	17.0989	18.1973	16.1574	16.231	16.9923	17.5882	18.4702	17.315	18.094	17.2138	16.5436	17.2931	15.68	17.3757	18.3811	18.8947	15.3788	16.3956	16.0664	16.7004	17.5373	17.0844	17.746	16.204	17.4605	16.9658	16.2713	16.4765	16.954	18.0682	17.5201
		173	Q5PQS6	WKEPGSSGPQNLSGPGGR	Protein smg9	SMG9	1	81260548	81282887	+	15.7611	14.285	15.696	15.7782	17.7153	15.883	14.142	15.7544	15.3905	15.3945	15.8209	16.8822	16.8858	15.9952	13.8492	15.2566	15.234	16.9615	15.2467	15.9806	15.6781	14.1865	16.6653	14.9414	17.4755	15.6717	15.5902	14.5081	15.5851	17.0189	15.1983	16.2136	15.3314	15.8326	16.9405	14.1134	16.9072	16.0286	14.7869
		174	Q1WIM1	EQAVEGGEVELSCLVPR	Cell adhesion molecule 4	CADM4	1	81365138	81370109	+	20.723	18.4355	17.9961	17.4007	18.8068	19.3155	19.0408	18.7223	20.5649	17.8636	17.4799	19.9935	17.9265	17.1816	19.8277	17.1225	18.6423	17.8142	19.1871	19.4771	19.1592	20.047	17.9829	19.3159	19.516	19.8335	19.3796	18.2949	17.8423	18.1885	19.7605	19.6727	18.8564	18.081	19.0483	18.8016	19.5241	19.8263	19.9416
		175	D4A7Q6	LCCPATATQEAPAPESR	Uncharacterized protein rgd1564862_predicted	ZFP428	1	81372650	81382079	+	16.0472	16.1573	14.0749	13.6434	14.074	14.5254	16.0839	16.3103	16.1612	14.6314	14.5735	16.5614	13.9909	13.9346	16.1184	14.0424	16.1595	13.643	16.0256	16.0599	15.9799	16.0565	14.2139	15.9794	16.0366	16.063	16.1027	14.77	16.8478	15.3518	15.3668	15.3406	14.9331	14.281	17.6634	16.6056	15.5978	14.1616	15.0919
		176	A0A0G2K1U9	ALPTAQAGALLLALPPASPR	Immunity-related gtpase q	IRGQ	1	81395841	81399672	+	19.6521	20.236	20.1511	20.28	19.5464	17.4571	19.7758	19.1286	18.5737	19.8635	18.7082	18.8008	20.3471	20.5315	19.3797	20.5221	17.8512	18.0023	18.166	17.6338	19.2864	18.6495	18.5444	18.8379	20.6279	18.7465	19.7582	19.815	19.2435	19.3567	19.5228	18.7198	19.5017	19.3248	16.4509	17.5238	18.6576	19.8565	18.7483
		177	Q9ESZ0	EEDDSANSLRPGALFFNR	Dna repair protein xrcc1	XRCC1	1	81413353	81441678	+	16.2476	15.6434	16.5523	16.83	16.9372	18.1577	15.9559	16.3063	16.1817	16.3276	16.5342	17.1833	18.8579	17.6159	16.5072	16.6574	16.3819	18.0361	17.3812	16.9839	14.6814	15.9604	16.5437	15.2459	16.3563	16.3701	16.9151	15.1969	17.4726	17.1691	16.383	16.1883	16.6619	15.5029	18.1378	15.3549	18.6859	16.597	16.0722
		178	B0BNJ4	LSGAQADLHIGEGDSIPFGR	Ethe1, persulfide dioxygenase	ETHE1	1	81456984	81472097	+	18.5974	16.9561	17.8815	16.9253	18.7449	18.1746	18.7661	16.0204	18.8458	18.0162	17.1722	17.118	16.675	16.0135	18.523	16.358	17.511	16.6486	18.1607	18.0559	18.0275	18.829	16.6563	17.6871	18.6642	19.2041	18.2218	16.0395	18.2416	16.6722	18.1685	18.2685	18.9215	18.0202	18.6551	17.9445	16.8557	18.0069	19.2298
		179	Q9Z1I6	QEVISELLVTEAAHVR	Rho guanine nucleotide exchange factor 1	ARHGEF1	1	81779380	81797236	+	15.7937	15.294	17.2657	16.4378	14.392	14.4047	16.9605	16.5347	16.647	17.7025	16.6821	15.9224	14.7411	16.7613	15.9345	15.2897	16.7765	16.5004	15.4482	15.718	15.0938	16.0567	18.4786	17.5264	15.7867	15.7059	17.392	15.9703	17.8446	16.0341	16.7641	15.8851	16.8706	15.3807	15.9308	15.4945	15.2437	16.0971	16.8986
		180	O35394	DAEVEGLSATTLLPK	Prenylated rab acceptor protein 1	RABAC1	1	81843649	81846804	-	16.6003	17.4577	17.6185	16.6889	14.1904	14.6356	16.7897	16.3489	17.4122	16.9284	16.3075	16.752	16.8332	16.2316	15.5886	15.0735	16.4581	16.8968	17.025	15.5127	15.9886	15.1951	18.4109	16.7526	17.7758	17.925	16.4479	16.8326	16.7004	16.1519	17.3799	15.9807	17.0067	15.5932	17.1687	18.0799	15.1949	15.0082	16.4617
		181	P06687	DVAGDASESALLKCIELSSGSVK	Sodium/potassium-transporting atpase subunit alpha-3	ATP1A3	1	81852429	81881549	-	26.1142	25.3095	23.8814	23.6486	25.0532	26.306	26.3277	25.8918	25.3888	24.0282	23.0228	24.9321	24.0491	23.8345	26.0421	23.6658	25.5908	23.5719	25.5909	25.5336	26.3156	26.6483	24.4303	25.7899	25.4542	24.9908	24.5153	25.8783	25.329	25.1894	25.2456	24.8819	24.8425	25.1545	23.9187	24.5655	24.7897	26.8652	26.3342
		182	Q63273	FASVSLYPSNEDVSLAVSR	Glutamate receptor ionotropic, kainate 5	GRIK5	1	81885521	81946714	-	14.9342	17.0911	16.023	16.7295	13.9951	14.5329	15.85	17.6201	15.1702	16.4376	16.3396	15.2003	16.8242	15.6035	14.744	17.3569	16.0747	14.3495	16.4463	17.1871	17.3205	14.9408	16.2141	15.2984	16.7237	14.5003	15.71	15.461	17.0537	17.3537	16.38	16.0121	15.3125	15.5939	15.7144	15.671	13.3602	16.9539	15.6416
		183	P18265	TSSFAEPGGGGGGGGGGPGGSASGPGGTGGGK	Glycogen synthase kinase-3 alpha	GSK3A	1	82097247	82108203	-	19.2356	19.204	19.1081	19.5516	22.2758	21.5537	19.009	19.251	18.4513	19.5725	19.2794	19.0615	19.0942	19.784	19.5541	21.9856	19.8951	17.9728	19.629	19.0236	20.2977	19.0843	18.3708	19.1898	20.9139	18.4285	19.3476	19.6189	18.5236	20.2229	19.6573	20.4994	18.7978	20.0459	22.1514	18.7083	18.7479	18.5582	19.1663
		184	D4A853	RPESVGSLEAPGSSVIAAPPSGGGNILQTLVLPPSK	Capicua transcriptional repressor	CIC	1	82151669	82163005	+	14.7744	14.7976	14.3509	15.1188	15.3428	13.9621	15.5354	16.8464	16.6637	15.1625	16.1527	16.5806	13.7956	16.2635	14.298	14.5283	15.0631	16.1451	14.353	14.6377	15.4397	15.3528	15.4651	17.0902	13.9918	16.6756	16.3436	13.6587	15.5251	15.9373	15.5873	16.7656	14.9325	15.4779	16.0156	14.5851	15.936	15.049	14.9609
		185	O35263	DKEPEVVFIGDSLVQLMHQCEIWR	Platelet-activating factor acetylhydrolase ib subunit alpha1	PAFAH1B3	1	82163595	82166363	-	17.2268	16.992	17.2221	17.879	19.709	18.875	16.9604	16.7642	17.3139	17.9099	18.2124	17.7542	17.1457	16.596	18.3324	17.9098	19.813	18.6106	18.2237	17.0553	17.1416	17.5735	19.3779	18.5766	17.3227	17.1574	18.5979	18.354	18.6262	17.359	17.3208	16.8549	16.779	18.0754	18.2373	17.2584	16.9213	17.9234	19.3906
		186	Q9QYP0	VGAAGAFLSPPGLLAVFGGQDLNK	Multiple epidermal growth factor-like domains protein 8	MEGF8	1	82185034	82234045	+	15.6202	15.9745	15.9366	15.4026	14.101	13.2542	16.4269	14.9404	15.1644	15.6129	15.878	15.6605	14.9409	14.6839	16.2855	15.4526	15.4443	13.6918	16.3564	16.8494	15.5329	16.3	12.9323	15.5398	15.8107	15.1086	15.2783	15.007	14.0235	15.0919	16.3552	16.5792	16.4965	14.7515	16.4492	15.4449	13.9981	14.5876	16.2349
		187	P15304	SVSEAALAQPEGLLGTDSLK	Hormone-sensitive lipase	LIPE	1	82248046	82266727	-	15.9805	15.1233	16.1009	15.9594	18.4677	17.267	15.6424	15.5103	15.9991	16.0714	15.5995	15.3803	15.3777	15.7992	17.4027	15.8953	16.4301	16.6493	14.3011	15.6402	16.0444	15.2862	17.786	17.3618	14.7415	17.3917	15.7458	15.5839	15.566	16.2753	15.9059	14.992	16.7906	16.6843	15.375	14.1962	17.0443	17.3779	15.8267
		188	P11960	AVAENQPFLIEAMTYR	2-oxoisovalerate dehydrogenase subunit alpha, mitochondrial	BCKDHA	1	82423277	82452281	-	18.6157	17.2711	18.9034	18.567	19.4228	17.1312	19.2119	17.7332	19.2726	18.454	18.3526	19.036	20.4425	18.1048	17.9484	17.6313	18.662	18.8113	17.2627	18.429	17.8707	18.9354	19.6775	19.1482	17.7553	17.8619	16.1801	16.4899	18.3274	19.0571	19.4125	19.1109	17.6362	17.5099	18.4299	19.176	19.8219	19.526	17.6007
		189	D4A4L2	DGGFDYSTVDDNPDFDNLDIVAR	Coiled-coil domain-containing 97	CCDC97	1	82503571	82511327	-	14.1453	15.6804	16.4542	16.2937	13.5184	13.4269	15.8218	15.8437	15.3136	16.4867	16.4869	14.8856	16.6197	16.0353	13.3798	16.1767	15.7757	16.9007	14.9791	15.0102	13.6748	15.137	15.7025	16.4054	15.1893	14.374	15.4839	15.8363	14.6217	15.2088	13.5361	15.1492	17.7833	15.9418	14.4671	14.8163	16.252	14.3483	14.5348
		190	D4A962	NYILDQTNVYGSAQR	Heterogeneous nuclear ribonucleoprotein u-like 1	HNRNPUL1	1	82512745	82546937	-	18.2211	17.9585	17.5879	17.8784	17.5019	16.2316	17.9275	18.0453	19.1532	17.5222	18.865	20.342	19.3348	18.6743	17.5569	17.5796	18.1442	20.0884	18.4276	18.6845	16.0281	18.1446	16.3303	17.4567	17.8235	18.6202	18.0802	17.2126	18.3809	17.5464	17.8721	18.6746	17.963	16.6626	20.4057	19.2673	19.049	16.5648	17.515
		191	P51146	ETYNSLAAWLTDART	Ras-related protein rab-4b	RAB4B	1	83979298	83990588	-	20.3759	20.279	21.0967	21.491	22.864	22.7075	19.533	20.6468	19.2702	20.6592	21.1507	20.326	20.0332	20.269	20.5391	21.7867	21.4013	20.5032	22.4778	20.9648	22.5325	21.6174	21.3412	20.0822	20.0368	19.3669	19.3398	21.471	20.2393	20.828	19.8375	19.95	20.5538	23.106	20.6126	19.8478	20.502	20.6394	21.7252
		192	Q5U214	HDIAFVEFDNEVQAGAAR	U1 small nuclear ribonucleoprotein a	SNRPA	1	83999671	84008293	-	20.057	18.8139	19.0288	19.0434	19.1136	17.584	19.2076	19.2342	20.5503	19.0462	20.027	21.0435	21.1906	19.0005	19.6303	19.8918	18.4673	20.6461	19.3647	19.7242	17.519	19.9201	17.7645	19.26	18.5682	19.6038	18.2592	18.393	19.4094	18.7784	18.9863	20.4894	18.5124	17.6525	21.4843	19.9588	20.3163	17.8584	18.8584
		193	Q6AY19	VASLEEVPFAAASIGQVHQGVLK	Atypical kinase coq8b, mitochondrial	COQ8B	1	84044551	84067066	+	19.1998	15.9818	16.4682	16.6231	16.6827	16.9548	16.0055	15.7894	16.7038	15.7122	17.8212	18.5903	17.5796	17.6544	17.2706	17.97	15.4577	16.2249	15.8945	16.0462	15.9463	16.7472	16.9822	16.5429	15.7816	16.9616	16.6577	15.5485	18.0278	16.771	16.5909	16.2611	17.8248	16.5981	15.4661	16.7555	17.1794	16.1164	15.9072
		194	A1L1I3	GEAGTPVAAGTTAAAIPR	Numb-like protein	NUMBL	1	84067938	84091671	+	18.1099	18.9273	16.9276	17.3613	19.4986	20.3519	17.6055	18.6892	16.6967	17.7511	17.3386	17.7365	18.398	19.1453	18.9334	20.4698	17.2146	17.2149	18.5474	17.2058	19.6069	18.2168	17.1637	17.4762	19.1305	17.7508	17.3552	19.0103	17.2532	18.6687	18.669	18.8506	18.2939	19.7648	18.7121	18.2338	16.9127	17.3676	18.4465
		195	A0A0G2K677	SAPAQGGSAPAPPPPPTHTVQHEGFLLR	Spectrin beta chain	SPTBN4	1	84168495	84254645	-	19.9813	18.3368	20.6398	19.4206	21.8993	21.291	19.3045	19.4858	19.6141	20.0583	20.0813	19.0949	21.2228	20.3947	19.7336	19.9284	18.0782	19.4994	20.5111	19.2122	21.2596	18.7721	21.5063	19.1594	19.8948	18.8296	18.7595	20.5443	18.4507	21.0948	19.4628	20.1841	19.8861	20.7442	19.3616	17.8427	20.5444	21.5138	18.5536
		196	B5DF65	YVAVMPPHIGDQPLTGAYTVTLDGR	Biliverdin reductase b	BLVRB	1	84256159	84274075	+	19.8142	19.7226	20.3592	20.4514	22.7857	22.1082	20.1825	19.8972	19.953	20.6067	19.7736	19.4262	19.6714	19.3812	21.7502	20.7253	20.7506	18.8821	19.9041	19.9259	20.8724	20.174	21.9115	22.0672	19.3952	21.7704	20.7602	20.7891	20.4809	21.1081	20.4424	19.8773	21.0743	20.366	20.1584	19.6893	19.9686	20.9236	20.6528
		197	G3V8D2	VTSGVKPSGLQVSTTR	Periaxin	PRX	1	84304228	84324560	+	14.9975	15.9334	17.2906	18.1913	14.4814	15.0829	15.5621	15.3365	15.7798	15.1749	14.7568	14.41	16.0213	16.0166	15.1126	14.6347	15.5165	16.264	14.8979	15.0756	14.8801	16.9824	18.1915	15.1119	14.7443	14.8314	14.3767	17.2178	14.8016	14.9562	15.7216	14.5354	16.7583	16.1158	14.0686	14.9133	15.646	17.0011	16.3873
		198	Q63425	VTSGVKPSGLQVSTTR	Periaxin	PRX	1	84304228	84324560	+	14.9975	15.9334	17.2906	18.1913	14.4814	15.0829	15.5621	15.3365	15.7798	15.1749	14.7568	14.41	15.9459	15.9845	15.0491	14.6011	15.6426	16.3014	14.913	15.0854	14.8876	16.9757	18.168	15.0888	14.7785	14.7877	14.3034	17.2178	14.8016	14.9562	15.7216	14.5354	16.7583	16.1158	14.0686	14.9133	15.646	17.0011	16.3873
		199	Q5FVH2	DWESPYSHNLDTSADSVGNACR	5'-3' exonuclease pld3	PLD3	1	84339261	84353725	-	16.9798	17.7176	17.7608	18.2119	19.0005	18.9769	16.6134	17.3586	15.7872	17.666	17.5357	16.5908	15.503	17.9623	17.6411	18.0171	18.2701	16.7121	18.4322	16.982	19.8997	18.469	16.4748	17.4145	17.7507	17.8258	17.0087	17.0298	17.8838	18.4952	16.9971	16.3627	17.6032	19.3917	17.1416	15.5943	17.6146	17.6736	18.0175
		200	P47197	TFCGTPEYLAPEVLEDNDYGR	Rac-beta serine/threonine-protein kinase	AKT2	1	84411726	84450162	+	18.0398	16.7159	17.221	17.544	17.948	19.2549	16.6304	17.3855	17.9448	16.6859	18.3889	19.1613	18.8775	16.8727	18.677	18.1556	17.1239	18.4102	18.8788	17.6463	16.9297	16.812	15.6788	16.7832	18.7922	18.2334	17.421	17.0886	17.3729	17.286	16.592	17.5992	18.7121	17.2336	18.8993	17.0048	19.3687	17.2244	17.1187
		201	Q3HSE5	TFCGTPEYLAPEVLEDNDYGR	Non-specific serine/threonine protein kinase	AKT2	1	84411726	84450162	+	17.9612	16.7106	17.3749	17.4757	17.9581	19.187	16.7047	17.3703	17.9046	16.6144	18.4082	19.0956	19.0291	16.909	18.6751	18.184	17.1649	18.431	18.6714	17.8997	16.9222	16.6062	15.8116	17.001	18.7003	18.3337	16.9229	17.0886	17.3729	17.286	16.592	17.5992	18.7121	17.2336	18.8993	17.0048	19.3687	17.2244	17.1187
		202	D3ZTK0	SGPAPEPSGGLAAALDSSLR	Tetratricopeptide repeat domain 9b	TTC9B	1	84470829	84473011	+	16.569	17.2636	16.6707	16.7772	15.5947	14.16	16.9699	16.9162	16.7084	16.6188	16.7256	16.5534	16.7162	17.3259	16.1881	17.2083	15.7049	15.4677	16.8381	15.8981	17.1189	14.1961	16.5654	15.5906	17.9908	17.1662	16.7635	15.3205	15.1554	17.0257	16.5816	17.2549	15.7409	16.1619	17.0151	17.7584	17.2429	14.6135	16.1658
		203	D3ZG83	REETAPGFGLAPSATLVSLSSVSDCNSTR	Mitogen-activated protein kinase kinase kinase 10	MAP3K10	1	84473071	84491466	-	16.5413	16.2589	15.3476	16.7379	16.1745	19.1634	15.874	17.8681	16.1458	16.2767	16.4176	16.7646	15.9214	15.953	15.1046	19.344	16.8286	17.5327	18.2668	16.2214	17.306	16.5313	17.1921	17.2944	16.7322	16.473	16.8591	17.7732	16.7246	17.1323	17.9653	16.3439	16.26	17.5354	16.7648	17.1742	16.4804	15.832	16.8155
		204	Q63570	IQDEIPALSVSRPQTGLSFLGPEPEDLEDLYSR	26s proteasome regulatory subunit 6b	PSMC4	1	84978206	84986581	-	19.7586	20.1486	20.4303	20.8887	19.6421	18.7664	18.9685	19.6347	18.0358	20.436	19.4496	19.8583	19.4109	21.7095	19.2653	21.7521	19.6262	19.2601	19.4001	18.6159	18.4718	19.5795	19.3927	20.2037	19.5364	18.8988	18.0718	17.8333	20.8722	19.906	18.9266	19.8584	19.2497	19.0409	20.5439	17.6825	19.8137	19.519	20.6024
		205	P22509	ANCIDSTASAEAVFASEVK	Rrna 2'-o-methyltransferase fibrillarin	FBL	1	85103519	85112619	+	19.2509	17.5814	18.4004	18.8565	18.6215	17.4864	17.6468	17.8444	19.2126	18.5889	19.4198	20.8182	18.8816	18.7056	18.608	17.9827	18.1441	20.5985	18.3925	19.2016	16.0714	19.4785	18.568	18.9563	17.0232	18.906	18.2037	18.0892	19.2619	17.4211	17.7561	18.7744	18.14	16.8297	20.3912	19.7348	18.8247	16.9109	19.6811
		206	A0A0G2KAP6	VLNHGYDDDNHDYIVR	Dual-specificity kinase	DYRK1B	1	85112247	85120839	+	16.0462	16.2369	16.6145	16.4893	18.8005	18.7873	16.1409	16.2693	16.7572	16.6364	16.8172	16.4867	16.7244	16.4565	17.1118	15.2583	16.3678	16.4527	17.3426	17.4487	16.2884	16.0185	18.3039	16.2414	16.5503	19.0327	18.388	16.5643	17.1894	17.0761	16.731	16.5637	16.8013	17.6594	17.3889	16.646	16.5354	15.3472	17.6597
		207	P0C7J6	STPHLDGAGGGAAGEDGDLGLGSAR	Leucine-rich repeat and fibronectin type iii domain-containing protein 1	LRFN1	1	85291462	85300825	-	17.0601	17.3526	16.8528	16.8002	15.0165	14.0675	17.0676	16.5947	16.1326	17.3159	17.0003	16.4275	14.9675	16.5986	16.9384	17.5743	15.2602	14.9343	17.3425	16.1141	17.2889	18.0476	15.5205	16.9781	17.2149	16.2275	15.3014	17.212	17.5893	16.6321	14.7164	15.5002	17.403	18.2359	16.4232	16.4157	15.0736	16.5623	16.0893
		208	D4A769	VCTQLLVSRPDEENITSYLQLIEK	Sterile alpha motif domain-containing 4b	SAMD4B	1	85324043	85362241	+	15.9992	15.59	15.3315	16.375	17.3432	17.8275	15.6185	15.4794	15.2821	15.2086	16.0737	14.5456	13.9002	15.2619	15.4508	15.6865	18.0846	15.5545	16.8407	15.7717	16.3059	15.8007	16.4682	16.9455	15.7262	15.6249	17.2529	16.7998	16.6102	15.1643	15.9379	15.4312	16.5179	15.8221	16.6454	17.6229	15.9848	14.438	15.0725
		209	Q4V886	AGVQSGTNALLVVKH	Rna polymerase ii-associated factor 1 homolog	PAF1	1	85362268	85368031	-	16.884	16.1351	15.6708	15.7945	16.4737	15.4424	16.6138	16.7365	18.1752	15.4064	17.2621	18.8412	17.5498	16.2604	16.4521	15.8523	16.5319	18.4639	17.6801	17.1295	14.1857	17.2439	15.9049	16.1927	16.3396	17.3498	15.7401	15.9255	17.0265	15.9439	16.1756	17.5126	16.4574	14.9698	18.3542	18.1744	17.2119	14.7913	16.5774
		210	A0A1W2Q631	VNGRPLEMIEPRTLQ	40s ribosomal protein s16	RPS16	1	85405512	85408444	-	19.306	17.5295	17.011	17.3669	16.806	19.178	18.0616	18.1682	18.1631	16.7322	17.2396	19.4385	16.9733	17.0179	19.6078	17.6801	17.8977	16.7184	18.5476	18.2183	18.1668	18.5787	16.4639	17.8411	19.3533	18.6583	19.4008	17.1002	18.7153	18.9809	17.4231	17.7658	18.2775	19.3684	17.8457	16.0165	18.5957	18.9784	18.4639
		211	P62250	VNGRPLEMIEPRTLQ	40s ribosomal protein s16	RPS16	1	85405512	85408444	-	20.4107	18.5746	20.2298	20.0629	17.5806	18.98	19.5846	18.8259	19.9003	18.6643	20.9161	20.9247	20.0685	21.0001	20.4351	21.3506	17.984	19.0199	18.8949	18.844	18.0362	18.854	18.962	19.0701	19.9613	20.5542	20.1003	18.3344	20.1027	20.4636	19.1475	19.3294	19.9533	20.9948	19.2798	17.0701	19.6691	20.4469	19.5125
		212	E9PTB2	EATGVLLSIDGEDGIIR	Transcription elongation factor spt5	SUPT5H	1	85437780	85466854	+	17.8928	17.6324	19.3614	19.2288	16.6862	16.6394	19.5884	19.5402	18.4957	17.5846	18.054	18.6987	19.427	18.8793	18.941	18.5258	18.6654	19.3276	19.0221	18.9467	16.482	16.8464	18.6274	18.641	16.9759	17.293	19.0317	18.9365	19.5238	19.2861	17.4092	17.7078	17.3541	16.7688	18.1991	18.0752	20.0899	18.8279	17.0936
		213	D3ZJX5	TVLEHYALEDDPLEAFK	Mitochondrial import inner membrane translocase subunit tim50	TIMM50	1	85470831	85480407	+	19.4272	18.5943	18.8773	19.1439	18.1215	16.8821	19.1768	18.7949	19.8991	18.9122	19.6045	19.8586	21.5809	18.8339	19.549	19.2743	18.485	19.916	18.9305	18.297	18.0499	18.108	17.6074	17.4236	18.99	18.3619	18.6671	16.8647	19.5232	19.5362	18.8017	19.678	18.4526	18.1623	18.6643	20.6443	18.9471	17.9517	18.6505
		214	D3ZM09	GAGALLQHGLVNFTLSK	Seryl-trna synthetase	SARS2	1	86923591	86935904	+	18.4344	17.9322	16.3355	16.5456	18.8252	18.0245	16.0145	16.1104	17.9806	18.2092	18.2625	18.3699	17.36	16.9939	17.149	16.9735	16.4457	17.1143	17.8485	16.692	19.0538	18.1236	16.333	16.3079	18.8783	19.1346	16.5145	15.4931	16.7977	16.891	18.1718	18.2233	18.3426	18.6293	18.2873	17.2343	17.4949	16.7632	18.2398
		215	A0A0G2JWM2	REHANIDAQSGSQASNPSATVSPR	Nad-dependent protein deacetylase	SIRT2	1	86948918	86971952	+	23.7523	19.9579	22.8646	22.1213	23.9449	23.0641	22.168	21.7693	22.5865	21.9356	21.0871	21.2794	22.2693	22.0307	23.6576	21.1872	21.367	20.0557	21.4198	21.9103	22.8178	22.2203	21.6822	22.0697	22.8634	21.7903	23.9161	22.9095	21.8704	22.4092	22	21.2523	23.2094	22.374	21.2522	20.5766	22.6025	24.0325	22.3368
		216	Q5RJQ4	REHANIDAQSGSQASNPSATVSPR	Nad-dependent protein deacetylase sirtuin-2	SIRT2	1	86948918	86971952	+	23.7523	19.9579	22.8646	22.1213	23.9449	23.0641	22.168	21.7693	22.5865	21.9356	21.0871	21.2794	22.2693	22.0307	23.6576	21.1872	21.367	20.0557	21.4198	21.9103	22.8178	22.2203	21.6822	22.0697	22.8634	21.7903	23.9161	22.9095	21.8704	22.4092	22	21.2523	23.2094	22.374	21.2522	20.5766	22.6025	24.0325	22.3368
		217	F1LQ48	TENAGDQHGGGGGGGSGAAGGGGGENYDDPHK	Heterogeneous nuclear ribonucleoprotein l	HNRNPL	1	86996093	87006776	+	20.7171	20.0147	20.2654	20.3236	19.6013	18.6921	20.5075	20.0008	21.2079	19.8527	20.486	22.4329	21.9994	19.9994	19.7114	19.9296	19.6219	21.3115	20.7689	20.8232	18.2796	20.107	18.1071	20.0315	20.9372	20.5452	20.6167	18.3744	20.5682	19.9457	19.7228	20.8541	19.7813	19.4359	22.4135	20.1998	21.4718	19.2052	19.7806
		218	Q62651	MFTSGIDLMDMASDILQPPGDDVAR	Delta(3,5)-delta(2,4)-dienoyl-coa isomerase, mitochondrial	ECH1	1	87009730	87016005	+	19.2749	17.7404	19.4846	19.4046	20.7609	20.7245	18.7325	18.0799	19.4234	19.8923	19.6374	19.7031	19.6792	19.6666	20.8174	20.0824	19.4016	18.6187	18.7452	18.8127	19.1368	20.8596	17.4201	18.8454	19.1354	19.295	18.0568	19.0547	20.5952	18.3615	18.9728	18.4707	20.0394	18.8101	18.7693	19.863	18.9974	19.2729	20.2756
		219	A0A0G2K5U9	ETTDTDTADQVIASFK	Alpha-actinin-4	ACTN4	1	87078020	87147333	-	20.8019	22.2846	21.4443	21.9109	20.0286	19.4356	21.0726	22.2619	20.5113	21.3944	21.0174	21.0194	20.2016	20.7687	20.5425	21.5645	22.2173	18.9767	21.659	21.0247	22.499	20.0282	21.3064	22.5436	21.9877	20.3579	20.9004	20.1678	20.6044	22.427	22.3142	21.3093	19.8613	21.6896	21.0827	20.2936	20.1049	21.4787	19.5965
		220	Q9QXQ0	ETTDTDTADQVIASFK	Alpha-actinin-4	ACTN4	1	87078020	87147333	-	21.0095	22.5227	20.7887	21.088	19.6507	19.6307	21.2486	22.3645	20.6471	20.7744	20.4094	21.073	20.0601	20.6294	20.5062	21.4641	22.1597	18.8797	21.5205	20.9766	22.4334	20.0656	21.1951	22.551	21.8763	20.3341	20.7522	20.0578	20.51	22.3004	22.2933	21.238	19.8175	21.6298	20.9656	20.22	19.9855	21.3803	19.5701
		221	Q99MC0	EADMPDEVNIDELLELDSEEER	Protein phosphatase 1 regulatory subunit 14a	PPP1R14A	1	87224677	87232848	+	18.9216	16.612	19.2491	19.0379	17.3663	16.4774	18.8644	17.9596	18.8737	18.3896	18.4042	17.3059	18.4606	18.1922	18.1056	16.7775	17.219	17.2216	16.4144	17.8515	17.5935	18.287	20.7685	18.5019	17.1768	17.6125	18.5361	19.4818	17.4719	18.1337	18.2383	16.8945	18.7513	18.093	16.1726	17.3248	18.1377	19.5366	18.0312
		222	F1LYG2	RPVSFPETPFAASPAGADR	Rcg54282	SIPA1L3	1	87260835	87468288	-	16.58	16.5644	17.662	16.2691	16.6416	14.4904	17.5591	17.1959	18.3641	15.3217	17.7502	18.0008	18.0741	17.3317	16.8424	17.8322	15.8149	18.0806	16.6599	16.5355	16.1659	15.5971	16.0612	14.6944	17.1068	18.1864	17.5032	17.8444	15.6191	16.3982	16.5534	16.1765	18.6641	18.7112	16.5261	17.0503	17.7101	16.4697	15.2337
		223	A0A0G2JU77	YGWSADESGQVFICSQEESIKPK	Eukaryotic translation initiation factor 3 subunit k	EIF3K	1	87927141	87937516	-	18.9958	18.1604	18.4762	18.6129	17.9833	16.9267	18.1376	18.174	18.3315	18.318	19.0594	19.0481	18.2257	19.1813	18.2285	19.5671	17.3843	17.1517	18.0297	17.6466	18.0329	18.2504	17.6655	18.8665	17.639	18.2478	16.3903	18.9048	17.5863	17.709	18.6772	18.2632	17.2243	17.0562	20.4345	19.0254	17.1493	17.5749	19.5853
		224	A0A0G2K5J1	GEGGSGLLAAIEEAIR	Ryanodine receptor 1	RYR1	1	87959712	88066101	-	18.2147	15.5768	17.3215	17.6198	17.8674	18.2311	16.2831	17.454	16.1657	16.4386	17.685	18.7613	19.2191	16.8927	17.737	18.2475	15.9062	16.6339	18.5604	17.3466	16.6888	16.081	17.1142	15.7741	18.0868	17.5598	18.398	17.7674	16.3405	17.8832	16.1658	17.2555	16.877	18.7609	18.8889	15.8294	17.8505	17.8029	15.7915
		225	F1LMY4	GEGGSGLLAAIEEAIR	Ryanodine receptor 1	RYR1	1	87959712	88066101	-	18.2147	15.5768	17.3215	17.6198	17.8674	18.2311	16.2831	17.454	16.1657	16.4386	17.685	18.7613	19.2191	16.8927	17.737	18.2475	15.9062	16.6339	18.5604	17.3466	16.6888	16.081	17.1142	15.7741	18.0868	17.5598	18.398	17.7674	16.3405	17.8832	16.1658	17.2555	16.877	18.7609	18.8889	15.8294	17.8505	17.8029	15.7915
		226	F1LQ27	EEGTAVLGAGHGPDAEEEFLR	Family with sequence similarity 98, member c	FAM98C	1	88095241	88098785	-	15.4106	16.5171	15.0457	15.7938	15.1026	15.2755	15.9331	14.5432	16.9683	16.6159	17.8653	17.8977	16.7927	16.9328	16.2361	17.7865	15.1082	17.6387	16.1763	15.2055	15.9868	15.715	17.43	15.6401	15.614	16.0698	13.9975	16.5752	15.7466	15.314	16.4357	16.1857	14.2596	15.4554	16.7633	17.8948	16.2418	14.8628	16.01
		227	A0A096MJ78	FGLTFQSPAEADEFQK	Similar to spred-3 (predicted), isoform cra_a	SPRED3	1	88103719	88112683	-	13.5575	15.8022	15.7025	14.5466	14.7384	13.8712	15.7112	15.1323	12.3475	16.2216	14.7722	13.6001	13.6063	15.7304	14.8416	14.4327	17.0617	14.1205	14.2986	14.31	15.7915	15.1036	14.2447	15.3839	15.1307	13.3846	14.9894	15.0652	15.8878	14.2037	14.8763	15.5189	15.1364	13.8739	14.2847	15.2723	13.8002	14.5707	15.4341
		228	F1LMQ3	VAEFHTELERLPAKD	26s proteasome non-atpase regulatory subunit 8	PSMD8	1	88116812	88123643	-	19.2077	19.0337	19.0982	19.5559	19.1239	17.3237	17.8015	19.4136	17.9717	19.6103	19.8289	19.1163	18.9229	20.0114	18.7559	20.8074	19.66	19.006	17.969	17.9844	19.6888	18.6448	17.8148	17.6464	19.5065	17.0509	18.5029	19.979	17.639	17.5073	19.0201	18.973	18.0305	18.6297	20.553	19.4705	17.9646	17.7201	20.5941
		229	Q1RP74	LDQEDALLGSYPVDDGCR	Rcg53953, isoform cra_a	TBCB	1	88680856	88686615	-	20.2069	20.1228	20.8367	21.3764	21.5658	21.1002	18.9815	20.7927	18.2567	21.1379	20.6222	19.6923	18.4647	20.3277	20.4324	20.7754	22.7379	20.7234	19.6242	20.0009	20.6244	21.1066	20.4517	20.8862	19.3246	19.3942	18.9768	21.6577	20.3124	19.7239	20.5034	19.4388	19.7436	21.1691	18.6609	19.6994	18.756	20.6211	21.8351
		230	G3V9E2	VEQAPPLIYYVPDFISKEEEEYLLR	Alpha-ketoglutarate-dependent dioxygenase alkb homolog 6	ALKBH6	1	88766872	88772242	+	16.1673	15.7604	16.6998	15.8989	12.752	14.1581	16.6908	15.8828	15.4071	15.3208	16.5667	15.3013	15.967	16.9027	16.2594	16.7976	15.412	15.1627	14.5743	14.8687	13.2161	14.1371	15.8125	14.9606	16.1041	16.3152	16.3303	15.2039	15.2599	16.7683	15.6284	15.4051	16.576	15.2476	15.6193	14.3394	14.8565	16.9071	15.6876
		231	F1LRS5	QALNEHFQSILQTLEEQVSGER	Amyloid beta precursor-like protein 1	APLP1	1	88897532	88908750	-	16.6361	17.8444	18.2499	17.6454	19.1191	18.9991	17.2535	17.711	16.4218	18.4047	17.1616	15.3174	16.5686	18.4537	17.8399	18.9381	18.4234	16.2505	16.4263	16.0181	18.8857	17.6714	18.5156	17.1383	17.7864	16.5585	18.4563	19.433	17.0636	18.0133	18.275	16.6834	17.5557	18.7785	16.8838	16.294	16.164	18.227	19.0279
		232	D4A9G6	LLLSEEASLNIPAVAAAHVVK	Rho gtpase-activating protein 33	ARHGAP33	1	88978344	88989552	-	14.8123	15.8987	15.7448	16.5368	17.2008	17.041	14.6105	16.0892	13.5518	15.8586	15.8783	15.2138	14.9752	15.6146	15.3495	17.1086	15.8754	15.4074	17.2755	15.8898	18.4525	15.3276	15.5109	15.4928	15.9143	15.4228	14.2254	15.3058	15.8054	16.6187	15.7148	16.3468	14.9996	18.1635	15.7374	15.2846	15.3317	15.4509	14.4867
		233	Q7TP17	WFNGQAVHAELSPVTDFR	Splicing factor u2af 26 kda subunit	U2AF1L4	1	89017479	89019937	+	15.3064	15.1702	16.8144	16.109	13.8614	16.5962	16.45	14.9172	16.2493	15.8799	16.1653	17.0019	15.164	15.1521	17.3227	15.2066	15.5627	15.0033	16.8263	15.9294	14.7588	16.006	15.084	15.3085	17.7192	15.9722	17.1472	16.3558	15.2689	15.0471	15.933	16.2783	15.9657	14.654	18.8473	17.2278	15.4622	14.8881	16.3809
		234	D3ZD09	SLCPVSWVSAWDDRI	Cytochrome c oxidase subunit	COX6B1	1	89075987	89083217	-	22.1669	21.5312	19.4593	19.5804	20.7098	21.3489	21.4462	21.9404	21.0068	19.3534	19.446	21.8479	19.5992	19.546	21.7511	19.6967	21.3424	19.6592	21.6668	21.5076	21.9077	21.7317	19.5086	21.2383	21.9472	21.6253	21.6401	19.9325	21.1198	20.9473	20.2121	20.3205	21.4648	22.0709	22.1823	19.3405	21.4046	22.2022	22.2677
		235	Q6AXT7	TAAGSSWEDPSLLEWDADDFR	Rna-binding protein 42	RBM42	1	89099277	89109230	-	15.1857	13.7671	14.5628	14.6199	17.5492	15.0109	14.0871	14.1767	14.5582	13.5845	15.2427	16.2322	15.079	15.1418	14.6423	15.8136	12.9048	15.9196	15.3213	13.8011	15.7848	15.6926	14.535	12.8541	14.2722	14.664	14.7957	12.9733	15.8596	15.7504	13.7182	14.6907	14.5093	14.4961	16.5644	14.2783	15.6417	13.8833	14.3884
		236	P09626	VDNSSLTGESEPQTR	Potassium-transporting atpase alpha chain 1	ATP4A	1	89162639	89175811	+	24.2272	23.6976	24.3431	24.5742	26.2866	26.6635	23.7599	23.9469	23.7666	24.0601	23.9937	23.9772	24.4728	24.0588	24.192	25.5708	24.0249	24.5235	24.3511	24.6778	25.7645	26.1988	23.8394	24.1232	23.9449	23.5689	22.2321	25.019	24.1158	24.9336	24.1956	24.6877	22.2154	25.7439	23.3073	23.2927	24.031	25.9525	25.0545
		237	Q9ESV6	VIPELNGKLTGMAFR	Glyceraldehyde-3-phosphate dehydrogenase, testis-specific	GAPDHS	1	89180063	89194602	-	24.8727	24.4667	23.257	23.2096	22.1074	22.4323	24.5336	24.7253	24.3656	23.4063	23.3011	24.6072	22.4411	22.3192	24.6109	22.7373	24.1659	22.392	24.2609	24.2567	24.7125	24.7662	22.2335	23.8959	24.5482	24.2763	24.1712	25.2391	23.5385	24.1109	24.3576	24.29	23.139	23.5051	23.9197	23.9335	23.6154	24.9255	24.1575
		238	M0RCN1	KRKREELSNVLAAMRKD	60s ribosomal protein l36	RPL36	1	89258553	89258935	-	19.1796	16.817	18.3211	18.4276	19.4375	16.9216	17.3726	17.5037	16.3328	18.3432	17.9682	19.4746	18.8882	19.3318	18.9698	19.4789	16.9802	16.5925	17.5703	16.8525	17.5365	17.6867	17.8594	17.6923	18.3183	17.3724	15.9826	16.6098	18.7652	18.8738	17.393	17.5143	17.9852	18.98	16.5834	15.4049	18.1854	18.7711	17.7287
		239	G3V9B3	NVTESPSFSAGDNPHVLYSPEFR	Myelin-associated glycoprotein	MAG	1	89345429	89360733	-	21.2324	19.5848	22.9609	22.3096	20.2667	20.2359	21.0737	20.7436	20.7477	21.1086	19.6143	18.8757	20.4515	20.3624	20.7051	19.4459	20.6429	20.4825	19.7482	20.7628	22.4105	21.4451	23.0196	20.8296	20.3597	19.2501	19.9631	20.9813	20.4155	21.0057	20.7433	19.4339	21.5703	21.3846	19.7297	19.4509	20.8365	22.5733	21.3027
		240	P07722	NVTESPSFSAGDNPHVLYSPEFR	Myelin-associated glycoprotein	MAG	1	89345429	89360733	-	20.9515	19.4662	22.8001	22.1731	19.7447	19.5725	21.172	20.706	20.6575	20.9982	19.7053	18.8978	20.4394	20.303	20.4635	19.1107	20.5407	20.3283	19.4891	20.5162	22.0512	21.0863	23.037	20.6784	20.1568	19.0973	19.9172	20.9007	20.1825	20.7508	20.6101	19.4388	21.3276	21.0965	19.3974	19.2368	20.7807	22.4244	20.9678
		241	O08589	TGEPDEEEGTFRSSI	Phospholemman	FXYD1	1	89484199	89488223	-	18.2526	17.8392	17.5281	17.0954	15.8826	16.0715	18.1566	17.5569	19.1808	17.9803	18.1258	18.7204	19.4062	17.4495	18.4076	17.8602	15.8444	17.3979	17.3315	19.4729	16.1808	18.842	17.2856	17.2608	16.9645	17.4534	17.2767	17.6702	16.7272	16.9463	18.4959	18.6185	17.8068	15.5706	18.0426	19.5213	18.3645	16.2281	17.7496
		242	Q6P2A4	FEPDKGILEPLQELGPPALVAPR	Leucine-rich repeat lgi family, member 4	LGI4	1	89491654	89502974	+	16.6246	15.5935	15.1902	15.2715	14.8211	14.6994	15.9055	15.7206	18.1862	15.8897	16.6098	16.9866	16.7897	14.2295	16.4817	14.6846	14.4637	18.2784	16.8686	16.1328	15.3933	15.7997	15.2826	15.8192	15.9045	16.2155	16.0501	15.215	15.2357	15.478	16.3112	17.0741	16.678	14.849	17.4311	17.6903	16.6654	14.3179	14.9653
		243	Q00954	YENEVLQLEEDERFEGR	Sodium channel subunit beta-1	SCN1B	1	89550738	89560719	-	19.705	19.6642	19.3464	18.8066	17.9985	17.1607	19.7002	19.3923	20.4328	19.1048	19.8278	19.8747	20.3447	17.8807	18.8135	18.3492	16.9423	20.1147	20.3524	18.8492	18.9593	18.1176	19.0183	18.7612	20.3007	19.9588	19.0078	19.2922	17.0844	19.636	18.8063	20.2496	18.761	18.6139	19.7516	19.7941	20.0508	18.7452	18.5587
		244	Q3KR56	EVGDVIALSDISPSGAADR	Protein aster-a	GRAMD1A	1	89563976	89590490	-	16.1014	15.9105	16.0166	15.296	13.0043	13.9485	15.8851	15.7285	15.8393	16.2319	15.6178	16.1333	15.8844	16.3737	15.3042	16.3345	15.6235	16.3248	15.6533	15.305	16.6234	15.8971	14.2374	15.1513	16.997	13.0876	14.8284	15.3882	15.9342	15.2381	15.3897	16.3597	14.3486	15.4667	18.4749	15.3886	15.3697	14.8455	15.1069
		245	F1LS72	GTILISSEEGETEANNPK	Sumo-activating enzyme subunit 2	UBA2	1	90011306	90035522	-	20.0432	19.6894	19.1423	19.1291	17.7224	17.6443	19.5828	19.5401	20.5156	19.2052	19.9115	20.8504	20.929	19.1307	19.3566	18.5267	18.1024	20.6594	20.5802	19.3747	17.6357	18.5814	18.2934	18.7966	19.4364	20.5847	19.7722	18.0813	19.5925	19.1462	18.8062	20.1079	19.2463	17.7536	21.1201	20.6232	20.4291	18.0478	18.7848
		246	D3ZSC2	IGGVPDALPAVTAPGPR	Programmed cell death 2-like	PDCD2L	1	90045509	90057923	-	17.6839	18.1141	15.9123	16.4113	15.376	14.7884	15.995	16.1741	17.9273	16.9164	16.9477	17.3561	17.2729	16.6976	16.2421	13.8945	16.1519	15.7441	16.7738	15.7011	16.5744	16.635	16.7862	16.562	16.5417	17.2509	18.1381	16.9231	15.7407	14.811	16.7155	17.4695	17.2721	16.0903	16.6694	18.7404	16.3425	14.9835	17.2881
		247	Q6P6V0	IEPELDGSSAVTSHDSSTNGLIGFIK	Glucose-6-phosphate isomerase	GPI	1	90063411	90091287	-	24.8645	22.3081	24.2671	24.9942	25.1388	23.9294	22.6257	23.7344	22.5851	25.8581	23.8674	23.4335	24.1478	24.268	24.9408	25.6831	23.668	23.8489	22.6623	23.4806	24.0402	24.9413	22.5186	22.5625	23.7419	22.5432	23.147	23.7022	23.2858	23.2449	23.9779	23.1985	24.4271	25.1544	23.5695	21.6268	23.949	23.9299	24.9285
		248	B2GV58	YEGILYTIDTENSTVALAK	Lsm14a mrna-processing body assembly factor	LSM14A	1	90200876	90246297	-	17.5102	17.8131	17.3373	17.2697	15.2909	14.7513	17.761	17.5178	18.1061	17.3388	17.5371	17.7013	17.289	16.8536	16.4601	15.4442	16.6264	18.4338	17.8306	17.1055	15.9158	19.174	17.778	18.2542	16.1907	17.3967	17.5951	16.9737	17.1803	16.3427	17.3973	18.2317	16.9918	15.1044	19.0229	18.4515	16.7382	16.5004	17.9292
		249	Q5I0D7	IEEDVVVTDSGMELLTCVPR	Xaa-pro dipeptidase	PEPD	1	90820670	91285128	+	19.2117	19.3507	17.3046	17.0925	20.4307	18.5752	19.2863	19.444	19.6001	17.3909	17.5616	19.6793	17.7427	18.4042	19.3298	18.0479	18.3152	17.7749	17.7669	18.6126	20.1628	19.4324	18.0091	17.3852	19.8345	19.1026	20.9243	19.1358	18.0671	17.3762	18.8116	18.244	19.8705	18.6682	20.4012	18.84	18.4195	16.7066	20.5056
		250	B0K036	GPTEEPVDATAPGNR	Succinate dehydrogenase assembly factor 1, mitochondrial	SDHAF1	1	90948976	90949332	+	16.7725	14.8735	14.8088	14.5273	13.4093	13.3145	15.0292	14.8146	16.6054	14.5629	15.2883	16.4936	16.327	15.8363	16.0544	15.9903	13.7673	14.779	14.6528	14.1382	14.1188	14.1156	14.0435	13.1427	15.0712	15.8699	15.3869	13.3387	15.407	15.6654	14.7207	15.0632	16.1424	15.0884	14.0769	13.8472	16.344	15.1109	13.4274
		251	D4A507	GEEEEEEEEDEPVPEAPSPTQER	Cap-gly domain-containing linker protein 3	CLIP3	1	90962707	90978907	-	17.054	15.5297	16.6188	16.6965	18.4763	18.5091	15.7426	16.3033	15.7832	16.0944	16.6768	17.0219	17.7495	17.3382	17.0145	18.9512	16.0503	16.0996	17.1254	16.1822	16.5376	16.2826	16.0071	14.64	17.5278	15.9813	16.3135	16.9354	15.7501	18.0811	16.0005	16.3732	16.8587	18.1458	16.7129	15.022	16.4709	16.4068	18.4228
		252	Q64537	ILGGVISAISEAAAQYNPEPPPPR	Calpain small subunit 1	CAPNS1	1	91058529	91063928	-	20.589	18.8636	21.0265	20.1129	18.6251	18.1754	18.8654	19.074	19.5288	19.2037	20.2876	19.9118	19.4822	20.0081	20.2482	19.4984	18.7408	18.722	17.1905	18.6019	18.586	19.8696	21.2786	19.7279	18.781	19.1323	19.1024	20.075	19.2738	18.6565	19.4854	18.7296	19.4623	18.9835	19.1037	19.3733	18.0613	20.1915	20.25
		253	D4ADF5	VSEQGLIEILEKVSQ	Programmed cell death 5	PDCD5	1	91173473	91178801	-	19.6665	19.1464	19.9381	20.4554	22.7623	21.4621	18.9771	19.3928	18.9068	20.0327	19.6447	19.6204	20.067	21.1072	19.3594	19.7612	20.6789	20.6861	19.3623	20.1046	19.9543	20.8744	20.5272	20.704	18.7793	19.019	17.2531	21.052	20.4307	19.5751	20.7397	19.8363	18.3616	19.4102	17.6246	19.7811	18.877	20.131	20.9695
		254	P63116	IQVIFTGGKLLALSL	Asc-type amino acid transporter 1	SLC7A10	1	91433030	91448564	+	17.6741	16.4016	17.8029	17.7122	15.0683	14.5573	17.4528	16.9411	17.7622	17.6075	17.1199	17.1194	16.6078	17.3951	16.755	16.849	17.649	17.6943	16.2236	17.0539	16.8445	19.3675	16.1448	16.6806	15.1996	15.8583	15.9126	16.7738	17.7218	16.6959	17.2384	16.7589	17.1234	17.9083	17.023	16.3732	15.5157	17.5534	18.2713
		255	Q75T81	GNPSPAPSPSPGPGPGPGASER	Asc-type amino acid transporter 1	SLC7A10	1	91433030	91448564	+	17.4134	15.9275	16.9398	17.2277	15.5728	14.7256	17.1037	16.183	17.6879	17.2695	16.2289	16.3972	16.8995	17.3035	16.8348	16.3375	16.4944	17.1441	14.687	16.6549	15.1876	18.5791	17.2757	16.2347	14.794	16.3495	15.7249	16.4017	17.1812	16.1735	16.3444	16.0255	17.1758	17.3597	16.0882	16.1898	15.4067	17.2697	18.0361
		256	B5DEP7	VVIRGNSIIMLEALERV	Small nuclear ribonucleoprotein g	SNRPG	1	91588228	91588609	-	18.4444	17.9405	18.3272	17.9685	17.9289	16.2444	18.1982	18.1017	18.8961	18.3014	18.5426	19.9018	19.6936	18.2756	18.202	19.6896	17.2669	19.9122	17.6385	17.3168	17.5049	18.4284	16.8171	16.7363	17.8654	17.8719	17.0815	16.222	18.5021	17.8622	17.4457	18.1679	18.4855	17.5436	20.2387	16.901	19.1423	17.1876	17.7524
		257	D3ZQW7	ESEIIDFFLGASLKDEVLK	40s ribosomal protein s2	AC136661.1	1	91746486	91747174	+	18.9273	17.628	18.217	18.6037	20.8742	20.4566	17.7629	18.1913	17.5084	18.2517	18.7377	18.9522	18.0177	19.5847	17.8371	19.8146	18.4868	17.7361	19.3195	18.2577	19.9621	19.4245	18.0079	18.2356	18.6984	17.3226	17.1091	19.3125	19.1739	18.3793	17.7266	18.4046	17.6483	19.1052	18.2127	16.7218	18.548	18.0776	20.5851
		258	Q6AYD9	QPSFPGLFHGDADGAALPDDVALR	Nucleoside diphosphate-linked moiety x motif 19	NUDT19	1	91820342	91832058	-	17.5411	16.1134	18.0993	18.7419	15.8212	16.166	17.7049	16.1859	17.9684	18.3122	17.9412	17.6119	18.7563	18.3481	17.7713	16.813	17.3005	18.7887	16.0534	17.4013	15.2978	17.3928	18.2836	17.7321	16.2559	17.6607	17.2137	16.8795	18.6508	17.3168	16.852	16.6136	17.6216	16.3977	16.6704	16.9039	17.5071	19.2293	18.1573
		259	A0A0G2JVS9	NTSQAVPLHLACQQGHFQVAK	Ankyrin repeat domain 27	ANKRD27	1	91857057	91958763	+	15.635	17.7201	16.2843	15.307	14.6079	15.8835	16.6704	16.5856	15.0689	16.8606	15.8914	14.6648	15.6708	15.814	13.5916	16.0179	17.6157	14.8952	16.3996	15.5821	17.3911	15.295	17.3061	16.1536	16.1565	16.2075	16.6357	13.6868	16.3422	16.1726	15.883	16.462	15.0177	16.601	17.2569	15.5012	16.7173	15.1719	14.6342
		260	D4A9G5	KETKPVEVSEDFPSPK	Dpy-19-like c-mannosyltransferase 3	DPY19L3	1	92002927	92069160	-	14.7143	16.7907	15.8315	16.0469	15.2494	15.5766	14.4282	14.8002	16.96	16.0716	16.1213	14.292	18.1344	14.8948	15.443	16.7616	15.5566	16.348	16.1492	16.6635	14.698	14.853	15.8586	15.8868	14.599	15.0992	16.7732	14.1625	15.8232	16.7783	17.4648	15.7469	16.1926	16.3244	15.4974	15.4526	16.5696	16.2736	14.7883
		261	P80349	EQQEAIEHIDEVQNEIDR	Fuctinin-3	FUC2	1	92075232	92075300	+	16.847	16.9077	16.849	16.6446	14.5997	14.4082	17.1096	16.9736	17.2289	16.9149	17.0608	17.3792	17.4006	15.5128	15.5549	17.2929	16.0142	17.9927	15.8355	16.9489	14.4081	17.1483	16.9283	17.5296	17.2997	17.1798	16.212	16.0073	16.8964	15.7702	16.9577	17.4461	16.898	15.7698	17.9554	17.8481	16.2546	14.6155	16.8793
		262	A0A0G2K7W6	NGVAPIIDVVRSGYY	60s ribosomal protein l27a	RGD1562402	1	93242050	93242493	+	18.9014	19.1376	16.9029	16.9794	16.8805	17.429	19.0359	18.9763	18.9326	17.1162	16.9724	18.9076	17.1787	18.5242	19.1945	16.8365	18.7004	15.9751	18.8408	17.7655	18.3694	19.1021	17.8148	19.4825	18.8462	18.0899	17.2077	19.1683	17.9255	17.6946	18.9086	19.0914	17.2996	17.4705	19.4749	18.5999	17.1011	17.9247	18.7033
		263	D4A234	KPLPSGVSEAFSGTVIEK	Similar to nnx3 (predicted)	URI1	1	94346514	94404211	-	15.7631	16.4475	15.9227	15.6407	13.0399	13.4079	15.6882	15.7081	16.371	15.9792	16.117	15.0064	13.5854	15.1675	15.3705	14.9912	16.6519	14.8029	15.6068	15.2419	15.5068	14.4137	14.2964	17.6814	16.1592	16.2374	16.2755	16.0116	16.4547	16.5704	14.1032	15.0998	17.4677	15.8615	14.5337	14.0733	16.0994	15.283	16.0023
		264	D3ZWS2	LVNEATAIIRNLDWT	Similar to cg3740-pa	CG3740-PA	1	94579080	94587219	+	17.5644	15.3809	16.55	16.8828	18.5568	17.6274	15.4494	16.0725	15.1779	16.1504	17.524	17.5055	17.7804	18.1845	17.225	17.2621	15.3041	16.2385	16.2887	15.9665	15.987	16.5416	16.4548	15.8868	16.3571	16.2864	15.2784	16.2456	17.417	17.0699	15.2953	14.9951	16.776	17.1586	15.6922	15.3838	16.9202	17.0788	17.1987
		265	Q68FU1	IAAVENCFGASGQPLALPGR	Pleckstrin homology domain-containing family f member 1	PLEKHF1	1	94609377	94610854	-	14.6321	14.1007	15.0946	15.3227	16.7203	16.6605	13.8563	14.8529	13.6273	14.6122	15.4451	14.6797	17.6607	16.2156	14.8846	15.8508	14.9625	15.4898	14.3833	14.0851	13.6215	14.8998	15.3068	14.3537	13.9825	14.4867	15.5375	16.1301	15.0631	15.2015	14.0531	12.7801	16.3896	15.4786	14.3846	15.0965	15.9239	16.356	14.2544
		266	D4A3Q0	ELLHELALSVPGARS	Similar to contains transmembrane (tm) region (predicted)	VSTM2B	1	97632473	97660962	+	14.4576	16.1968	16.0566	15.8749	15.0123	13.4725	14.7747	15.3663	14.7827	16.3752	14.9513	12.7438	14.4291	15.4095	14.9879	16.3673	16.5302	13.4654	14.7716	14.3779	17.0735	14.6184	14.4609	15.3286	16.3051	14.5296	15.4788	15.6244	16.4206	15.2116	15.5664	15.0855	13.8761	17.0242	15.3597	15.454	13.3687	14.8351	15.2976
		267	F1LVR0	DGFTSEGEILEISDIQR	Iglon family member 5	IGLON5	1	98440186	98455920	+	16.6158	16.2081	16.8257	16.5533	14.5965	14.4797	16.795	15.9214	16.8225	16.5118	18.3138	17.8031	17.3614	17.6992	16.498	15.7405	16.1551	17.2915	15.7359	16.5013	14.3766	16.2414	17.7279	16.4058	15.0307	17.023	14.7999	16.3852	17.3716	15.8279	15.5153	15.2886	17.2053	16.8432	14.8869	15.9811	16.4287	17.7374	17.2536
		268	Q68FU3	GIHVEVPGAEAENLGPLQVAR	Electron transfer flavoprotein subunit beta	ETFB	1	98472745	98486976	-	21.1014	19.0623	20.5014	20.1871	20.5709	20.6265	19.2843	18.523	20.175	19.6511	21.9952	22.2278	21.3295	20.9874	21.3397	20.5828	18.5203	19.812	19.2556	19.4088	18.24	20.0879	19.9979	19.898	20.2453	21.1615	20.2741	19.2967	20.5857	19.7515	19.5226	19.7559	21.2365	20.598	18.701	19.1808	21.098	21.3559	19.9269
		269	B1WBV0	TVLAGHLLPQGAVVAVGASGGK	Cytoplasmic trna 2-thiolation protein 1	CTU1	1	99599620	99605412	+	14.4805	14.7991	12.7724	15.6455	13.3765	15.9832	13.5097	14.1981	14.1907	15.0017	15.5257	14.1808	15.8579	16.0916	14.7578	13.6579	15.8793	15.7321	13.0076	14.9433	13.469	13.4103	15.396	14.4536	14.6798	14.5952	15.3376	16.2275	14.2565	15.2106	15.1244	14.777	13.6613	14.1383	14.8751	15.2895	14.0018	14.2047	16.5344
		270	O54854	EGNDSCQGDSGGPLVCGGHLR	Kallikrein 6, isoform cra_a	KLK6	1	99762253	99769488	+	16.4398	16.193	14.7676	14.8349	14.2851	14.5909	17.317	16.5267	17.4919	15.3154	15.6531	15.6151	14.736	14.536	16.8713	14.419	16.4681	14.2295	15.8974	16.0563	15.9729	16.0164	14.8131	16.6922	16.5556	16.6225	17.4604	16.2073	15.0427	15.7339	16.0902	14.9017	17.7215	15.9271	15.3191	14.4191	16.2365	17.7913	16.2821
		271	Q9WV48	AQLGIADENGWQEIHQACQR	Sh3 and multiple ankyrin repeat domains protein 1	SHANK1	1	100297152	100344377	+	18.9209	19.2368	17.8553	18.7161	18.5152	17.6049	18.0876	18.5165	20.1888	17.3424	19.3008	20.0423	19.9558	17.4164	18.2113	18.675	17.1799	19.4951	19.8758	18.9936	18.2698	17.7517	17.1472	17.7713	20.1228	19.5626	18.621	17.9816	17.6263	18.9102	18.5043	19.9709	18.7249	18.186	19.9675	19.3819	19.8129	17.1425	17.4373
		272	A0A0G2JSR2	LIGQIKPELYQGTGPGGR	Synaptotagmin iii, isoform cra_a	SYT3	1	100379186	100408083	+	19.2324	16.0338	17.7205	17.7321	17.5211	16.9032	17.3899	16.7728	17.9789	18.2193	19.1515	19.5363	18.4283	17.2676	18.9558	20.0571	16.219	17.7294	18.9585	17.2985	17.4253	17.2963	16.8648	17.0405	18.2308	17.8844	16.4621	17.8525	17.3248	18.3279	17.3622	18.3452	19.3303	18.8311	16.6615	16.5165	18.3581	18.0502	17.792
		273	P40748	LIGQIKPELYQGTGPGGR	Synaptotagmin-3	SYT3	1	100379186	100408083	+	19.2093	16.0107	17.6974	17.709	17.4981	16.8801	17.3669	16.7498	17.9559	18.1962	19.1284	19.5132	18.4052	17.2445	18.9327	20.034	16.1959	17.7063	18.9355	17.2754	17.4023	17.2732	16.8417	17.0174	18.2078	17.8613	16.4391	17.8295	17.3017	18.3048	17.3392	18.3222	19.3073	18.8081	16.6384	16.4934	18.335	18.0272	17.7689
		274	P0CC10	LDLIRPGSFQGLTSLR	Leucine-rich repeat-containing protein 4b	LRRC4B	1	100447998	100468868	+	18.9865	18.1655	18.4734	19.1065	18.9074	16.8167	17.2027	18.9377	16.9288	18.4934	18.1262	19.8744	18.264	19.8628	18.4291	18.5851	19.6857	16.1423	17.344	18.5991	19.2489	17.4599	17.4767	18.812	18.7294	16.9962	17.5787	17.3956	19.7913	18.6509	17.1114	17.447	18.0776	19.4052	18.4714	16.3048	19.1352	18.9864	17.2241
		275	Q6AYH6	GVGADGHEAEGCGTVALLLEHSFEIGDGANFQK	Er membrane protein complex subunit 10	EMC10	1	100495119	100501437	-	17.6876	17.5555	17.7054	17.698	16.2908	15.3896	17.4455	17.4878	17.5738	17.3423	17.6996	17.7042	15.2348	15.6627	17.0407	16.6518	16.9364	18.4064	17.922	18.0434	17.2871	17.5857	16.8711	18.2148	15.7122	18.6311	16.8383	16.8098	17.3972	18.9698	16.9238	16.5047	15.8854	17.273	16.8733	14.9515	17.9219	17.7133	17.1676
		276	Q01956	LCFQDAGGGAGGPAGGPGGAGGTWWR	Potassium voltage-gated channel subfamily c member 3	KCNC3	1	100593680	100607874	+	18.9409	16.9072	17.2789	17.3526	16.8323	16.4898	17.129	16.7273	19.0546	16.2462	17.8611	19.0474	19.4498	17.3942	18.371	17.8631	15.505	18.077	17.4942	17.0668	16.3864	16.9371	17.1665	16.5437	17.4744	17.6589	16.6273	17.3888	15.8634	16.8106	16.6241	18.243	18.0546	17.4718	17.2825	17.7431	18.989	18.7576	16.9095
		277	Q5PXK5	LCFQDAGGGAGGPAGGPGGAGGTWWR	Potassium voltage-gated channel subfamily c member 3	KCNC3	1	100593680	100607874	+	18.9409	16.9072	17.2789	17.3526	16.8323	16.4898	17.129	16.7273	19.0546	16.2462	17.8611	19.0474	19.4498	17.3942	18.371	17.8631	15.505	18.077	17.4942	17.0668	16.3864	16.9371	17.1665	16.5437	17.4744	17.6589	16.6273	17.3888	15.8634	16.8106	16.6241	18.243	18.0546	17.4718	17.2825	17.7431	18.989	18.7576	16.9095
		278	Q811T3	LCFQDAGGGAGGPAGGPGGAGGTWWR	Kv3.3c voltage gated potassium channel subunit splice variant c	KCNC3	1	100593680	100607874	+	18.9491	16.9154	17.287	17.3608	16.8404	16.4979	17.1371	16.7355	19.0628	16.2543	17.8693	19.0555	19.4701	17.4336	18.4091	17.9052	15.5098	18.055	17.4779	17.0625	16.384	16.948	17.1493	16.5928	17.4922	17.6445	16.6287	16.6457	16.0735	16.8263	16.6581	18.5775	17.5866	16.7084	18.4789	17.6919	19.1458	18.421	17.038
		279	F1LNF0	AQVELESVSTALSEAESK	Myosin heavy chain 14	MYH14	1	100608966	100671074	-	20.9041	18.2968	20.5269	20.0661	18.6437	18.0863	20.0045	19.1055	21.643	20.0615	19.8046	20.2402	21.8841	20.0404	19.8716	18.5194	18.7256	20.3712	18.8787	19.5917	17.9545	19.5873	21.3163	19.7093	18.9039	19.6808	19.3701	18.8787	19.3937	19.1667	19.9783	19.4755	20.4947	18.8264	19.0119	19.157	20.517	20.6614	19.3599
		280	F1LTH0	EELEAIVRGGPEATS	Zinc finger protein 473	ZFP473	1	100736243	100746021	-	20.4477	20.4272	19.638	19.4964	18.2322	17.9607	20.1019	19.7563	21.1442	19.73	20.3752	20.505	20.9804	18.2888	19.335	19.163	18.458	21.6375	20.7844	20.4241	18.8054	19.3938	18.6847	19.2935	19.5565	20.6555	20.1319	19.2353	18.9481	19.6255	20.1525	20.9345	19.3233	18.6778	20.7046	20.913	20.567	18.1933	20.2012
		281	P17955	DIIEHLNMAGGPADTSDPLQQICK	Nuclear pore glycoprotein p62	NUP62	1	100811755	100827111	+	18.3513	17.425	16.0024	16.1531	16.8364	18.2521	18.0573	17.7394	18.5003	16.2734	16.0506	19.0377	20.0168	17.0493	18.1757	17.1135	16.3203	18.2368	18.2398	16.9913	15.7599	16.8664	17.1711	17.3051	16.8979	18.1752	18.0743	15.6357	18.7931	17.0973	17.8364	17.5163	18.2429	16.1509	18.8447	17.6557	19.2391	16.2973	17.1872
		282	B1H264	DNDVLLHWAPVEEAGDPTQIFFSK	Tbc1 domain family, member 17	TBC1D17	1	100836990	100845392	-	17.7624	16.5023	18.7035	18.1839	18.6737	19.2767	16.9123	18.0527	17.3839	17.6442	17.9821	18.8008	20.349	18.7076	17.9763	18.1114	18.3953	17.9189	18.1327	18.4522	17.7297	16.3677	19.6181	16.7931	17.9741	17.7448	17.019	17.3318	18.5965	18.1042	17.6482	17.4254	18.9819	18.2468	17.6256	16.5958	19.1588	18.0816	15.8353
		283	D3ZH75	EEDEEDEDEPTETETSGER	Akt1 substrate 1	AKT1S1	1	100845563	100851960	+	15.7215	15.4165	16.4021	16.2222	18.6027	17.7063	15.97	15.4333	15.9947	16.1643	15.491	16.108	16.8326	17.4659	14.664	17.2286	17.387	16.7657	15.9213	16.0532	15.5062	16.0212	17.1853	16.9895	16.667	14.1595	16.1884	16.9068	16.7935	17.6005	16.981	16.8899	14.529	16.156	17.0385	15.6924	16.2973	16.828	15.0923
		284	A0A0G2JUH4	LGVPFQVLVATHAGLNR	Polynucleotide kinase 3'-phosphatase	PNKP	1	100853902	100859084	+	17.4109	16.1876	16.0699	15.2557	15.0193	15.9092	17.0408	16.3559	17.5401	16.3441	16.34	18.9037	16.914	17.6101	17.3606	18.3114	16.67	15.6275	16.1289	16.6088	14.8172	16.366	17.676	16.7969	15.8448	16.1929	14.9506	14.8378	18.5585	16.9611	15.8249	15.9268	16.9896	16.4344	15.1768	16.105	16.8832	16.0938	15.3571
		285	D3ZUY8	VGGYILGEFGNLIAGDPR	Ap-2 complex subunit alpha	AP2A1	1	100896947	100926335	-	23.5225	22.7799	20.8833	21.3477	23.3294	23.554	22.4741	23.8555	21.7839	21.3324	21.1541	22.8642	21.1372	21.1741	23.1557	22.0928	22.6935	20.8865	23.3205	22.7687	23.935	23.1671	20.9266	22.4992	23.5603	22.4835	23.0309	22.1245	21.9017	23.2584	22.2412	22.5794	21.591	24.191	23.572	20.6236	21.8245	22.964	23.193
		286	F1LN46	THAATALETVEGAAFFVSLDSEPAGLTR	Carnitine o-palmitoyltransferase 1, brain isoform	CPT1C	1	100955095	100969560	-	16.386	18.6654	17.4148	17.4021	17.9698	17.2095	17.9106	17.8272	17.1789	19.0387	17.6157	15.3081	16.6244	18.4719	17.6462	19.3988	17.7976	17.3897	17.8655	17.6647	20.0172	16.501	17.7645	17.0576	17.7543	17.1573	18.5374	19.469	17.147	18.9649	17.8372	18.0536	16.6122	18.1817	18.6129	17.8148	16.2851	16.34	17.9105
		287	Q63624	SGGSSTASGGPGSLK	Splicing factor, arginine/serine-rich 19	SCAF1	1	100997745	101008266	-	16.8533	16.79	16.2657	16.3468	14.783	14.6124	16.7555	16.7513	17.7412	16.2217	17.0355	17.6952	17.5079	16.5837	15.3262	16.1776	16.0614	18.2481	17.4552	17.8205	14.5159	16.1068	15.4111	15.8639	16.3779	17.3663	16.3902	16.5388	15.8068	16.0623	16.5662	17.6987	15.552	14.7663	18.3164	18.3154	16.5599	15.7027	16.4812
		288	D3Z8L7	LDILDTAGQEEFGAMR	Ras-related protein r-ras	RRAS	1	101012822	101016720	+	18.477	18.4925	18.8136	18.5145	16.3589	16.5281	18.858	18.5712	18.7332	18.9962	18.022	17.96	17.8459	18.9318	18.2658	16.9325	18.7376	17.1576	17.8018	17.5929	19.3545	17.7527	20.2375	19.0953	18.9003	17.5805	16.7758	17.4704	17.5589	18.4944	19.7578	18.0974	18.1211	18.3399	17.1469	17.4047	17.3342	18.2076	18.0903
		289	D3ZH12	DTAASGYGTQNIRLS	Nitric oxide synthase-interacting protein	NOSIP	1	101055622	101072938	+	16.4303	15.3248	15.4922	15.7893	13.3784	14.5998	15.7456	15.9191	16.4231	14.5861	16.1028	17.6011	16.4747	14.781	16.1564	15.7194	14.4142	16.4992	16.8068	16.1464	15.434	16.2802	12.7545	15.0025	15.8745	15.7857	15.602	14.3501	16.3403	15.6944	14.479	16.96	14.2529	15.1164	17.3894	15.0833	16.6347	15.4297	15.0622
		290	I6L9G5	EELTAFLHPEEFPHMR	Reticulocalbin-3	RCN3	1	101076898	101086198	-	16.7849	17.1919	15.8738	15.0359	14.4819	14.6919	17.1162	14.8659	16.3434	15.8129	15.3882	17.2723	15.4899	17.0442	15.1342	14.0682	16.8026	15.7562	15.094	16.1599	14.1797	16.2529	16.8615	17.3109	15.3435	16.5039	16.9201	14.6551	15.8473	15.1345	16.7212	16.1517	16.3894	14.4899	16.4257	16.3658	14.5849	14.7656	16.4239
		291	P13599	ESEFLLTSCPERLLG	Igg receptor fcrn large subunit p51	FCGRT	1	101086877	101095594	-	16.0847	14.2016	15.9206	15.4791	17.0493	17.3027	14.6766	15.0263	14.6687	15.2864	15.5766	16.0072	17.5285	16.9527	15.8774	16.2986	15.1967	16.2759	14.8054	15.0941	15.0485	14.3081	17.4596	15.5329	14.5016	15.193	14.8864	15.537	14.8224	15.3498	16.5125	15.5525	17.3786	14.9117	16.4104	16.6955	14.9622	15.1952	14.6539
		292	P62282	DVQIGDIVTVGECRPLSK	40s ribosomal protein s11	RPS11	1	101116635	101118825	-	19.7245	20.9536	20.9871	21.9359	21.0835	19.7481	19.6959	20.0225	18.7663	19.9754	21.757	21.1275	19.2147	21.4475	21.772	22.1394	19.5639	19.9217	21.2882	20.3127	19.7116	20.9782	19.32	20.9013	22.1033	21.6801	20.4601	19.4237	20.9305	21.1523	20.9249	20.9161	20.1963	21.9616	22.0018	20.4571	19.3965	20.8645	21.5726
		293	A0A1W2Q6L2	CEGINISGNFYRNKL	60s ribosomal protein l13a	FLT3LG	1	101124479	101131413	-	17.3874	20.0841	18.2488	19.2873	20.0067	20.9665	19.7739	19.492	18.8666	19.112	19.0791	18.54	17.5728	18.2482	18.6755	18.6577	20.3655	20.1214	20.0318	19.8503	20.3625	20.3806	20.1964	20.6322	19.7753	19.7968	18.5495	20.6369	19.1869	19.2709	19.9837	20.2274	18.6077	19.1967	21.1887	20.6205	18.4296	18.101	20.4115
		294	Q3T1L0	GAVEAAHQAAPGWGAQSPR	Aldehyde dehydrogenase family 16 member a1	ALDH16A1	1	101138248	101151320	-	16.2172	14.8762	14.5478	15.9183	16.9783	17.288	14.9861	14.0488	15.556	15.0465	16.082	16.5325	15.4848	15.4358	15.2256	13.3175	17.0226	16.4228	16.012	16.8421	14.7641	15.9059	16.7728	17.0664	14.6947	16.2576	15.4475	16.2553	15.1607	14.2789	15.5722	16.2989	15.5308	13.6604	16.6092	17.149	16.3746	16.6486	15.7002
		295	Q4V7F5	LVVGGPQQLYHLDACIPLR	Pih1 domain-containing protein 1	PIH1D1	1	101152734	101156805	+	15.5595	15.386	16.2339	15.3724	13.3022	14.5872	17.039	15.1666	16.3736	15.2653	14.3338	16.3753	15.1544	14.0613	15.8687	13.153	15.045	15.0994	15.121	16.0447	14.8529	15.275	14.8449	17.5257	16.3426	16.1489	16.1626	15.1886	15.9912	15.0373	15.2947	16.4432	12.8466	16.4017	14.4452	15.7811	14.4948	15.8915	14.5741
		296	Q62634	RQEGAETLELSADGRPVTTHTR	Vesicular glutamate transporter 1	SLC17A7	1	101161252	101173174	+	20.8254	22.4413	20.8346	21.09	19.5082	20.0857	21.295	22.023	21.3586	20.3821	21.5234	21.293	20.6447	19.9314	19.7604	22.6446	20.5456	20.0752	22.9073	21.5424	21.968	20.4271	20.1015	20.2996	22.1974	21.2002	21.6647	21.2832	19.4254	21.6189	21.1216	22.1719	20.7007	21.6842	22.1521	21.9513	21.2293	20.0744	19.3552
		297	Q91Z79	TPTGNVWMTHEEMESLTAATKPETK	Liprin-alpha-3	PPFIA3	1	101327998	101351879	-	19.4948	21.1764	20.2115	20.7612	20.5492	19.1394	19.4494	20.5252	18.1275	20.2804	20.2537	18.6386	19.149	19.545	19.6274	22.1393	19.558	18.587	20.5631	19.1176	21.3208	18.7343	19.168	19.621	21.223	19.1651	20.0233	20.1537	18.406	20.6041	20.3249	20.2391	19.6278	21.4748	20.0518	19.4398	19.0791	18.9421	19.7228
		298	Q9Z252	RGDQLLSVNGVSVEGEHHEK	Protein lin-7 homolog b	LIN7B	1	101358396	101360971	-	19.2411	19.9621	19.0129	19.7923	17.8332	17.6393	18.9442	19.828	19.6193	19.3127	20.0388	20.04	20.3141	17.7433	18.2792	20.2955	18.5921	19.6117	21.134	20.0464	19.5687	18.3141	17.4839	18.5912	19.2835	19.6376	18.8468	18.5051	18.9653	19.4495	19.5483	20.6742	17.6859	18.4853	20.0832	20.6797	19.3133	17.8681	18.5935
		299	B2RZ74	GGGGSGQDNGLEGLGSDGR	U1 small nuclear ribonucleoprotein 70 kda	SNRNP70	1	101367471	101388129	-	19.4115	18.8889	18.9853	18.9518	19.1782	17.6412	18.8371	19.1977	20.0798	18.8108	19.9657	20.7121	20.4912	18.179	18.2933	19.3124	18.5945	20.9954	20.1417	20.0152	17.1833	19.2715	18.0642	18.8831	18.7261	19.6543	19.4592	18.5082	19.1255	18.4947	18.8286	19.8447	19.1141	17.8471	21.5152	20.273	19.8259	17.4516	19.0346
		300	G3V8T5	IKEETEIIEGEVVEIQIDRPATGTGSK	Ruvb-like helicase	RUVBL2	1	101413766	101426852	-	18.6829	17.1688	18.5133	18.1928	20.1429	20.6477	18.0205	17.7223	18.7774	18.7036	18.7278	19.7642	20.5562	19.4565	18.0421	18.4048	18.499	20.3377	17.2168	17.7346	16.8633	19.1093	18.8929	18.7778	17.733	18.4049	18.9064	18.8449	19.256	17.2224	19.1546	18.835	18.905	16.6059	20.4198	19.3438	18.72	17.1881	19.2574
		301	A2RRU1	SNSVDTGPSSSLSTPTEPLSPTSSLGEER	Glycogen [starch] synthase, muscle	GYS1	1	101427195	101447092	+	18.4335	17.6873	18.3999	18.3153	15.0342	15.9968	18.4809	18.3353	18.2925	18.1238	17.9451	18.0286	19.3778	17.6869	17.7163	17.5592	16.8209	18.5481	16.3092	16.6995	16.3323	18.2914	19.2282	17.8343	16.7428	18.1048	16.8682	18.688	17.1294	17.7399	15.8727	17.2141	18.3811	19.2947	16.5472	17.6082	18.5541	19.0029	17.3855
		302	G3V8T9	MAGETPELTLEQPPQDASTK	Apoptosis regulator bax	BAX	1	101451802	101457207	-	16.2245	16.2415	16.4554	16.5695	14.914	13.8026	16.4459	16.1884	16.6609	16.5963	16.5738	16.9238	15.8727	18.1812	15.237	16.3267	18.2557	16.7819	14.9372	16.0643	14.903	15.9824	15.8628	15.7024	16.0129	15.2092	15.1324	15.3951	15.9592	17.3751	17.1762	15.4048	16.2836	14.7234	16.8194	17.8492	15.5946	15.0431	15.097
		303	Q63690	MAGETPELTLEQPPQDASTK	Apoptosis regulator bax	BAX	1	101451802	101457207	-	15.406	15.4703	15.638	15.9519	14.1813	13.2251	15.5158	15.3016	15.6634	15.949	16.0927	16.044	14.7911	17.6843	14.5646	15.443	17.3784	15.7617	14.071	15.336	14.4642	15.1582	15.4607	14.9813	15.01	14.3602	14.5056	14.1179	15.5102	14.7882	15.062	15.1028	15.8381	14.3932	16.9152	17.241	15.3637	14.7706	15.9793
		304	Q63083	ADTGDAPVPAPAGDQK	Nucleobindin-1	NUCB1	1	101480145	101500850	-	20.75	18.9025	20.4743	20.1356	20.3293	17.8982	19.2255	17.672	19.8537	21.0276	19.3635	19.4997	18.9718	19.5787	19.7436	18.5006	18.8815	20.0798	19.4675	19.2851	19.019	21.0752	20.8938	20.3404	18.2854	19.5057	17.1267	19.2702	20.6334	19.4805	19.2664	18.8216	18.4275	18.7497	18.21	19.7031	18.7347	19.7277	21.3675
		305	O35854	EVFGSGTACQVCPVHQILYEGK	Branched-chain-amino-acid aminotransferase, mitochondrial	BCAT2	1	101554642	101572080	+	17.5106	16.4794	17.945	17.6689	19.7388	18.4495	17.6551	15.9747	16.7922	17.4715	18.2053	18.9987	18.879	17.9194	18.3448	17.7703	16.7671	17.4122	17.8635	17.7778	15.2844	17.1931	19.0775	19.2691	16.7935	18.5574	17.3178	17.1893	16.7909	16.7151	18.2229	18.5688	17.1358	16.6516	18.3442	18.5326	17.173	17.2887	17.791
		306	Q6AYB2	GVPLSGDQEITPELLPR	Rcg53912, isoform cra_a	SPHK2	1	101692973	101697277	-	15.1485	15.1864	15.7707	15.1551	14.3188	16.9059	15.4451	15.0503	15.7919	15.8196	14.9883	16.0032	17.7432	16.9038	14.694	15.4819	15.6565	16.0095	15.2899	16.2007	13.9222	15.6578	16.9863	15.5587	16.0673	14.6214	14.7156	17.1277	15.4059	13.9807	15.4298	17.2651	16.661	15.4935	16.076	14.3513	16.9087	16.1305	14.6369
		307	D3ZM33	RAGELTEDEVERVIT	40s ribosomal protein s18	RPL18	1	101700910	101703551	+	21.4655	19.5904	19.7167	19.9026	18.6276	18.5079	18.7425	19.7764	19.5772	19.5509	21.1838	21.9703	19.8845	21.0096	21.0087	22.1403	19.3658	19.1981	20.019	19.0613	20.004	19.7733	18.366	18.8688	19.378	19.6093	18.5646	18.4844	20.6109	20.7884	18.8968	19.3771	20.4148	21.2046	18.6664	18.0393	20.3343	20.4439	18.857
		308	P12001	ILTFDQLALESPKGR	60s ribosomal protein l18	RPL18	1	101701975	101703550	+	17.2814	19.8361	19.0942	20.0374	21.365	20.1984	18.5927	19.3202	17.731	19.175	18.7511	18.1704	17.928	19.5289	19.3026	20.5934	19.325	19.2224	19.8516	18.8299	19.8667	20.0701	19.7511	19.7648	19.9398	18.8366	16.5245	19.8923	18.6455	19.2916	19.6776	19.665	18.2559	19.9746	21.0837	19.6682	17.4317	18.8281	20.3958
		309	Q63003	RGPPQAGEEGPGDATLVLGLGTTSGEQR	5e5 antigen	LMTK3	1	101783657	101792487	+	15.9559	16.8002	16.441	16.6044	14.4447	14.3604	16.5809	17.0827	15.954	16.4292	16.3377	15.8648	14.8606	16.0498	15.3149	16.152	16.3825	14.604	17.8415	15.3186	17.3031	14.5998	16.6324	16.5912	17.5962	15.5571	16.2922	16.8159	14.5229	16.9115	16.4013	16.9225	15.9335	17.7962	16.4365	17.2951	15.9543	15.2574	15.2694
		310	P63035	KGIQFLVEHELLQNTPEEIAR	Cytohesin-2	CYTH2	1	101796349	101803200	-	17.4782	19.7117	18.1512	18.2709	16.819	17.4354	18.1161	19.5234	18.2454	17.6673	18.8554	18.7838	18.0459	18.5229	16.2466	18.8013	18.4006	16.7153	19.4808	17.8466	19.7378	18.1629	18.7217	16.9697	19.3134	17.6691	18.1995	17.521	17.6022	19.0698	17.8862	19.0477	17.4962	18.3515	20.144	18.5299	18.0566	17.1666	16.6205
		311	Q62645	VEEALTQLKAGKLDA	Glutamate receptor ionotropic, nmda 2d	GRIN2D	1	101820461	101856881	-	17.951	16.3044	16.7387	16.6656	17.4342	18.2534	16.7974	16.0664	17.7325	17.1232	16.8517	16.6343	16.3663	17.2188	17.4622	18.486	16.7633	16.724	16.8618	17.077	17.3522	18.9345	16.4303	16.5936	16.1468	16.032	15.2534	16.1357	16.6547	17.4123	16.3898	16.3607	18.3249	18.2171	19.4526	15.4465	17.0906	16.8171	16.6418
		312	Q569A6	TGEAETITSHYLFALGVYR	Er lumen protein-retaining receptor 1	KDELR1	1	101859346	101870232	+	17.7381	17.4312	16.7116	16.3087	14.5856	14.7139	17.2021	17.3941	17.3217	17.017	16.9739	17.4576	17.2706	14.3834	15.7152	17.6562	17.0948	17.1568	14.9621	16.9222	17.2037	17.8397	16.5292	16.5337	17.4923	17.2892	16.534	15.9443	16.8416	16.8086	16.6003	16.8245	17.0866	16.6299	17.5056	15.6297	15.7901	16.7847	16.9158
		313	D3ZSD8	DTPLEGLEQLLPELK	Transmembrane protein 143	TMEM143	1	101884019	101900070	+	16.5037	16.161	16.6153	16.7339	15.0529	14.9204	15.9325	16.6642	17.7453	16.168	17.3966	17.1877	17.0125	16.0091	16.8821	17.6085	14.4762	15.8241	17.4149	16.8179	17.6918	15.4471	15.5564	14.6037	16.4437	16.2587	17.3887	14.9921	15.4543	17.5701	16.0203	17.5868	16.8565	15.3347	17.1711	18.2982	16.8712	15.8008	15.1244
		314	D3ZSA9	GAYSVGPLHSDLEYTVTSQK	Nodal modulator 1	NOMO1	1	102017263	102068870	+	19.9641	18.8109	18.4062	19.0662	17.5441	16.4549	18.3957	18.469	18.8636	17.9755	19.3042	19.8325	19.7426	18.1686	17.9686	17.2803	19.3164	19.6955	18.2907	17.9785	17.4101	17.4158	19.6311	19.3182	17.0939	18.2167	17.4998	16.8543	17.5723	18.2527	17.5216	18.4597	18.6914	18.4376	18.8231	18.2765	18.721	17.3795	18.128
		315	Q09429	TEAESYEGLLAPSLIPK	Atp-binding cassette sub-family c member 8	ABCC8	1	102110708	102191287	-	15.0904	16.8913	16.8511	17.7478	15.7782	17.5575	15.31	18.7171	17.3481	16.6257	17.2971	15.6339	17.0921	16.0843	16.8543	16.994	15.1263	16.4502	18.4497	16.3461	17.8748	14.6005	17.7378	15.9421	17.1766	17.4149	16.0898	17.7921	15.7255	17.985	16.8213	17.3061	16.839	16.2959	16.9807	16.8804	16.5472	15.9621	15.3076
		316	P25122	DAEEALDSFGGAPLDNSADDADADGPGDSGDGEDELEMTK	Potassium voltage-gated channel subfamily c member 1	KCNC1	1	102414625	102456411	+	19.7041	18.5005	18.2535	18.3235	16.9903	16.9337	18.4407	18.134	19.7556	17.5584	19.6098	20.0637	19.8284	17.6634	19.3393	18.5924	16.357	19.4844	18.9454	18.5213	17.3799	18.0928	17.6362	17.7338	18.5702	19.1095	17.8874	17.6532	17.5637	18.0092	18.0529	19.8233	18.4341	16.8651	19.469	19.0732	19.942	17.6327	18.6351
		317	D3ZN16	DGQLGLGHTEEVLRF	Secretion-regulating guanine nucleotide exchange factor	SERGEF	1	102461329	102664951	-	15.7548	15.1917	16.0144	16.1558	17.691	17.6948	15.0977	15.4865	15.4052	16.7383	16.3253	15.895	15.8897	16.4044	17.6666	17.3662	16.8541	15.5926	15.5408	15.5858	14.7016	16.7259	17.0533	17.2367	14.0544	16.676	16.6756	16.9878	15.1842	16.6721	16.3032	15.5504	17.2983	17.8304	16.275	14.2718	16.6113	16.8911	16.6686
		318	Q7TMC3	RSGKDPNHFRPEGLPEKY	Hermansky-pudlak syndrome 5 protein homolog	HPS5	1	102776082	102849430	-	16.3317	15.8573	15.845	16.1167	17.621	18.0235	15.5987	15.5508	16.4632	14.6976	15.2273	14.7822	16.69	16.3505	16.5983	16.8161	16.0989	14.6807	15.3049	15.3182	15.0641	15.0135	18.0354	17.2941	15.4901	17.5543	15.3057	14.9266	17.3202	17.6432	16.0239	15.6316	15.9386	15.4711	16.6674	14.389	15.9763	16.4548	16.0892
		319	P04642	DQLIVNLLKEEQVPQNK	L-lactate dehydrogenase a chain	LDHA	1	102900286	102909707	+	22.5295	23.9964	22.9781	23.7893	23.5048	23.4091	23.6433	24.5121	22.6279	24.3909	24.478	23.4005	21.7197	21.6469	22.2459	23.925	24.8749	23.9737	23.5828	23.8801	24.5755	24.3455	23.0105	23.7695	24.1157	23.2011	24.4766	24.3191	22.0279	22.6412	23.9421	24.2482	21.5723	22.8528	25.2245	24.2953	23.4911	22.5393	24.5717
		320	Q6IRE4	DLKPVLDSYVFNDGSSR	Tumor susceptibility gene 101 protein	TSG101	1	102941231	102970950	-	19.7434	18.6827	18.1484	18.7526	17.9691	16.9114	18.4167	18.5447	19.3407	18.7672	20.0814	20.2421	18.474	18.3685	19.5684	20.7841	19.4943	19.1068	19.468	18.6551	18.2305	17.5018	17.8056	18.4938	17.9295	18.1939	17.2453	17.3242	18.1291	19.0834	18.9638	19.7344	17.72	18.4653	19.5241	19.2521	18.469	17.1799	17.0525
		321	F1M0M3	EVWVVGEQGENKVCS	Uev and lactate/malate dehyrogenase domains	UEVLD	1	102982123	103014388	-	16.1247	15.7914	16.5383	17.0898	14.0174	14.36	15.9548	15.2238	15.2399	16.4821	17.3018	16.2764	15.4211	16.0669	16.6716	14.0002	15.8517	15.1287	16.0717	15.733	14.2632	15.8542	16.5358	16.2212	15.7958	16.393	18.2562	16.2549	16.3761	16.0014	15.3386	15.3654	15.5373	15.3831	14.6621	14.4185	15.7922	17.1329	16.6124
		322	A0A0G2QC31	GSNVSLTLDMCTPGCNEEGFGYLVSPR	Protein-tyrosine-phosphatase	PTPN5	1	103197915	103256823	-	17.6146	18.2424	19.6638	19.4305	19.2057	19.7993	18.5453	20.1202	17.7316	19.7267	19.2303	16.3734	18.8835	17.2993	18.7011	18.4493	18.1271	18.8054	19.5741	19.3168	20.7149	17.3923	19.6878	18.8206	17.6147	18.3875	20.2117	18.8647	17.9403	19.2929	20.046	18.5313	17.7925	19.6268	18.0247	17.8265	17.8558	19.8101	19.5059
		323	P35234	GSNVSLTLDMCTPGCNEEGFGYLVSPR	Tyrosine-protein phosphatase non-receptor type 5	PTPN5	1	103197915	103256823	-	17.6002	18.2227	19.591	19.4403	19.3141	19.942	18.4613	20.0404	17.7223	19.6501	19.1918	16.4204	18.9993	17.308	18.727	18.3378	18.0672	18.9217	19.5805	19.3969	20.6013	17.3073	19.6456	18.7764	17.5606	18.3296	20.2599	18.8341	17.9055	19.2697	20.0577	18.5167	17.7623	19.6197	18.04	17.8348	17.8481	19.7728	19.5715
		324	A0A0G2QC15	LDEYAPAFQGHDVGFCCLGTTR	Hiv-1 tat interactive protein 2	HTATIP2	1	105094411	105109461	+	15.7179	16.7379	17.7499	17.2839	15.3464	15.476	15.9553	17.308	14.8382	16.706	17.8212	15.4629	15.2581	17.3059	15.6609	16.5075	18.7272	15.3172	15.8773	17.5786	17.1915	17.7006	16.1378	15.8503	16.4562	15.2826	16.0459	16.0807	18.8316	16.322	16.0444	15.206	16.2667	16.5217	16.5268	16.7699	16.3233	16.6712	15.4706
		325	O70467	AVIPEAVVEVVDHKT	Protein arginine n-methyltransferase 3	PRMT3	1	105113595	105200470	+	15.7822	17.4984	17.5921	16.9365	14.7845	17.0235	15.7198	16.4704	15.0984	15.5367	16.2861	16.0258	14.7017	16.2675	16.7001	14.843	18.0372	14.9341	16.6851	17.9445	16.7923	17.3821	15.5254	16.6635	16.6088	16.8031	16.7314	17.1741	17.4821	16.0918	16.0114	16.6344	16.1814	15.5469	16.7594	17.5842	16.0651	16.8417	14.8767
		326	P58295	SASTGAQTFQSADAR	Sodium- and chloride-dependent glycine transporter 2	SLC6A5	1	105284753	105336363	+	18.0088	16.033	19.3469	18.7511	15.8914	16.1702	17.0157	16.4154	17.5991	17.1592	17.1259	16.6567	17.1915	18.601	17.8446	15.5172	16.2418	16.77	16.2126	17.5165	16.003	15.9465	19.1989	17.8146	16.7095	16.7184	16.806	17.1764	17.3387	17.1744	16.2685	16.4135	18.1743	18.2703	15.849	16.0347	17.3276	18.6376	16.6301
		327	G3V851	CGFIHEDELDEETGDITQNYINYGTTK	Solute carrier family 17 (sodium-dependent inorganic phosphate cotransporter), member 6	SLC17A6	1	106998623	107038704	+	19.467	19.0618	19.4829	19.9483	17.3534	17.3845	19.9921	19.4552	18.9285	20.471	19.3255	18.3199	19.4457	20.1022	18.839	19.8172	19.5861	20.8301	18.1283	18.5168	19.0792	20.0693	18.7409	19.6194	16.9557	17.926	17.9332	20.077	20.8578	18.8194	19.3274	18.9021	19.1191	18.6743	17.0405	19.0632	17.9163	19.4742	20.481
		328	Q9JI12	CGFIHEDELDEETGDITQNYINYGTTK	Vesicular glutamate transporter 2	SLC17A6	1	106998623	107038704	+	19.3314	18.719	19.3485	19.7113	17.0626	16.9779	19.574	19.0985	18.6771	19.8468	18.9642	18.0484	19.1394	19.4499	18.6755	19.636	18.6962	20.4426	17.3329	18.1645	19.0509	20.1614	18.9731	18.4672	16.6809	17.6294	18.037	20.0452	20.4839	18.4211	18.9342	18.4312	19.1033	18.5217	16.8189	18.8908	17.4658	19.1102	20.0395
		329	G3V857	EIEQEETLSAPSPSPSPSSK	Growth arrest-specific 2	GAS2	1	107262659	107363788	+	15.2107	14.4485	15.0944	15.1327	15.2103	15.9929	15.1706	14.5174	12.5384	14.4604	15.4674	14.7477	14.9206	16.2797	16.4291	15.2465	16.6214	15.8233	14.5554	15.3345	14.6517	14.9205	15.977	15.3788	13.6426	13.1342	13.9954	16.9376	14.6065	15.5807	14.1756	15.3704	14.5925	15.0868	15.485	16.6414	13.9195	14.6177	16.1083
		330	P0C0A9	GILDIQSVEAKKKKK	Small vcp/p97-interacting protein	SVIP	1	107368117	107373807	-	19.3197	17.7819	18.9383	18.9045	19.8696	18.6328	17.3221	18.5084	17.7224	19.965	18.1254	18.1067	18.5628	17.2653	18.6429	17.5802	18.409	18.6815	17.4207	17.5319	19.791	19.8523	20.1145	18.2612	17.6924	17.0483	17.2051	18.3191	18.3549	18.1818	18.1743	17.3631	17.9069	19.308	16.9818	16.8593	17.9845	19.8133	19.0904
		331	A0A1W2Q6D6	SLQEALQNQLKETSE	Leucine zipper protein 2	LUZP2	1	111849998	113527735	+	15.855	15.0219	15.8537	15.5131	15.1721	16.5926	16.0295	14.3112	17.1464	16.0899	15.7623	16.6189	15.4209	16.1631	17.0846	17.5662	16.6406	15.0618	14.5124	15.3028	14.9573	17.5353	16.0417	16.572	14.6931	15.2267	14.9894	15.8467	16.6299	15.0447	15.8103	15.4513	15.3097	16.4753	15.2005	14.5252	14.8411	15.8825	18.3769
		332	P19969	IWTPDTFFHNGKKSI	Gamma-aminobutyric acid receptor subunit alpha-5	GABRA5	1	112833944	112947451	-	17.3481	16.8826	18.1603	19.2568	19.9227	18.6831	17.8046	19.5336	16.5907	18.2996	19.6495	19.5676	18.811	18.0796	17.5182	20.8271	18.3546	19.1467	19.337	18.7999	19.612	18.8215	17.1466	17.099	18.4198	17.8854	17.3227	18.9993	18.858	18.7334	18.9038	20.0519	17.4347	17.6027	19.3671	19.4435	18.9051	17.0477	18.2879
		333	P63079	NSAISFDNSGIQYRK	Gamma-aminobutyric acid receptor subunit beta-3	GABRB3	1	112976770	113265364	+	17.687	18.3864	18.6486	19.1846	19.9241	16.9909	17.8549	19.2178	17.1403	18.6885	19.14	18.7276	18.6941	18.1902	17.6934	19.2976	17.1608	18.8542	19.0537	17.5522	20.278	16.8545	18.3264	16.6507	19.4543	18.8577	18.8693	17.9371	18.4558	19.3311	18.3598	18.8861	18.3531	19.5866	18.8677	17.5929	18.3991	18.3994	17.677
		334	A0A0G2K472	DFVSEAYLITLGKFI	Cytoplasmic fmr1-interacting protein	CYFIP1	1	114258719	114347137	+	20.4467	21.6975	20.0813	20.4308	22.2661	21.9378	19.7042	21.2072	19.134	19.7526	19.7441	21.3449	19.9655	21.0724	20.8576	22.6101	20.6543	19.5508	21.3805	20.2054	22.3662	20.2847	19.3142	19.9152	21.7094	19.9449	20.0667	21.7431	19.5553	20.4446	20.3196	20.3642	21.1227	22.1199	22.2113	20.838	19.9871	19.3539	20.5284
		335	D4A8H8	SSLEGPTILDIEKFH	Cytoplasmic fmr1-interacting protein	CYFIP1	1	114258719	114347137	+	20.3587	21.9034	19.9914	20.439	22.6634	21.9727	19.7096	21.3507	19.0939	19.8776	20.0036	21.2364	20.0367	21.0951	20.4625	22.4215	20.6434	19.7174	21.6122	20.1979	22.5896	20.0203	19.3801	19.7853	21.8579	20.1106	20.1691	21.6899	19.5669	20.4952	20.4055	20.4447	21.1508	21.9544	22.2514	21.0289	20.1003	19.2853	20.4847
		336	A0A0G2JUC9	LGGQVMHDEFGEGTVTR	Hect-type e3 ubiquitin transferase	HERC2	1	114453054	114653793	+	16.4472	15.5886	17.6391	18.5258	17.3657	16.0175	16.063	17.1912	16.8846	18.5826	16.9287	16.2354	18.4014	18.559	16.4208	17.9804	17.1754	17.0659	16.6412	17.0613	16.1934	17.1732	18.9415	16.7906	16.4483	15.7438	15.7555	16.5125	18.0254	17.5562	17.3813	17.977	16.2608	15.8917	15.5656	17.9437	17.5215	17.4094	15.2546
		337	F1M7B8	YLFRPEEIELLICGSR	Ubiquitin-protein ligase e3a	UBE3A	1	116587815	116679973	+	18.1627	19.0262	17.9671	18.4508	16.5317	15.8592	18.2517	18.8392	18.0041	18.8195	18.4568	18.1737	17.8203	20.4671	18.1048	19.3209	18.767	18.4403	17.3655	17.4856	16.9722	17.978	18.5595	18.9039	17.2553	17.3577	16.5471	17.4878	18.52	17.7227	18.1225	18.3022	17.7316	17.7329	18.8944	19.7395	16.6351	16.6175	18.9962
		338	D4ABZ4	DAAAAAAAANANANATAK	Ubiquitinyl hydrolase 1	OTUD7A	1	124625985	124653820	+	15.4629	17.3534	17.364	18.3085	14.3716	14.9423	16.3914	16.3324	16.7307	16.4921	16.387	15.8686	17.7196	17.5677	15.6289	18.6293	16.9208	16.6975	14.9397	16.4996	15.7932	15.3358	17.6444	16.2223	16.697	15.6782	16.6404	16.0404	16.3139	17.6416	16.619	17.0027	17.4395	16.2541	16.4552	15.3063	16.9671	18.8997	14.4947
		339	Q2WEA5	DFGQLAVELLDQSYK	Transient receptor potential cation channel subfamily m member 1	TRPM1	1	124983452	125099573	+	16.6013	15.3969	16.6419	16.5034	14.4612	12.9181	15.7612	14.9478	16.5108	16.1291	16.7817	15.506	16.6917	14.1083	16.1285	14.1307	15.5977	17.1417	15.9102	16.2465	14.1302	16.0312	15.6465	16.2391	14.7546	16.8003	15.4801	14.1748	15.4091	14.8827	15.68	16.3069	15.8689	14.1438	16.4813	16.9581	16.6061	15.0484	16.0678
		340	G3V810	TITGFQSLVQKEWVM	Myotubularin-related protein 10	MTMR10	1	125124743	125175857	+	17.8703	15.1359	18.5086	18.3394	17.6098	17.2632	17.7103	16.8127	18.622	18.1391	17.2225	16.683	18.4266	18.7967	17.0275	17.7857	18.3509	17.1275	15.5579	17.4498	16.637	16.8604	19.5426	17.8793	17.1664	16.1246	17.319	17.5508	17.8875	17.6927	17.9832	16.6795	18.2227	17.7316	16.3679	16.3359	17.7174	18.4394	16.4519
		341	D4A197	AGGMHHVCIEVDNINAAVMDLK	Methylmalonyl coa epimerase	MCEE	1	125229469	125252666	+	18.5253	17.7243	18.626	19.0472	18.2983	16.6755	17.3954	17.5898	17.7174	18.9507	18.0827	18.2557	18.6181	18.4494	17.9201	15.7455	17.8572	17.1489	18.0537	18.1502	19.5872	19.9007	17.3401	17.8589	17.5895	17.5359	16.7657	19.0557	17.7785	17.9063	18.1494	16.5436	18.9963	18.2996	18.381	17.8606	16.0882	18.5265	18.381
		342	O35431	IIEINGQSVVATAHEK	Amyloid-beta a4 precursor protein-binding family a member 2	APBA2	1	125367280	125548890	+	18.1188	18.2509	17.1067	16.9788	14.8297	15.6236	17.8867	17.8953	17.7529	16.7171	17.1526	17.8489	17.6671	19.3632	17.1675	19.2067	16.6824	16.9979	17.1595	16.5739	15.9332	16.1945	17.8629	15.7437	16.9858	17.3342	17.5558	17.0528	16.4295	18.1732	16.6655	18.0431	18.5573	18.867	16.7831	15.2002	17.0645	16.8623	15.7435
		343	A0A0G2K2P5	AVPVSPSAVEEDEDEDGHTVVATAR	Tight junction protein zo-1	TJP1	1	126146489	126227469	-	19.7784	19.0355	20.2211	19.8025	17.5962	17.1808	20.0596	19.4086	20.1688	19.6083	19.4935	19.7424	21.0553	19.425	18.4429	18.9503	19.4963	19.2847	18.7219	19.3692	18.1665	17.7614	20.9981	20.5995	18.5514	19.5409	17.9123	19.4621	17.7799	19.4351	19.9553	20.0019	19.7747	18.0299	18.7629	19.6101	20.1972	20.425	17.8919
		344	Q5XI17	VVSSTELSALENICK	Threonyl-trna synthetase	TARS3	1	126523169	126559489	+	18.1031	18.8615	18.3754	18.8287	17.6926	16.1971	17.0846	17.7757	17.7903	18.6062	17.4767	16.1089	16.0788	16.8027	16.601	17.4264	16.4301	16.0845	18.9451	18.1174	18.8967	17.6591	18.8647	18.6682	18.2122	18.1055	17.1796	18.3471	17.3478	19.096	16.1749	16.0778	16.5959	18.2548	17.691	18.3372	18.546	18.5695	17.5563
		345	D3ZZR5	LTAELIEQAAQYTNAVR	Small nuclear ribonucleoprotein polypeptide a'	SNRPA1	1	126961389	126974453	+	18.2582	17.3781	17.6126	17.9998	16.6031	16.258	17.0495	17.5108	17.8627	16.809	18.3772	20.1829	19.193	17.7876	17.7832	17.0597	16.0362	17.587	18.1904	17.9437	15.511	16.964	16.4988	17.1757	17.9988	18.9952	18.3903	16.2979	18.0126	17.211	16.7624	18.2315	18.0655	15.7628	18.3748	18.5455	19.5192	16.66	16.5349
		346	A0A0G2K953	NSGRPQEEDGPGPSTSSVIPK	Selenoprotein s	SELENOS	1	126979575	126989344	+	16.014	16.4443	15.4064	15.4033	14.5448	13.7725	15.7625	15.5548	17.0221	15.858	16.1532	15.9993	15.7217	14.0462	15.1061	13.644	16.8504	14.7837	16.0264	15.5152	14.8111	15.095	16.5544	16.3369	16.569	16.5243	16.9138	14.1588	15.2346	15.4877	16.0159	16.9685	16.4146	14.6836	16.2475	16.9385	16.405	15.0273	13.5875
		347	Q8VHV8	NSGRPQEEDGPGPSTSSVIPK	Selenoprotein s	SELENOS	1	126979575	126989344	+	15.8206	16.2509	15.2129	15.2099	14.3514	13.5791	15.5691	15.3614	16.8287	15.6645	15.9598	15.8058	15.5282	13.8528	14.9127	13.4506	16.6569	14.5902	15.8329	15.3218	14.6176	14.9015	16.361	16.1435	16.3756	16.3308	16.7204	13.9654	15.0411	15.2943	15.8225	16.775	16.2212	14.4902	16.054	16.7451	16.2116	14.8338	13.3941
		348	D3ZRJ7	GHLEVVKLLVLTHGA	Non-specific serine/threonine protein kinase	LRRK1	1	127166431	127292090	-	16.6777	15.5215	16.322	17.0462	18.2524	18.1958	15.5983	16.9973	15.5096	16.393	16.8562	16.6956	16.6086	17.6147	18.0373	19.1615	15.5952	15.2008	17.2278	15.6554	16.7062	16.2774	16.5213	16.1318	16.9151	16.175	16.4157	15.586	17.4639	17.3835	15.9278	16.0894	17.376	17.8806	16.3959	14.3411	16.9566	17.6012	16.5662
		349	Q8K4D8	IAFTGSTEVGKLVKE	Aldehyde dehydrogenase family 1 member a3	ALDH1A3	1	127301128	127337882	-	15.6505	15.692	15.8104	17.0002	17.978	16.605	14.4923	15.3158	13.7204	15.3154	16.3458	15.9257	13.9635	14.6811	16.7088	15.8629	16.1873	16.062	15.0511	15.6609	16.7619	16.5567	16.4053	17.0486	15.6098	16.7913	13.8477	15.4587	15.0097	16.1959	14.8664	15.5589	16.8376	17.2569	14.8017	15.0636	15.9293	16.3381	17.1622
		350	G3V9G5	EEASGELHAEPTIIEK	Rcg24674, isoform cra_b	SYNM	1	128692112	128722048	-	22.2004	20.0921	23.3669	22.8994	20.1406	21.4864	20.6784	20.4697	21.1396	21.9358	20.836	20.851	20.6094	21.5151	21.2061	20.6075	20.9529	21.3877	20.362	21.0674	20.0943	22.6938	23.7084	22.7699	20.6563	20.2485	21.3509	21.7047	21.6363	21.2853	22.0652	19.7491	21.9159	21.9892	20.0585	20.0232	19.861	23.4061	21.3433
		351	P24062	ELGQGSFGMVYEGVAK	Insulin-like growth factor 1 receptor	IGF1R	1	128924966	129206516	+	17.2759	16.353	15.5196	16.794	17.4648	16.8314	15.264	16.3166	14.8328	16.0513	17.1964	19.0955	15.6863	15.2883	17.1478	16.4845	19.2356	16.4387	16.9505	17.0371	16.8623	16.1368	17.8241	17.3303	16.1881	15.8009	15.4689	14.9328	18.1633	16.7143	15.8543	15.7152	18.1331	17.1796	17.6679	15.2975	17.3946	16.0632	15.5895
		352	D4A188	VQGAWPLIDNNYLNVQVTNTPVLPGSAATATSK	Rgm domain family, member a (predicted), isoform cra_a	RGMA	1	134699299	134742514	+	16.4031	16.9534	14.494	14.234	14.756	16.2761	16.9638	16.8414	16.8737	15.0473	14.8269	16.5953	17.068	15.3305	17.2037	15.888	15.728	14.7558	17.3266	15.5904	16.2634	14.5302	15.8418	15.4812	18.0053	15.7236	16.8664	15.1987	16.1201	16.003	16.9906	16.9367	15.17	15.748	18.2606	16.4517	15.8859	15.272	17.3272
		353	A0A0G2KA92	ENEVSTSATDELLSQFK	Dna helicase	CHD2	1	134757934	134871167	-	15.1055	15.4963	16.0248	15.8816	14.581	16.1648	16.1641	16.545	17.5986	15.5506	16.7152	17.7909	17.411	15.8925	16.0271	16.567	15.6325	17.9957	17.4628	17.264	14.3013	16.2979	15.6156	15.5064	15.9186	17.3893	16.4391	15.7097	16.9923	16.2248	16.3778	17.0513	16.06	14.0382	17.3372	17.2773	18.0017	15.0257	15.3607
		354	A0A0G2K992	SGELQGDEAQRNKKK	Solute carrier organic anion transporter family member	SLCO3A1	1	135790810	136073540	-	16.6128	15.7281	17.2757	16.7179	13.5575	14.3157	16.9771	16.0496	17.0128	16.347	16.161	15.8257	16.2156	16.4827	15.8671	17.8074	16.7602	16.9036	14.5333	16.023	15.4182	15.6607	14.0928	16.7908	14.8953	16.4993	14.6905	16.1375	15.2277	14.6077	16.9425	15.4596	16.8088	15.9894	15.1821	16.7154	15.9587	15.8554	16.1464
		355	Q99N02	SGELQGDEAQRNKKK	Solute carrier organic anion transporter family member 3a1	SLCO3A1	1	135790810	136073540	-	17.1408	16.2561	17.8036	17.2458	14.0855	14.8437	17.5051	16.5775	17.5408	16.8749	16.689	16.3537	16.7435	17.0106	16.3951	18.3354	17.2882	17.4315	15.0612	16.551	15.9461	16.1887	14.6207	17.3187	15.4232	17.0273	15.2184	16.6655	15.7556	15.1356	17.4704	15.9876	17.3368	16.5173	15.7101	17.2434	16.4867	16.3833	16.6744
		356	Q63564	MEDEEQLAHQYETIIDECGHGR	Synaptic vesicle glycoprotein 2b	AC126641.1	1	136664204	136842247	-	21.8482	22.399	21.1787	21.1705	20.2426	20.2044	21.0633	22.5852	19.863	20.5061	21.0844	22.0427	20.4881	20.3876	21.5679	22.519	20.7584	19.3812	22.6424	21.3752	22.6593	20.8075	20.1055	20.2322	22.065	21.3691	20.3801	20.3693	19.9241	21.4717	20.7359	21.3726	21.5192	23.0489	22.237	20.6772	21.0863	20.423	20.0857
		357	F1M3G7	QDTPSVNTLEDVPHLPSVVPQSEEK	A-kinase anchor protein 13	AKAP13	1	137014272	137315272	+	16.7574	15.9483	16.5009	16.5133	14.5468	14.5194	16.1941	16.635	16.6239	16.4417	16.9581	17.6113	16.4628	18.1663	16.5071	17.3664	17.3692	14.7905	15.7926	17.3287	15.1325	15.87	16.0071	16.6221	16.0255	15.408	14.7051	14.0776	16.4098	17.022	16.0566	16.5974	16.4277	15.8911	17.031	15.9398	14.9641	16.6994	14.8318
		358	Q03351	GLHTLNAVDMELYTGLQK	Nt-3 growth factor receptor	NTRK3	1	139890560	140262503	-	17.5246	18.472	18.1471	20.0805	19.9113	18.2435	17.4735	19.0868	15.8698	18.3262	18.2768	17.3414	17.083	18.3015	17.2064	18.7578	19.2169	16.8327	18.9417	17.6233	20.1367	16.6955	19.1408	18.6912	19.2744	18.1762	18.3107	18.4447	17.801	18.7239	19.0036	19.5144	17.5269	19.1275	19.9182	19.0216	17.2017	17.0903	17.4678
		359	Q5RK00	ILATLSENNMEAKFL	39s ribosomal protein l46, mitochondrial	MRPL46	1	140469280	140477796	-	15.3317	15.0685	15.9758	17.1757	16.9876	17.7998	17.0994	17.2383	15.752	17.3673	18.2656	17.6226	18.3435	19.0183	17.3994	16.4929	16.0405	16.1488	15.5064	16.9195	15.8473	16.6834	15.7978	16.5847	16.8763	18.1747	17.2049	17.4329	17.4551	15.5215	17.4307	17.9206	16.6974	16.1953	16.9266	18.6325	15.7877	15.6931	17.7184
		360	D4A040	ATYNNTQIQVVSATNTSLAR	Mitochondrial ribosomal protein s11	MRPS11	1	140477868	140487248	+	17.894	14.9628	16.9442	17.397	15.7034	17.4107	15.7358	15.143	17.4725	16.5587	16.652	17.8774	17.6922	17.2223	16.7368	16.5362	16.6134	16.2987	16.1636	16.9771	16.8913	16.2711	15.536	17.617	15.8214	17.6683	13.7577	15.2336	17.8147	17.1557	15.9828	16.8195	16.8635	16.2051	17.5613	15.6864	17.7762	17.6014	15.7054
		361	D4A7Y1	GTVACGEPPAVEHAR	Aggrecan core protein	ACAN	1	140762758	140824441	+	18.7232	15.6312	18.056	18.5398	18.0695	18.1251	17.6543	17.6642	17.4204	17.6397	16.317	17.8352	16.7798	16.852	19.2181	16.5035	18.3832	15.6324	17.4811	18.0581	18.941	18.8023	16.9497	18.0956	17.9824	17.4987	17.4936	18.6781	18.3966	17.5799	16.9658	17.0577	18.5091	18.2375	17.3821	16.6426	17.5179	19.5607	17.5763
		362	P07897	GTVACGEPPAVEHAR	Aggrecan core protein	ACAN	1	140762758	140824441	+	18.7232	15.6312	18.056	18.5398	18.0695	18.1251	17.6543	17.6642	17.4204	17.6397	16.317	17.8352	18.7484	19.2718	18.5873	17.885	18.0502	16.4654	16.3891	17.4534	18.5027	18.4018	18.5723	17.6644	16.8031	16.2278	16.2519	18.7461	18.3809	17.5812	17.0011	17.0876	18.461	18.2954	17.2703	16.6627	17.4663	19.5243	17.6042
		363	D3Z956	ELQELVQAQAASGEELAVAVAER	Retinaldehyde binding protein 1 (predicted), isoform cra_a	RLBP1	1	141097695	141111400	-	20.2849	16.881	17.7645	18.3542	19.2183	19.5597	17.57	18.7926	16.8542	19.6995	18.2731	19.2532	17.6707	19.4943	18.5327	18.3939	20.2085	17.8556	17.942	19.4963	17.9127	20.4676	17.8461	18.9775	18.5236	17.6689	17.0187	17.3156	20.7697	18.2072	17.8633	17.0414	18.2202	18.3839	19.2487	18.507	17.7513	19.0975	19.1526
		364	D3Z840	SPVTLLRDLSQDIHG	Fa complementation group i	FANCI	1	141120166	141172483	+	17.0451	15.2662	16.4458	16.8421	18.7558	18.7681	15.8286	16.7046	16.0017	17.1526	16.793	16.5703	17.6386	17.5464	17.8327	18.1949	15.6285	17.1365	16.3095	15.9631	18.1128	17.8518	15.6045	15.0437	16.9992	15.9066	16.6882	18.0792	16.3151	16.9878	16.0756	16.5723	17.6068	17.752	16.6093	15.6741	17.6081	18.4606	17.5274
		365	D4A9P0	FHFVDLAGSERVLKT	Kinesin family member 7	KIF7	1	141434625	141451075	-	14.8908	14.1197	14.7839	15.1293	16.6533	16.8227	13.888	14.8348	14.5549	14.4655	14.4979	14.4329	14.2876	15.2408	16.2026	16.6158	13.7359	14.7182	15.1904	14.2372	16.6833	15.5097	14.9503	13.8555	14.7662	14.0077	13.9795	15.8884	14.1911	14.9393	14.7464	13.5923	15.2644	17.1487	14.3681	14.143	14.9096	14.5141	16.2394
		366	A0A0G2JVE6	ALGDTPAPNIDTTELVER	Aminopeptidase	ANPEP	1	141561334	141604273	-	17.2641	16.354	17.885	17.8305	16.508	14.62	17.5012	16.6755	17.2606	18.4782	16.3419	17.5317	19.1893	16.3986	17.0286	17.9454	17.4067	15.8659	17.5393	16.9602	15.8784	16.2359	18.3146	17.9319	16.9332	15.6483	16.4819	15.3327	17.0757	17.3122	17.718	17.0076	16.9323	16.8078	17.2288	15.4856	18.4582	17.9717	15.9616
		367	P15684	ALGDTPAPNIDTTELVER	Aminopeptidase n	ANPEP	1	141561334	141604273	-	17.2294	16.3193	17.8503	17.7958	16.4733	14.5852	17.4665	16.6408	17.2258	18.4435	16.3072	17.497	19.1545	16.3638	16.9938	17.9106	17.3719	15.8311	17.5045	16.9255	15.8437	16.2011	18.2798	17.8972	16.8984	15.6135	16.4471	15.298	17.041	17.2774	17.6832	16.9729	16.8975	16.7731	17.194	15.4508	18.4235	17.9369	15.9268
		368	A0A0G2K302	RDDNICNFLEGGSLIGGSDYK	Adaptor-related protein complex 3 subunit sigma 2	AP3S2	1	141612963	141655894	-	17.8262	19.2277	18.2815	19.1312	18.8316	17.1819	17.8124	18.8021	17.6684	17.9577	18.2075	16.7774	17.2548	17.7742	16.6187	17.2434	19.0523	18.742	18.9878	19.8587	19.5345	19.0949	18.162	18.3286	17.2506	16.6393	18.0091	18.4313	18.9657	18.6479	18.5606	19.6391	16.2692	17.1536	18.8043	18.587	17.5706	16.9416	17.9923
		369	D4A1B2	LPGTWDPTTHQGGSGVLLEGELVDVSR	Arpin	ARPIN	1	141662850	141672810	-	17.5828	17.1612	18.1178	17.6459	16.0825	14.3379	17.6606	17.2787	17.7411	17.6578	17.5655	17.6262	18.0371	15.2664	16.3578	16.2694	16.631	18.1457	18.1114	18.3541	16.0084	17.0644	16.9889	16.9679	16.2127	18.5499	16.5246	17.3268	17.5185	17.8823	16.4086	17.415	16.0298	16.3401	16.1134	16.1507	17.1772	18.3911	16.6861
		370	P14604	AQFGQPEILLGTIPGAGGTQR	Enoyl-coa hydratase, mitochondrial	ECHS1	1	141821916	141830764	+	21.3075	19.6334	21.8445	21.736	23.6441	21.8817	20.4642	20.9573	20.0085	21.9214	21.5044	21.1953	22.9201	22.1258	21.4234	20.5746	21.3914	22.3165	19.5489	19.8331	20.7827	21.9054	21.9076	21.342	20.1149	19.6146	20.8903	20.3031	22.293	20.9587	21.041	20.3553	22.2127	21.1218	20.2465	20.3103	20.9147	22.1399	22.4419
		371	D4ACG8	MGHGDEIVLADANFPTSSICQCGPIEIR	Fucose mutarotase-like	FUOM	1	141832774	141836250	+	14.5379	13.6948	14.1722	12.3666	14.2355	16.2715	15.1558	14.486	13.6038	14.2494	15.2696	14.0366	14.6815	13.984	15.0543	13.8706	14.9313	14.9941	12.6439	12.9159	12.3115	14.325	15.3588	14.5885	14.8083	15.8403	14.8263	13.1865	15.4302	15.1051	14.4868	14.214	15.3594	14.3316	13.8539	13.301	16.7761	15.1826	13.601
		372	P56574	IKVEKPVVEMDGDEMTR	Isocitrate dehydrogenase [nadp], mitochondrial	IDH2	1	141866283	141893705	-	22.1163	20.3541	20.2827	20.2632	21.6502	22.7865	21.0956	20.4111	21.2963	19.7724	20.4359	22.1629	22.4906	22.1912	22.3654	22.0631	19.4188	20.9825	20.323	20.6445	19.389	21.0821	20.7253	20.9393	21.335	21.7911	21.1474	20.4564	22.7894	21.9155	20.9928	20.5344	21.4798	20.4238	19.9866	21.0997	21.3699	21.8427	20.7085
		373	F1LSV0	DEAGSVLLEDGKGRC	Semaphorin 4b	SEMA4B	1	141986145	142014398	+	17.1167	16.5415	16.6513	16.4867	15.4551	15.9657	18.0113	17.4019	16.7634	17.509	16.9286	16.6309	15.9252	16.6965	17.4303	16.0583	17.8184	18.0986	16.015	17.0003	15.0637	18.5194	17.6229	17.3026	15.1196	16.6152	16.5298	17.4178	18.7931	15.7184	17.1431	16.2744	16.2144	15.9487	17.3871	17.8447	16.7187	14.7204	17.7152
		374	Q63616	AGLLTEQASGDTLTAVENK	Vacuolar protein sorting-associated protein 33b	VPS33B	1	142060955	142083953	+	18.9196	18.5296	19.2678	19.7949	17.5908	16.0747	17.7768	17.8218	17.4517	19.4179	19.2176	18.8681	17.9482	19.9209	19.3467	20.212	18.4321	18.2217	18.2299	18.39	17.2717	18.8306	17.9871	17.2393	16.4411	17.8816	17.3885	17.7942	20.2983	18.923	17.7054	17.7737	18.6581	19.0187	16.9823	16.8491	16.9385	17.7205	18.032
		375	Q32PZ3	EEFVEDEAALKALFQ	Protein unc-45 homolog a	UNC45A	1	142118917	142133627	-	17.0918	16.8534	17.5072	17.2008	14.8962	14.6901	17.5428	16.5066	17.1509	17.4913	17.3486	17.8428	15.5902	16.6836	16.2413	15.6783	18.2096	16.9963	16.0083	17.4377	16.3221	17.7421	17.8495	18.7308	15.4097	17.2408	16.4425	17.0336	17.0918	15.3934	17.7209	16.7026	17.6115	15.5569	16.0887	18.9991	16.7949	15.8975	16.8671
		376	D4A500	GLQGTNQQLEEALKQ	Hd domain containing 3 (predicted), isoform cra_b	HDDC3	1	142136452	142138737	+	18.0347	16.813	17.5947	17.3063	16.5088	15.775	17.9665	17.1562	18.9214	18.0084	18.0896	18.2865	19.0069	18.124	17.186	16.3038	17.5567	18.1569	16.5779	16.8265	15.039	17.7532	18.8779	17.3628	16.7061	17.5814	16.8179	16.5412	18.4668	15.8985	17.5656	17.072	18.145	15.236	18.3545	18.7384	18.3457	16.8454	17.4531
		377	A0A0G2JWG1	MLPAEDTLPAADAALILHR	Alpha-mannosidase	MAN2A2	1	142143799	142164263	-	15.1639	15.1148	14.6916	15.7909	12.9611	14.184	14.9478	14.6408	15.9916	15.802	15.9568	16.7901	16.5072	16.3322	14.1991	15.147	13.9619	17.0454	14.4267	14.4961	13.9706	15.8736	16.7899	15.7742	14.686	15.0791	15.4859	14.2412	15.4702	16.1127	15.7883	14.5056	14.682	15.1406	15.8438	16.0878	14.1026	14.6539	17.024
		378	G3V7Q7	EEVQAGVDAANGAAQQYQR	Iq motif containing gtpase activating protein 1 (predicted), isoform cra_b	IQGAP1	1	142525046	142615673	-	17.8256	17.5171	17.4355	17.8605	15.8429	15.4932	18.7445	17.8328	17.3146	18.012	18.1183	19.335	17.152	17.6338	17.6664	17.0808	19.3289	17.3667	17.1536	18.0246	16.7352	17.9041	19.3111	19.4564	16.4372	17.9621	16.5974	16.6554	18.5555	16.8688	18.2605	17.6058	17.7061	16.2898	17.7657	18.4493	17.2764	16.7611	16.7763
		379	P42667	MLSLDFLDDVRRMNK	Signal peptidase complex catalytic subunit sec11a	SEC11A	1	142733434	142759882	-	17.2334	17.6825	17.9918	19.3112	17.1399	15.9986	16.4993	16.311	15.8338	17.9235	16.8281	16.9197	16.6244	16.5672	16.222	17.0075	19.0976	16.4835	18.0832	18.6752	17.1123	18.3322	15.6692	18.538	16.6757	16.7245	17.4519	17.1616	16.6032	16.8024	17.2046	17.497	16.5997	18.009	18.6541	18.1406	17.3507	15.4722	17.8392
		380	Q76KC6	LDEVAALIAATIHDVDHPGR	Phosphodiesterase	PDE8A	1	143036218	143159433	+	15.9509	13.5618	16.717	16.2031	15.8163	15.6388	15.0946	15.1844	15.8978	16.436	14.7507	13.8291	16.6616	15.6569	15.1676	15.0993	14.8436	14.9742	15.5111	14.4878	15.0776	15.215	18.4706	15.7118	14.934	14.2952	15.4892	16.0549	13.9932	14.6318	16.3332	16.9352	14.3665	13.6356	15.8419	16.6434	15.6815	15.0378	14.9824
		381	D4AE00	AFYGSEEDEAKGPGSEEAATAALPAR	Ap-3 complex subunit beta	AP3B2	1	143283996	143315633	-	20.1509	21.1509	20.2579	20.8668	22.3899	20.7362	19.8032	21.3177	18.6214	20.8926	20.5175	19.8812	19.2281	20.1023	20.0135	22.918	21.3487	20.3433	20.9514	20.0455	21.4672	20.4294	19.5397	19.1151	20.6666	19.2304	19.6476	21.2432	20.0008	20.2496	20.8044	20.866	19.4357	20.7658	21.1317	21.2303	19.3398	18.7243	20.6463
		382	O88801	LTTALQESAASVEQWK	Homer protein homolog 2	HOMER2	1	143443300	143535583	-	17.6097	17.5845	15.7872	16.3299	18.0088	18.4968	18.3059	17.9566	15.5376	17.2007	18.2663	18.9669	16.3038	18.3756	17.3867	18.2262	18.4781	17.0444	16.7974	18.9141	17.371	20.2318	17.1982	17.7165	17.0913	16.9634	16.5823	18.0895	18.2965	16.1148	17.3499	17.487	18.8187	18.0677	18.8355	19.0375	17.218	15.4976	17.7078
		383	D4AD33	RPPESPPIVEEWNSR	Rna guanine-7 methyltransferase-activating subunit	RAMAC	1	143583675	143589556	+	17.1075	16.6046	17.0557	17.5037	15.5492	14.4246	17.9003	15.9719	17.7186	16.8899	16.4701	18.395	16.6332	14.6681	17.2749	17.904	17.8311	18.2393	17.1631	16.732	16.0408	17.0739	16.0781	17.7227	15.4775	15.4143	16.5065	15.3069	18.0516	17.3212	17.6783	17.3734	15.0633	16.6018	17.1757	15.5536	17.0655	16.7723	15.6391
		384	Q505I4	QNAVTDLNTEAVGVAIAAPPSEGEANAELCR	Upf0235 protein c15orf40 homolog	C15ORF40	1	143601014	143607170	-	17.3597	18.5439	16.6931	17.5433	16.4204	17.6796	16.3792	17.5928	16.8384	19.1233	17.4174	17.1887	16.2406	18.8921	16.2076	17.5734	17.0631	16.9889	15.3803	16.4094	18.1452	18.5175	18.0187	17.9114	16.2519	17.8845	16.3218	16.6623	16.4411	17.616	18.1857	17.7336	16.3167	17.3227	15.9304	17.6871	17.3288	19.1254	17.1973
		385	Q923W4	FTGYQTIQQQSSSETEGEGGNTADASSEEEGDRVEDGK	Hepatoma-derived growth factor-related protein 3	HDGFL3	1	143702853	143751789	-	21.0493	20.2351	20.1536	20.09	19.501	18.6531	20.624	20.6278	21.4376	20.3335	20.8475	22.1324	21.8545	20.3185	20.5744	20.4434	19.3598	21.8754	20.7519	20.8925	17.9436	20.4028	18.9025	19.8026	20.4711	21.1419	20.5743	18.7353	21.0331	19.7211	20.042	20.7611	20.6118	18.8305	22.2373	21.2197	21.6489	19.1121	20.1358
		386	O35180	ELGEDSAFGNSLVEVGEALK	Endophilin-a3	SH3GL3	1	144069638	144200397	+	19.5792	19.4232	19.5748	19.5689	18.7252	18.5495	18.8884	19.7712	17.6018	20.9414	19.2929	17.7237	17.7477	19.0518	18.5929	20.5264	19.7801	18.8383	18.9381	18.302	20.3825	21.1804	19.0937	18.3563	18.3611	18.274	18.4846	20.2132	19.1855	18.2514	19.7872	18.9816	18.5971	19.7333	18.1587	19.752	16.843	18.3598	21.1666
		387	D3ZXJ5	AVLPVAESFGFADEIR	Elongation factor-like gtpase 1	EFL1	1	144601410	144740735	+	17.6309	17.7982	18.1514	18.1321	16.4191	14.8669	17.934	17.7716	17.7065	18.1934	18.0445	17.4465	19.0154	18.4388	16.9834	17.5709	17.6797	17.2899	16.0331	16.0077	16.7528	17.0737	19.8512	17.5204	16.9278	17.2367	16.7633	16.6452	17.1514	15.5306	17.2063	17.6425	18.2818	16.5168	18.1062	16.4593	18.3073	17.9359	18.4961
		388	D3ZN38	GEGILCGTPEEVWDCVKPVAGGLR	Similar to star-related protein 1-4e (predicted), isoform cra_a	STARD5	1	145770135	145780001	+	17.3023	14.6784	16.9869	16.6049	17.8841	16.8778	16.3986	15.0593	16.2164	15.362	16.2845	14.901	17.784	17.1367	17.2609	16.2264	16.2227	15.9225	14.4555	15.7922	14.9413	16.0213	17.7003	16.1337	15.2084	15.1247	16.1664	16.4329	16.4293	16.0576	16.5449	15.0066	17.0999	15.5219	16.5324	16.0761	15.9148	16.4709	17.6855
		389	D4A4I9	LQEGDEILELNGESIAGLTHQDALQK	Pro-interleukin-16	IL16	1	145781928	145870912	-	17.6791	16.0328	16.0003	15.7014	16.3069	16.8149	16.8062	16.0924	18.5219	15.7146	16.992	18.3519	18.2024	16.0397	16.9247	16.9909	15.2065	18.246	17.2115	17.1401	14.6481	16.2303	15.7195	15.9029	17.2178	17.429	16.7489	16.3155	17.1792	15.9912	14.0385	16.8595	16.6358	18.5968	15.7931	16.2433	17.1131	17.1112	17.7205
		390	Q5BJV3	ATPLADMTPQLLLEVSQGLSR	Mesoderm development candidate 1	TLNRD1	1	146027822	146029840	-	15.8504	15.4996	14.1176	15.0187	13.8602	15.4378	15.4008	15.7816	17.2223	14.2162	14.8229	16.2919	16.8182	13.5629	14.6441	15.3216	13.8941	16.2437	16.2493	16.3148	15.8962	15.6136	15.2838	14.8099	15.4028	15.5717	17.4186	14.7661	15.0596	15.3964	15.3242	15.1987	15.6874	14.5834	15.9474	17.6253	15.2111	13.5165	15.7656
		391	Q5U2R7	DGSYAWEIKDFLVNQDR	Lrp chaperone mesd	MESD	1	146037426	146043097	+	20.1654	20.0551	19.6993	19.7341	17.5287	17.7474	19.7779	19.4699	20.1907	20.3053	19.6157	19.6121	19.1261	18.1267	19.8278	18.7962	18.8872	20.1785	18.907	18.7824	18.6017	20.9722	20.8353	21.2991	17.9906	19.471	18.8848	19.3684	19.9221	18.2001	19.6894	19.2177	19.5059	18.0773	18.9937	19.4526	19.1468	18.7869	22.0089
		392	P25093	HQHVFDETTLNSFMGLGQAAWK	Fumarylacetoacetase	FAH	1	146713676	146736261	-	19.0713	17.4151	19.1229	18.3491	20.9561	20.0089	18.8526	18.3799	19.0679	19.3811	18.1829	17.3504	19.611	19.6629	19.304	18.3925	17.378	17.2476	16.7744	17.3817	19.5679	19.1402	19.9653	18.968	19.1368	18.3857	18.548	18.288	17.526	18.066	19.4599	18.4088	19.7125	18.4767	17.691	17.6228	18.5675	20.2348	19.4738
		393	Q6DGF4	AVSETEDLQGPRAEG	An1-type zinc finger protein 6	ZFAND6	1	146745859	146823762	-	15.6087	16.5663	14.4989	14.7748	15.9069	17.5	15.9325	15.7568	17.2412	14.603	15.9167	16.2032	16.1478	15.526	16.1564	15.9761	14.8906	16.0608	16.0704	16.367	14.3789	14.8922	17.8377	17.1858	15.1976	17.7243	16.508	15.764	15.6615	15.6728	16.8358	16.0718	16.3953	14.6547	17.8118	17.2289	16.7339	14.3875	14.427
		394	M0RDU0	AAQLHLPLMPLAALQALGDAASCQLLAR	40-kda huntingtin-associated protein	F8A1	1	147021436	147022950	+	15.5641	15.8794	16.9384	18.0127	18.5446	18.0975	15.6055	16.3204	15.0563	16.8929	17.3568	16.5988	16.954	17.4392	16.3658	17.3509	16.544	17.562	16.955	16.9611	17.5919	17.8727	15.8912	16.3239	15.4434	15.8016	14.2741	16.192	16.968	16.3259	15.5325	16.2547	15.7391	17.537	17.0308	15.9505	17.0218	17.446	17.1523
		395	M0R919	LHLGIPEAVFVEDVDAFMAQPGNESADAALR	Prefoldin subunit 3	VBP1	1	148424977	148443358	-	19.1351	18.037	18.9573	19.0648	20.8594	21.0514	18.1405	18.5489	18.1061	18.805	18.8993	18.9524	19.7712	20.1283	19.0156	19.9461	21.0247	20.0374	18.2351	18.0975	17.2869	18.8955	19.4029	17.9162	18.9999	18.3636	19.5665	18.7065	20.8024	17.8313	18.9538	17.611	20.1821	18.3874	18.2223	18.0332	19.0726	18.9631	20.5141
		396	P70627	VSSYPLYHSVYETYELVEK	Glutamate carboxypeptidase 2	FOLH1	1	150323768	150395415	-	19.5347	18.3389	20.6772	19.8234	20.5534	18.2231	19.5142	18.2896	20.1845	20.0123	19.6001	21.0676	20.9086	17.9122	20.203	19.5131	19.9837	20.3512	18.5717	20.3869	17.9934	20.7723	19.1801	19.1408	18.5729	18.0675	20.1005	18.7687	20.7569	20.3332	20.5423	19.6244	19.5754	18.3764	19.8466	18.0569	19.9202	20.1917	20.9506
		397	A0A0H2UHW6	GPGAAAGGGSGPGVAGAGNAGCTATGGPEPPDAGPK	Metabotropic glutamate receptor 5	GRM5	1	151439409	151783392	+	17.3618	18.5264	18.7122	19.4144	19.9927	19.3414	17.5689	19.0247	15.7047	18.3708	18.826	18.1656	17.4721	17.8652	18.0414	20.1041	18.3316	18.1635	19.9737	18.6288	20.5899	17.4628	16.9477	17.853	18.3848	18.3356	18.6407	18.603	18.2943	18.9105	18.9812	18.2695	18.5623	19.9657	20.0646	18.3356	17.3981	18.1093	17.9349
		398	P31424	DSLISSEEEEGLVRC	Metabotropic glutamate receptor 5	GRM5	1	151439409	151783392	+	17.6437	18.6766	18.744	19.3047	20.0747	19.4851	17.7058	19.1568	15.6837	18.4505	18.806	18.4497	17.798	18.4121	18.3232	20.6753	18.5515	17.8696	19.8936	18.3869	20.5539	17.5207	17.285	17.8381	18.7312	18.0714	18.4349	18.1275	18.3972	19.0216	19.0892	18.442	18.7148	20.2107	20.1382	17.8787	17.9281	18.3446	17.9639
		399	F1M5N4	LALYTACGGVNPQQCLPVLLDVGTNNEELLR	Malic enzyme	ME3	1	153861569	154056654	+	20.8404	20.366	18.9702	20.1797	22.5854	21.6766	20.3899	20.9247	19.3484	20.5396	21.9788	20.9445	19.9344	19.4105	20.1467	21.3515	19.1796	19.9801	19.7108	19.7699	22.5259	20.641	22.2449	21.4708	20.6291	21.2106	20.5869	19.5705	18.2846	18.6645	20.9133	20.977	20.6609	21.0081	21.3759	21.5297	20.852	20.9115	21.025
		400	Q5M808	LVQTAAQQVAEDKFV	Protein hikeshi	HIKESHI	1	154142836	154170409	-	16.7475	16.0091	16.6616	16.3526	17.8342	18.5778	17.247	16.1569	17.0687	16.2365	16.4161	16.7869	18.5148	17.2777	16.3921	15.5744	15.2157	17.1336	16.6997	16.6664	14.3875	17.2979	16.3406	16.3034	15.9875	16.4722	17.1655	17.2336	17.8062	15.9596	15.1183	17.2524	16.681	15.2167	16.9648	18.3007	18.0862	15.9771	16.2782
		401	A0A0G2JTT2	STNVAVDSGGGLLKPTVASQNQSLPVAK	Phosphatidylinositol binding clathrin assembly protein, isoform cra_a	PICALM	1	154377247	154458425	+	20.9668	19.7192	21.2341	21.473	21.4753	19.1187	19.6109	20.4868	19.8433	20.7482	20.8924	20.7466	21.401	20.243	20.1117	22.8241	20.1471	20.4987	20.0024	19.7277	20.0035	19.895	18.5069	19.8225	21.3898	19.2234	19.7618	18.6899	20.5462	21.1214	19.8839	20.5831	19.2235	21.1255	20.813	18.1651	20.9409	20.8555	20.3249
		402	O55012	STNVAVDSGGGLLKPTVASQNQSLPVAK	Phosphatidylinositol-binding clathrin assembly protein	PICALM	1	154377247	154458425	+	20.9073	19.4485	21.2632	21.6242	21.8591	19.5242	19.2562	20.3885	19.5404	20.6838	20.8858	20.7136	20.9558	20.4789	20.6839	22.6158	19.8643	20.2956	19.9561	19.6768	20.4051	20.2075	18.512	19.5867	21.0656	19.1283	19.3036	18.6711	20.4579	21.075	19.9151	20.5162	19.2375	21.0632	20.7188	18.1259	20.9812	20.8519	20.3496
		403	Q66SY1	ATTLSNAVSSLASTGLSLTK	Clathrin-assembly lymphoid leukemia protein	PICALM	1	154377247	154458425	+	20.7662	19.2098	20.8275	21.2995	22.7142	21.0057	18.7904	20.4824	19.1917	20.2218	20.8937	20.1243	20.7811	20.638	20.7355	22.4385	19.2657	20.0282	20.0943	19.8379	20.8822	20.965	18.9454	19.2635	20.6454	19.331	19.0145	18.8236	20.713	21.0727	19.708	20.3824	19.3904	21.2856	20.8365	18.2511	20.765	20.8694	20.2314
		404	Q5HZA9	DDLIFNIIPRKIKQL	Transmembrane protein 126a	TMEM126A	1	156283128	156291052	+	15.9982	15.893	17.3529	17.559	14.1576	14.5554	16.4844	16.2671	16.7811	16.1135	16.4333	16.2523	16.1533	15.9319	15.3888	15.31	17.8683	18.1328	17.284	17.327	15.599	15.8262	15.9567	15.3616	14.8989	15.5193	16.8262	18.2293	17.7431	18.1272	15.3492	15.7635	15.0579	15.8576	16.2495	16.0137	15.4197	15.1098	15.9189
		405	B5DFB1	TAPVALETENRGEMK	Synaptotagmin-like 2	SYTL2	1	156334381	156440326	-	15.6637	15.6664	15.6931	15.7482	18.0286	18.1248	15.573	16.5748	14.8926	17.1451	16.3094	14.9211	16.2309	16.9627	16.3782	17.6572	14.9436	14.7726	15.8124	14.7932	16.8842	15.6037	17.7328	16.937	16.5554	16.2044	14.5699	14.554	15.9075	16.4659	15.996	15.8241	15.9363	16.7345	16.0325	15.6353	15.3656	18.0095	15.9904
		406	Q63622	GNSGLGFSIAGGTDNPHIGDDPGIFITK	Disks large homolog 2	DLG2	1	156552328	157269747	+	20.4801	21.6064	20.7334	21.071	20.1199	18.3593	20.3617	21.3078	20.3492	20.7313	20.9158	20.6649	20.7183	19.3702	19.642	21.508	20.6299	19.956	21.873	20.3394	21.9896	18.0596	20.5115	20.2073	21.5181	20.5058	20.8399	20.0914	19.4373	21.4011	20.8999	21.3957	20.0119	21.3303	21.4698	20.8672	20.5641	19.7354	18.9758
		407	Q4V897	LTFDTHALVQDLETHGFDK	Coiled-coil domain-containing protein 90b, mitochondrial	CCDC90B	1	157403595	157417147	+	18.0285	17.8429	15.8254	16.0731	17.2065	17.4409	16.4695	16.6841	15.3114	17.0574	18.2504	18.7454	17.4794	18.5178	16.4889	17.0635	18.0458	16.8999	15.3823	16.5544	17.3843	19.2453	17.3645	17.381	16.1222	16.8209	15.6283	15.0877	17.8127	15.8469	17.6138	16.9815	16.1564	16.7119	17.1021	17.967	18.7995	17.6713	16.2292
		408	D3ZY40	LASGEITQDEFLVVVHQIR	Pcf11 cleavage and polyadenylation factor subunit	PCF11	1	157468626	157494008	-	16.5333	16.7056	16.39	15.4754	15.7238	15.6485	15.8354	16.4105	19.0588	15.8935	17.8584	18.1575	18.2984	17.5346	16.0797	16.7562	16.4324	18.4391	16.5716	16.7627	14.5247	16.071	16.4838	16.3515	17.2746	16.3314	15.2372	15.8092	18.1066	18.0909	16.3996	15.213	16.2654	17.7122	16.6304	14.7801	16.6786	16.5726	16.5871
		409	A0A0G2JTT4	AEEFSEAQDMYYLETSAK	Rab30, member ras oncogene family	RAB30	1	157573324	157660008	+	20.2777	20.2599	20.6079	20.838	22.8974	22.7805	19.7149	20.4403	19.5661	20.2326	20.9309	20.3702	18.7761	19.4743	20.8506	21.5938	20.1735	20.9921	21.8249	21.0886	22.1767	21.6352	19.5238	19.7949	20.7751	21.5992	20.3478	21.1778	20.0865	20.5655	19.7339	19.8334	20.7951	23.0449	20.6181	19.8627	20.5456	20.4317	21.7258
		410	D4AA31	DSQHLNFLTSEQALADFAELIR	Prolylcarboxypeptidase	PRCP	1	157701089	157750169	+	16.3256	16.611	16.123	14.2356	14.148	15.0215	16.2889	14.7594	14.9976	15.9499	15.2982	15.6781	16.8104	17.5927	15.7994	16.3916	15.5449	15.0532	14.6683	13.7845	14.3346	15.5371	15.8417	15.3631	15.8107	14.899	14.0281	16.5982	14.7022	14.671	16.2777	14.7267	17.0343	14.4242	15.9214	16.5321	14.805	15.9007	14.9228
		411	F1LZ38	GLPPSHTQFDFVELLDGR	Teneurin transmembrane protein 4	TENM4	1	161401527	161880923	+	17.0065	18.0023	17.9283	18.3485	18.9057	18.3709	17.1421	18.6222	15.1841	18.28	17.8714	16.9207	16.1123	19.0442	17.4082	19.1828	20.1006	17.5292	17.8889	18.3158	18.8334	17.8513	17.6198	18.0969	17.3921	16.9248	17.3191	17.3894	20.077	18.5983	17.721	17.1907	16.9435	18.354	18.5838	17.4612	16.8855	17.3714	18.3303
		412	A0A0G2K7D7	WGVDLQTEHEKYLVR	Asparaginyl-trna synthetase 2, mitochondrial	NARS2	1	161922141	162034700	+	16.8527	16.8263	17.4126	18.3445	17.2475	19.5738	17.1774	16.9796	16.9878	17.6562	17.4212	17.1516	19.1192	18.9646	18.0291	19.4408	17.6482	16.5709	16.7055	18.3303	16.4541	17.6722	16.8756	17.2513	17.1328	16.1321	16.931	15.9259	18.477	17.8804	16.8883	16.6999	19.1142	17.7093	17.2917	16.4625	18.3584	18.828	18.1743
		413	F1LNQ5	WGVDLQTEHEKYLVR	Asparagine--trna ligase	NARS2	1	161922141	162034700	+	17.552	16.7013	16.9647	17.7892	17.3089	19.1559	17.2958	16.5934	17.3739	17.5807	17.6589	17.7572	19.3962	18.7258	18.3229	18.1952	18.4458	16.2098	16.44	18.1799	16.0001	17.2996	17.7642	17.2868	17.4093	16.0805	17.8126	15.5601	18.5092	18.0769	16.77	17.131	17.767	17.7927	16.727	16.8365	18.5561	18.6103	17.9023
		414	Q9EQH1	SSLTGSETDNEDVYTFK	Grb2-associated-binding protein 2	GAB2	1	162083030	162279727	+	16.0087	16.1933	16.4519	16.3102	15.3152	14.1748	16.424	16.5108	16.3214	16.4254	15.7636	15.4907	14.9495	16.3938	14.7857	17.0285	16.2214	14.6899	14.6654	14.7306	16.9308	16.2714	17.4242	14.8497	15.9154	16.7906	14.8256	15.5956	16.2678	15.3264	16.5159	15.3807	16.5522	14.6021	14.2178	15.9918	15.8332	16.923	16.0277
		415	F1M8S4	TVCERPGPAACAQVAR	Ubiquitin-specific peptidase 35	USP35	1	162284777	162300515	-	17.5287	16.1439	16.3542	16.6447	15.1792	16.1301	16.0772	15.3935	14.8955	18.0772	16.7665	14.7521	14.9564	16.8383	17.3985	16.769	16.1504	15.7937	15.4955	16.7431	16.7351	18.2596	15.5772	15.4756	15.4543	15.3202	14.4812	15.9229	17.165	14.9508	17.5213	16.5283	14.851	16.9279	14.7307	15.4883	14.6815	16.2061	17.7619
		416	Q5PQZ9	EKKTYAEILEPFHPVR	Nadh dehydrogenase [ubiquinone] 1 subunit c2	NDUFC2	1	162369801	162376023	+	19.6498	19.3641	19.8933	20.4528	21.3228	22.164	19.4395	19.6707	19.3872	19.507	20.1723	19.7536	20.0867	20.355	21.3673	21.4331	19.2258	20.4317	20.1425	19.8542	21.8925	21.0169	18.4374	19.0286	19.5138	20.1113	18.9017	20.5616	19.1684	19.7185	19.8293	19.5918	19.9976	22.5946	18.7143	20.558	19.3448	20.4968	21.7428
		417	D3ZZQ6	EDQLDTVLAVLEDSSR	Integrator complex subunit 4	INTS4	1	162447680	162511355	+	14.3694	14.3062	14.3714	15.3073	16.1627	17.1517	14.2013	15.0336	15.2868	15.05	15.3725	15.7684	16.9012	15.1561	14.9381	13.8166	14.0056	17.1126	15.944	15.5152	13.527	14.6974	15.7461	15.7638	14.8169	15.6709	15.9083	14.148	14.219	15.531	14.9571	16.1949	15.9548	13.9572	16.5322	16.6799	15.6599	13.9468	14.2208
		418	D3ZZQ4	ETGTEHSPGVQPADVK	Adipogenesis-associated, mth938 domain-containing	AAMDC	1	162519521	162533893	-	18.1932	14.6442	18.201	17.736	17.8577	15.9322	16.5197	16.5537	17.0344	17.4623	17.3846	18.3823	18.8233	17.8748	17.1721	17.8967	17.4492	17.3675	16.0604	16.7669	15.9185	16.5169	17.7408	16.2491	15.373	15.8566	18.4483	16.4437	18.0502	17.8664	16.3192	15.7945	16.9203	17.145	16.1106	15.2526	17.6849	17.8634	17.4277
		419	D3ZGQ8	GSSEGQSLENASPDILR	Remodeling and spacing factor 1	RSF1	1	162549420	162662170	+	17.1675	16.3	16.2128	16.0304	15.0692	14.8914	16.3416	16.5624	17.7169	16.069	17.021	18.711	17.8048	16.9116	16.4088	16.4411	15.9286	18.2506	16.5271	16.9056	13.7913	16.3548	15.5401	15.7215	16.2392	17.1487	16.9386	14.5829	17.3516	15.8363	16.0774	17.166	16.6492	15.345	18.5212	16.9041	17.6833	15.0694	16.4336
		420	Q04753	DPNAYPQEHLYVMVNAR	Methylosome subunit picln	CLNS1A	1	162676269	162696544	+	16.2005	15.6513	16.4515	16.0723	13.6128	14.7321	16.1768	16.1448	16.3267	16.3754	15.9632	15.9975	13.1892	15.2135	15.6162	14.4526	16.8024	15.1669	15.8445	16.5927	15.6378	16.3181	14.5665	16.2235	15.3684	16.6511	16.7084	16.4665	15.6735	15.8884	14.6394	15.5682	16.3637	14.2218	14.5217	15.8825	16.9101	14.7657	14.6897
		421	P35465	IGQGASGTVYTAMDVATGQEVAIK	Serine/threonine-protein kinase pak 1	PAK1	1	162768156	162883355	+	20.4729	21.1968	21.1929	21.2695	19.9896	19.0908	20.9928	21.76	19.8807	21.0011	20.5634	20.5695	19.5194	20.9854	21.2447	21.0246	21.9674	20.3851	21.5986	20.3936	21.1635	19.5304	19.1937	20.9029	21.3668	18.405	21.1314	20.8681	20.3312	20.7172	20.5051	20.7081	18.2476	20.3483	20.8	21.1375	20.6309	19.7183	20.3817
		422	Q8CJE3	ELLQQMERARHEPIN	Myosin viia	MYO7A	1	163001875	163071508	-	19.3496	17.2712	18.3235	19.0335	17.2373	16.4398	17.5136	19.1648	17.0526	18.5933	18.9423	19.5911	19.2408	18.8438	19.5179	20.1046	17.3328	16.9564	18.2409	16.91	18.4316	17.5398	17.7957	17.5285	18.3445	17.0293	17.744	16.8777	18.3091	18.8189	17.1644	17.7316	18.8511	19.224	18.3606	16.0051	18.9462	18.8349	17.7224
		423	G3V7U6	DSSTGANSYVIIKCE	Calpain-5	CAPN5	1	163073124	163129641	-	19.2386	17.4652	19.3369	18.1375	18.8146	18.8557	18.2975	17.836	16.7487	19.5023	17.0103	16.1824	17.4722	17.7342	17.3469	19.2695	18.5691	17.2825	17.9388	16.7097	19.0505	17.9646	20.1677	17.3995	19.2424	16.7619	17.5948	18.8527	17.9961	18.5418	18.6236	18.4153	17.4168	19.0115	17.5532	16.992	16.0974	18.9851	18.7359
		424	Q8R4C0	DSSTGANSYVIIKCE	Calpain-5	CAPN5	1	163073124	163129641	-	18.7003	17.0987	18.8826	17.4978	18.63	19.0699	17.84	17.5158	16.5623	19.1845	16.5521	15.9237	17.5258	17.4744	17.3682	19.5824	18.1982	16.981	17.6913	16.3887	18.3916	17.5753	19.3935	16.9536	19.1314	16.2729	17.2407	18.8391	17.8297	18.1282	18.3534	18.2219	17.2434	18.5571	17.7806	16.7629	15.6194	18.4934	18.2672
		425	P08523	VTITGTSQNWTPDLTNLMTR	Olfactory marker protein	OMP	1	163097159	163097709	-	17.1113	17.2195	16.7859	17.1451	17.105	17.1728	17.0016	18.3916	16.8117	16.7497	17.8836	19.6595	16.9396	19.0609	16.7693	17.6508	19.7043	17.0208	16.9218	19.0994	16.9465	18.9125	17.1211	17.4208	16.8972	16.8783	16.8441	16.8885	19.7057	16.7898	17.0604	16.7496	17.5618	16.7526	18.0612	18.6961	18.4198	16.7767	16.982
		426	D3ZKE1	NQNEIIFGLNDGYYGAPFEHK	Similar to uv radiation resistance associated, isoform cra_d	UVRAG	1	163844818	164101578	-	16.6832	15.6225	17.1141	18.2573	16.0925	16.6328	15.8706	17.3481	16.4725	17.2919	17.9144	16.1443	18.2149	18.4638	16.9401	18.989	16.2804	17.7327	16.7702	16.6769	16.3785	16.1083	17.7542	16.8868	16.3178	15.5594	15.6447	14.472	17.3381	17.4959	17.6084	18.15	18.1211	16.0994	17.0073	16.171	17.3252	17.0013	15.7571
		427	Q63560	TEGHEETPLPPAQSQTQEGGPAAGK	Microtubule-associated protein 6	MAP6	1	164225934	164292093	+	22.3775	22.0918	21.7067	21.979	22.8765	23.5902	20.951	21.9445	20.8211	24.2388	21.7251	20.894	21.8083	22.8757	22.037	23.7326	22.6406	20.342	21.0042	21.025	22.8009	22.9094	22.4515	21.8912	22.4221	20.8625	20.2749	21.2033	22.1001	21.9649	22.2791	21.7979	19.9506	23.5122	22.0371	20.8816	21.7847	24.264	22.118
		428	P29457	SALQSINEWASQTTDGK	Serpin h1	SERPINH1	1	164301010	164308317	-	19.4965	18.5404	19.6412	19.7965	19.8186	19.7432	19.028	17.4455	18.6815	18.9125	19.7358	20.8884	19.8095	20.2	19.2135	18.0742	19.8314	19.2853	18.0351	19.3494	17.6241	19.3793	20.6829	21.3306	18.3331	20.1378	19.0409	17.9714	19.8813	18.6306	20.1074	19.8559	19.8179	18.1323	19.2937	19.324	19.1381	18.5834	19.576
		429	Q5RJR9	SALQSINEWASQTTDGK	Collagen-binding protein	SERPINH1	1	164301010	164308317	-	19.3947	18.6537	19.5381	19.5247	19.9572	20.1231	19.1827	17.4743	18.7666	18.825	19.4277	20.4894	19.9436	20.4019	19.2738	18.1867	19.9005	19.2257	18.1154	19.2336	17.6186	19.3879	20.659	21.2668	18.3766	20.058	18.6656	17.988	19.9629	18.8528	20.1015	20.0047	19.5053	18.2737	18.7628	19.2636	19.2281	18.9151	19.5255
		430	G3V9L7	TTNVEQVFPELARRP	Glycerophosphodiester phosphodiesterase domain-containing 5	GDPD5	1	164380577	164418593	+	14.6951	13.9218	14.8024	15.0132	16.9508	16.8195	13.8953	15.0093	14.7244	15.0361	14.7532	15.0899	15.3067	15.7661	14.7039	15.4034	16.6355	14.4327	15.3359	16.4637	16.0504	16.8934	15.1225	14.7839	14.4876	14.23	12.9968	15.6992	15.3515	14.8853	15.5006	15.7286	12.8709	14.7528	16.4044	16.6166	14.663	15.0179	15.0792
		431	P62909	ELAEDGYSGVEVRVT	40s ribosomal protein s3	RPS3	1	164435878	164441167	-	21.7528	19.9004	19.5448	20.9299	19.9937	19.5359	19.6185	19.9097	19.2327	19.5729	21.3839	22.6171	19.1263	19.5519	20.3809	20.8655	19.299	20.3233	20.8258	20.1813	19.202	19.2196	19.6374	20.6178	19.4878	20.9227	21.5069	19.664	21.5639	20.0608	19.0369	19.8741	19.6776	19.4019	19.4635	18.7938	21.9949	20.8828	20.2501
		432	P29066	RDFVDHIDLVDPVDGVVLVDPEYLK	Beta-arrestin-1	ARRB1	1	164502389	164593139	+	19.4265	19.3524	20.0379	19.7455	17.48	16.9696	20.2206	19.9742	19.1804	20.0616	19.5246	19.766	18.9194	20.9258	20.0065	20.5062	20.4042	19.4532	18.0439	19.5614	18.6151	19.0466	19.805	19.9951	17.9085	17.7634	18.8658	20.5152	21.4166	19.5901	18.8357	18.0544	18.876	19.2244	19.8616	18.9345	18.3682	18.5052	20.3882
		433	Q9JHI3	ATMGAEDIHERKVSM	Solute carrier organic anion transporter family member 2b1	SLCO2B1	1	164623599	164671577	-	16.6516	16.8977	17.062	16.3476	14.7203	16.4135	18.1458	18.4822	17.3117	16.9179	16.7365	17.092	18.7575	18.1599	16.7183	18.6595	16.1085	15.4878	16.9408	17.9286	16.6482	17.1664	16.0852	17.2056	15.7218	17.0346	17.6792	17.3301	17.0424	16.2939	17.3423	17.2182	17.9795	16.1571	18.0715	17.3127	16.3695	16.5353	15.8573
		434	D3ZD11	SGGGGGSSGPGGGPSCGTSSSR	Microsomal signal peptidase 25 kda subunit	SPCS2	1	164829896	164849749	-	19.5018	18.7948	19.3382	19.1138	17.3382	16.694	19.4561	18.5703	19.6104	19.717	19.1053	19.2663	20.102	20.1061	18.5818	19.1066	19.2767	19.8697	17.7869	18.2042	17.0838	17.9294	20.6013	18.8304	18.1816	18.2887	18.5452	18.017	19.7105	18.3231	20.003	18.0471	19.6426	17.9601	19.4185	17.5644	18.4851	18.7131	18.3855
		435	F6T1W7	TVEQPPVSVAEPKLA	Dna polymerase delta subunit 3	POLD3	1	165083622	165123455	-	15.1325	14.7164	14.031	14.4709	13.7866	14.1148	14.8483	14.9398	16.6603	13.5864	15.6045	17.1257	16.5238	14.3847	15.431	15.6263	14.9219	15.5185	14.8746	15.047	13.0404	15.6374	13.8492	13.3692	14.9795	16.6894	14.7099	15.3835	17.2802	16.3984	15.2609	14.9744	14.5042	14.2126	13.9761	14.7818	14.3769	15.9789	15.3524
		436	D3Z955	DGVSAAVVVAEMAAFLDAR	Phosphoglucomutase 2-like 1	PGM2L1	1	165237847	165286980	+	20.7988	21.6538	20.6633	21.0981	20.0023	18.8547	20.3119	20.8952	19.2893	20.9138	20.6525	19.3786	20.0767	21.3389	21.23	22.9026	20.1443	19.1607	19.9973	19.7728	20.8635	19.6213	19.2193	19.71	21.0963	19.2307	20.2664	22.1935	18.4964	19.6531	20.3724	19.6025	21.1872	22.0907	20.2865	20.2366	19.9997	19.9734	19.7494
		437	Q4FZT2	SIVEGIIEEEEEDEEGSESVNKR	Protein phosphatase methylesterase 1	PPME1	1	165335242	165382216	-	19.2158	19.3706	18.6983	19.4288	17.8566	17.125	18.8565	19.3018	19.0003	19.3156	19.3461	19.2766	19.3075	18.8955	18.7571	20.4638	18.0383	16.6056	19.3256	17.5701	19.3196	17.9624	18.4255	17.9976	19.6982	18.1964	19.1833	18.1236	18.2276	18.0441	18.4021	19.0435	18.0022	17.829	20.4345	19.3035	19.8864	19.1905	17.086
		438	D3ZDX7	MVLDSVLTTHERVVQ	Mitochondrial ribosomal protein l48	MRPL48	1	165563788	165606375	-	16.7964	15.3611	16.2367	17.6238	17.9311	18.6141	16.0534	16.2028	15.6648	16.2516	18.313	17.6626	18.2764	18.3804	17.7922	17.7069	15.7546	16.5117	16.1237	16.2929	14.8481	16.032	17.2442	16.4904	16.7214	17.8883	17.7734	16.8023	16.6629	17.0941	15.2975	16.8672	16.4664	17.2328	15.411	18.4596	16.7855	15.9135	16.6855
		439	A0A0H2UHP9	DSAAAVVVYDITNVNSFQQTTK	Rcg39700, isoform cra_d	RAB6A	1	165625058	165664192	+	21.4736	20.4994	21.4616	20.8195	23.0749	20.9055	19.485	20.6339	19.9601	20.7781	20.921	20.3205	20.181	20.2804	20.7308	21.3552	20.431	20.262	20.4569	19.2707	22.5261	21.5085	20.0814	18.5322	21.4216	20.8254	20.5099	21.4795	19.3232	19.9246	19.9217	19.8919	21.3626	22.0385	20.6151	19.6096	21.9808	20.7028	21.1753
		440	Q9WVB1	GSDVIIMLVGNKTDL	Ras-related protein rab-6a	RAB6A	1	165625058	165664192	+	21.3804	20.4621	21.4319	20.8244	23.1984	21.0792	19.4147	20.6289	19.8563	20.7501	20.9478	20.2952	20.1893	20.3484	20.711	21.2555	20.4172	20.3848	20.4285	19.1008	22.4724	21.5049	20.1362	18.4858	21.4561	20.9172	20.653	21.291	19.4757	19.9444	19.7884	19.9308	21.4027	21.8671	20.5477	19.5975	22.2162	20.6689	21.0062
		441	Q6AZ73	VYSPYQDYYEVVPPNAHEATYVR	Pleckstrin homology domain containing, family b (evectins) member 1, isoform cra_d	PLEKHB1	1	165665909	165680206	-	17.4253	15.7239	18.3533	17.9022	15.562	14.6917	16.7766	16.4615	17.6719	17.5727	16.5591	16.6947	17.6827	17.2504	17.0264	15.2633	18.6518	16.0926	15.2381	17.4669	15.8508	17.0327	17.9986	17.3548	15.6413	16.8872	16.2011	16.3587	18.2599	15.8876	16.2508	15.1031	17.3666	16.4245	16.2286	16.3812	17.4847	18.0095	16.0766
		442	Q9WU68	VYSPYQDYYEVVPPNAHEATYVR	Pleckstrin homology domain-containing family b member 1	PLEKHB1	1	165665909	165680206	-	17.6772	15.8628	17.2672	16.8404	14.5233	14.7835	17.0514	16.7292	17.9269	16.6724	15.7363	16.6822	17.5314	17.0991	16.8751	15.112	18.5005	15.9413	15.0868	17.3156	15.6995	16.8814	17.8473	17.2036	15.49	16.7359	16.0498	15.7204	18.08	16.0339	16.3032	15.0487	17.1647	16.2675	16.2026	15.5766	17.5089	17.9258	15.9112
		443	A0A0G2JXT9	SLTLGSQGSPITKMV	Rho guanine nucleotide exchange factor 17	ARHGEF17	1	165911718	165967069	-	16.7197	16.1049	16.3306	16.2427	17.8803	18.4594	17.1206	16.7848	15.1127	16.6436	16.5169	16.2879	16.2452	18.5011	16.3604	17.0604	18.7741	16.2708	15.8354	17.365	17.0232	18.3379	16.8601	16.5946	15.4369	16.598	15.6823	16.6793	18.3277	15.8842	16.8398	15.8245	17.8363	16.5306	18.1468	17.3909	15.456	16.9704	17.152
		444	A0A0G2K219	VLNELECHGVAVSEQSR	Fch and double sh3 domains 2	FCHSD2	1	166125474	166395915	+	15.7902	14.4266	15.7426	15.8444	16.5209	16.8537	15.9872	16.3659	15.142	15.2196	14.4033	15.4092	15.4175	16.1567	16.7423	16.3977	16.8474	17.588	15.5438	15.382	14.7677	15.9541	14.9338	15.6765	15.035	14.4612	16.987	13.9883	17.0662	16.5898	14.5205	15.2694	15.5049	15.9331	15.5848	13.9772	16.5749	15.6068	16.4517
		445	A0A0G2KB11	AVSIQTGYLIQSTGPK	Star-related lipid transfer domain-containing 10	STARD10	1	166428761	166457509	+	18.5119	17.1205	17.1687	15.9259	17.4504	17.9149	17.9008	18.3461	18.0399	16.3551	15.8557	18.3273	17.9974	19.5984	17.531	17.6501	17.5124	17.3336	15.813	17.7707	16.8424	18.1707	17.6477	16.9756	16.1518	16.3677	15.7553	16.4061	18.9237	16.2231	17.5441	16.8348	16.427	15.8884	19.282	18.0268	17.3285	17.9776	17.7429
		446	F1LM60	AAASLGDTLSEQQLGDSDIPVIVYR	Arfgap with rhogap domain, ankyrin repeat and ph domain 1	ARAP1	1	166478005	166525255	+	18.1411	16.7572	16.7193	16.695	17.2293	17.2765	16.5851	16.5454	19.2363	16.3207	18.1215	19.1388	19.6479	16.5319	17.3714	16.5334	15.7132	18.5754	17.5624	17.7675	16.0044	16.6965	16.6979	17.403	17.3884	18.3263	17.5894	15.2973	16.8897	17.0993	17.3411	18.7744	16.8523	16.9364	18.7394	17.7063	19.0781	17.0933	16.2468
		447	A0A0G2K876	DLTSDDVQQLQNMLGCELR	Phosphodiesterase	PDE2A	1	166534643	166626158	+	18.9734	21.1012	20.2445	20.559	20.0448	19.8926	19.4709	20.4703	17.6021	21.5343	20.1878	18.4437	18.1919	19.5096	19.2259	21.121	21.5714	19.7953	20.4555	21.0983	21.2581	18.3856	19.8995	19.2836	19.4458	19.7826	20.5398	20.5563	19.1924	20.9053	20.4037	19.9709	18.9792	21.0762	19.8681	19.1743	18.8387	19.3767	20.9447
		448	Q01062	DLTSDDVQQLQNMLGCELR	Cgmp-dependent 3',5'-cyclic phosphodiesterase	PDE2A	1	166534643	166626158	+	18.9853	21.0984	20.2533	20.5729	20.023	19.8758	19.4699	20.467	17.6061	21.542	20.1962	18.4431	18.1919	19.5096	19.2259	21.121	21.5714	19.7953	20.4555	21.0983	21.2581	18.3856	19.8995	19.2836	19.4458	19.7826	20.5398	20.5531	19.1931	20.907	20.4041	19.9646	18.9749	21.0671	19.8637	19.169	18.847	19.3798	20.9552
		449	A0A0G2K3V9	VVNQLAAAYEQDLLPGGCTLR	Caseinolytic peptidase b protein homolog	CLPB	1	166739532	166866107	+	18.0637	17.7603	17.8285	18.9928	20.4948	20.5714	17.407	18.6984	17.7486	19.3658	19.1912	17.5619	20.3832	19.6651	18.7697	20.3751	17.6356	19.5728	18.5404	17.2072	19.1482	18.5218	19.2024	17.8358	17.4659	18.1733	17.5976	20.1717	19.106	18.5545	19.3322	19.6801	17.2226	18.5524	17.2401	19.5535	16.6522	19.2086	19.5078
		450	Q9WTT2	VVNQLAAAYEQDLLPGGCTLR	Caseinolytic peptidase b protein homolog	CLPB	1	166739532	166866107	+	18.2547	17.6471	17.8114	19.184	20.1141	19.9696	17.4942	18.4958	17.9149	19.7869	19.3892	17.2775	20.0769	19.7313	18.666	20.2182	17.506	19.1946	18.1076	16.5177	19.1745	18.5714	19.3504	17.7325	17.9257	17.9024	18.3216	18.4569	18.876	18.6202	19.0721	19.295	17.1119	18.6321	18.5942	19.2967	16.2909	19.2361	20.6852
		451	Q9WVR3	AHPRPPLPPGTSPASTFLEEVASADDR	Phosphatidylinositol 3,4,5-trisphosphate 5-phosphatase 2	INPPL1	1	166899894	166912524	-	17.2707	16.0619	17.9251	17.8111	14.8028	14.9719	18.0488	17.5436	17.8146	17.7365	17.1623	17.6564	17.5114	17.9752	15.9381	16.7564	18.3908	18.0705	16.7407	18.3827	16.3901	17.2229	19.0273	17.045	15.9709	15.9105	16.2243	18.3157	17.6758	16.7352	16.5009	15.6468	16.5941	15.4509	18.311	17.416	17.2195	17.1915	17.8225
		452	G3V8M6	TELLNVCMDAKHHKE	Folate receptor 1 (adult), isoform cra_b	FOLR1	1	166934460	166943592	-	15.9993	16.3377	14.3197	14.0571	14.1072	14.5052	16.6907	15.2517	16.2928	14.2255	13.9718	14.6539	14.1989	13.8397	15.9755	14.2362	14.2338	13.7454	14.7142	14.6283	14.3244	14.6739	14.4045	16.4583	16.5058	16.7864	15.5004	16.0817	14.3786	14.6029	16.8023	13.8275	16.7308	13.9877	13.9071	15.9783	14.5655	14.8613	14.7624
		453	Q6P791	TASNIIDVSAADSQGMEQHEYMDR	Ragulator complex protein lamtor1	LAMTOR1	1	166991474	166997045	+	16.4554	16.9021	17.4621	17.4362	16.217	14.1075	16.8734	17.1183	16.3374	18.0856	16.9767	16.5716	15.2296	17.3431	15.0719	16.0391	17.7807	17.4472	17.1665	17.0583	17.6941	18.0528	16.8915	16.5002	15.4698	16.417	15.0419	15.145	17.5111	18.4154	16.8823	16.7974	14.9666	17.3926	15.9019	15.489	16.9981	17.5925	16.7412
		454	F1LW91	AGNQESDWEEEQARPLGSTQAALK	Nuclear mitotic apparatus protein 1	NUMA1	1	167051209	167091453	+	19.2872	18.04	18.8097	18.5636	17.5963	17.3345	18.8202	18.7714	20.4853	18.3078	19.4959	21.0852	20.618	19.1094	18.8633	18.1162	18.8139	20.5876	18.715	19.4965	16.1838	19.0076	18.861	18.4725	18.2426	19.2498	18.8568	18.0035	19.1617	18.0885	18.5048	19.1586	19.1572	16.6734	20.7589	20.0532	20.1354	17.6648	18.4739
		455	F7FF45	AGNQESDWEEEQARPLGSTQAALK	Nuclear mitotic apparatus protein 1	NUMA1	1	167051209	167091453	+	19.314	18.1262	18.8206	18.5923	17.5298	17.2839	18.8764	18.814	20.4513	18.3709	19.4821	21.0211	20.5909	19.1215	18.8196	18.1006	18.8469	20.5315	18.711	19.6275	16.1763	19.0167	18.8482	18.4734	18.2265	19.2525	18.8735	17.9901	19.1687	18.0929	18.5179	19.1621	19.149	16.669	20.7708	20.0519	20.1307	17.6893	18.4731
		456	P49793	SHLFDGLDDDEPSLANGAFMPK	Nuclear pore complex protein nup98-nup96	NUP98	1	167213866	167308851	-	17.8655	16.509	17.2408	17.4016	18.1214	16.5372	16.4916	17.5586	18.1476	17.1266	18.7471	20.1807	18.5459	16.9726	17.7578	15.1551	16.6581	19.0066	18.2393	17.6976	16.7512	16.8387	18.1977	17.7519	17.1237	18.8479	18.5678	16.9775	17.2188	17.1019	17.6029	18.6539	17.4135	15.8491	19.7558	19.0565	18.1147	16.3603	17.2637
		457	Q32PX6	TVNLNLWDTAGQEEYDR	Ras homolog family member g	RHOG	1	167335248	167347671	-	21.0629	19.676	21.3888	20.8347	19.0768	19.4504	21.0007	20.2593	21.7547	21.2718	19.3777	18.7057	21.2973	21.2569	20.4588	19.1589	19.8726	19.6268	18.755	20.049	20.5168	20.6599	22.8273	20.5406	19.6706	19.0112	20.2589	21.4509	19.428	19.6463	20.6216	19.5319	20.959	20.2711	19.5043	19.6008	19.9066	21.6676	20.8607
		458	P84903	NTGASSGATSEESTEAEFCR	Stromal interaction molecule 1	STIM1	1	167373678	167533420	+	19.0658	18.0518	17.5047	17.7388	19.4929	18.4842	16.2728	17.0028	18.2299	18.2651	19.8758	19.6657	19.5776	18.0931	18.9716	18.5254	16.5902	19.8904	18.0375	17.9806	16.8521	17.8478	17.4362	19.1333	17.3488	19.0392	17.1119	15.8879	17.4708	17.8218	18.3142	19.153	18.0599	17.6836	18.7115	18.5546	19.55	17.2155	18.0665
		459	Q5U2Q5	GAFIDQSQSLNIHIAEPNYGK	Ribonucleoside-diphosphate reductase	RRM1	1	167538263	167562688	+	17.823	16.3371	16.7392	16.3881	15.9582	14.2889	18.0119	16.3752	17.1467	16.3496	17.0541	17.8181	18.133	17.1546	16.7892	15.6749	15.2425	17.2689	15.7645	15.0221	15.6968	15.9634	17.4437	15.6447	17.3736	17.3881	17.9859	16.1579	17.8142	15.9054	16.0856	15.6082	16.8906	15.0333	15.2045	17.1267	18.2481	16.9773	16.5282
		460	D4ACF2	IHEEFAHQNSLLAQEEQR	Ring-type e3 ubiquitin transferase	TRIM21	1	167686173	167708714	-	15.9903	15.0098	15.5423	15.8373	17.7548	17.9882	15.3328	15.2927	16.1055	16.3671	15.9092	15.9679	17.8259	15.7415	16.5243	17.8162	14.9325	17.1746	14.5782	15.2739	16.746	16.5031	16.6405	15.0919	15.3242	16.1987	16.7863	16.0925	16.2283	14.6236	15.8742	14.8499	16.8891	15.6212	19.0262	15.8823	15.7174	15.8031	16.9069
		461	A0A0G2JTW9	QKVVAGVASALAHKYH	Hemoglobin, beta adult s chain	HBB-BS	1	168945449	168965566	+	25.2471	22.3484	24.482	25.8035	25.3949	23.9677	22.8902	24.3775	24.3172	23.946	25.3284	25.708	24.0193	24.7633	25.2948	25.3555	25.1712	23.8223	23.6075	24.6901	24.483	25.1927	24.4042	26.2187	23.0929	25.505	22.3208	23.4289	24.5873	25.4928	24.2887	24.9395	24.7217	24.8203	24.5797	23.3317	23.4594	25.722	24.4278
		462	Q62669	QKVVAGVASALAHKYH	Globin a1	HBB-B1	1	168945567	168953027	-	25.3239	22.409	24.4244	25.7971	25.3878	23.9655	22.8346	24.3614	24.2347	23.9307	25.3914	25.6329	24.0222	24.7774	25.3293	25.3278	25.1735	23.8136	23.6194	24.6993	24.5022	25.1885	24.423	26.1858	23.0736	25.5133	22.3073	23.392	24.5765	25.4658	24.2536	24.9175	24.7266	24.8643	24.5648	23.3052	23.4702	25.7253	24.4526
		463	P11517	ATVSGLWGKVNADNVGAEALGR	Hemoglobin subunit beta-2	HBB2	1	168957460	168958836	+	26.2966	23.9696	25.8529	26.6642	27.5159	24.6674	24.8434	25.7401	26.1508	24.4462	26.3304	26.046	25.0484	25.5178	26.1579	25.9283	26.3121	25.0387	24.9034	26.1563	25.5848	26.0421	26.3979	27.7083	24.1817	27.3202	23.9579	24.7727	25.6515	26.8127	25.8545	26.3466	25.9143	25.7536	25.7173	24.8641	24.2577	26.9359	25.4453
		464	A0A0G2JSW3	YFDSFGDLSSASAIMGNPK	Globin a4	HBB	1	168971274	168972725	-	26.2989	24.6211	25.8511	26.4075	27.114	23.977	25.1803	25.6882	26.5157	24.7774	26.4548	26.1515	25.2316	25.5761	26.1506	25.8437	26.2556	25.0205	24.7386	25.9972	25.6276	26.0526	26.6546	27.8022	24.4111	27.4534	24.0625	24.6722	25.5411	26.6783	25.9689	26.4362	25.9991	25.7414	25.8441	24.9468	24.2541	26.994	25.6099
		465	P02091	YFDSFGDLSSASAIMGNPK	Hemoglobin subunit beta-1	HBB	1	168971274	168972725	-	26.302	24.6381	25.8488	26.4036	27.1052	23.9657	25.1922	25.698	26.5149	24.7778	26.4526	26.1571	25.2373	25.5823	26.148	25.8537	26.2523	25.0238	24.7356	25.9938	25.6246	26.052	26.6635	27.7983	24.4076	27.4484	24.0569	24.6848	25.5769	26.7231	25.9266	26.4103	25.9791	25.7891	25.7856	24.9032	24.2979	27.0016	25.5743
		466	O88752	LSELHCDKLHVDPEN	Epsilon 1 globin	HBE1	1	169003788	169005190	-	21.6654	20.9325	21.5636	21.8152	24.4738	23.3327	21.2067	21.265	21.641	20.8357	21.4785	21.3267	20.4169	20.569	22.4909	20.8906	22.3678	20.5642	21.3291	22.3532	22.4512	22.4194	21.7273	23.461	21.0715	23.587	21.2338	20.7589	20.8031	22.0135	22.5667	22.5373	22.7873	21.3201	22.8002	21.9496	19.1091	22.5939	22.1831
		467	Q6AYT1	APDLQGMLQVLQEVTEAQR	Similar to 9230105e10rik protein	TRIM5	1	169446805	169534896	-	15.8978	14.9947	15.0057	14.6922	16.0491	17.3615	15.3101	14.8876	15.9396	14.6315	15.762	16.2242	16.0108	15.1513	15.5591	16.6083	14.7929	14.4499	14.1716	17.0793	14.5918	16.9423	15.9588	17.1671	15.4222	16.5377	14.851	13.551	14.9221	14.907	16.8226	16.0535	16.0632	16.2527	17.1648	15.4885	15.9386	15.4423	15.0657
		468	Q66H54	DGTGLGLGGGSPGASTPVLLPR	Fts and hook-interacting protein	FAM160A2	1	170212817	170238890	-	15.3808	17.0267	15.7704	16.488	16.1911	13.7446	16.0637	16.5865	15.8751	16.6642	16.0546	15.7876	15.023	14.7219	15.7938	16.463	17.2444	15.9422	17.2799	16.3233	17.6142	15.4286	15.2848	16.2444	16.7645	15.3528	13.9538	15.8951	14.8997	16.2431	16.7074	17.5169	13.391	16.516	16.6238	16.4779	14.9556	15.2286	15.6559
		469	Q9Z1H9	SHDTTSNTLAQLLAK	Caveolae-associated protein 3	CAVIN3	1	170317113	170318935	-	17.3183	16.8358	16.8631	16.9353	14.9562	15.2854	17.4031	16.3875	17.1292	18.0404	17.7619	19.0238	17.1161	16.0497	15.2805	15.5157	17.6404	17.2187	16.972	17.9233	16.9667	17.5071	17.9102	19.1767	15.9823	16.6912	16.3012	17.6204	15.611	16.0783	18.3266	17.8566	15.299	15.5194	16.4534	17.36	17.1203	17.3627	16.9598
		470	Q5XIA6	GLGPAGPFEMVYWTGDIPAHDVWQQSR	Sphingomyelin phosphodiesterase	SMPD1	1	170383682	170387524	+	16.7014	15.5382	17.5739	18.1569	17.8098	17.5926	15.8364	16.8734	15.5684	16.6413	16.7678	16.6304	17.2637	16.385	16.4294	16.3816	18.4997	18.3572	17.9215	18.4332	16.3334	16.3148	15.8641	16.3561	15.618	15.5461	17.5491	18.1779	18.3713	18.5219	16.6631	15.5542	17.8444	15.623	16.8854	15.6522	16.6983	15.9445	17.6544
		471	P46933	LVEPQNQTLLHAQPIVSIR	Amyloid-beta a4 precursor protein-binding family b member 1	APBB1	1	170387609	170404056	-	18.5541	16.8012	18.3904	16.1683	17.2294	18.2058	17.5855	17.2314	19.0945	16.5367	18.6964	18.5401	19.3361	19.0373	18.6944	19.6682	17.6284	18.5205	16.6069	16.5931	16.8633	17.6776	18.4798	16.3335	17.7474	18.0277	17.6228	16.8211	16.8894	17.4511	18.1918	18.696	18.9265	18.4626	16.9157	17.0967	19.2753	17.8429	17.0137
		472	P20059	SGAQATWAELSWPHEK	Hemopexin	HPX	1	170423483	170431073	-	20.9982	20.3418	20.0066	20.4748	19.8005	18.6565	20.9661	21.1808	20.898	18.0939	19.2147	20.575	18.8932	18.885	20.8748	18.9841	21.2392	18.9059	20.6795	20.6991	20.806	20.7115	19.9567	21.9627	20.1163	21.7923	20.8229	19.7256	21.6033	21.1236	19.7633	20.7008	20.2696	20.1469	22.5721	19.7996	19.7555	21.1423	19.6985
		473	G3V8D6	KAEALAQISAAFEDLEQALQQR	Tripartite motif protein 3, isoform cra_a	TRIM3	1	170441639	170464341	-	19.7205	18.9699	19.7288	19.5954	17.1488	17.038	18.4516	18.8961	19.6881	19.058	19.6249	20.133	20.2642	18.5963	18.6837	18.2366	18.617	20.8068	19.4928	19.6541	16.8924	17.8361	18.9769	17.5945	18.8224	19.0754	19.8852	19.222	17.9107	18.4762	18.6492	19.9058	18.3165	17.7104	19.5131	19.292	20.6898	17.2056	19.2277
		474	O70277	GRLPQLSAAIALVGGISQQLQER	Tripartite motif-containing protein 3	TRIM3	1	170441639	170464341	-	19.7589	18.3395	19.7328	19.6616	16.8449	17.3293	17.7106	18.6566	19.2618	18.7725	19.4475	20.1497	19.891	18.6802	18.3433	18.6358	18.3867	20.8294	19.152	19.3218	16.8926	17.606	18.6862	17.141	18.5056	18.6591	19.8311	19.2124	17.4955	18.3289	17.9948	18.9886	18.7558	19.1443	19.2407	17.6883	20.0919	17.6356	19.6003
		475	Q6AY65	QLEQTLQQFNIKLRP	Arfaptin-2	ARFIP2	1	170466395	170471076	-	18.1217	17.6585	17.7599	19.0166	20.9765	19.4664	17.4693	17.4483	16.7495	19.0733	18.6019	18.5092	18.2836	16.295	16.7958	17.3205	18.52	18.5951	19.3385	18.8537	19.0528	18.1041	18.9481	17.336	19.3959	18.5664	19.9841	18.9014	17.3794	18.3503	18.9477	19.0225	17.1147	18.2003	20.1105	18.372	18.1395	17.6809	19.9903
		476	Q9R1B1	MADYEAASAVPGVPAEQPR	Mitochondrial import inner membrane translocase subunit tim10 b	TIMM10B	1	170471238	170474113	+	16.7974	16.9287	15.1586	15.1345	14.5671	14.5676	17.0168	16.8016	16.8581	15.3838	15.272	16.8064	14.2122	14.9237	17.2598	14.2489	16.7937	14.9491	16.8287	16.3512	16.5225	16.4914	15.0505	16.2483	16.4284	16.7887	17.0444	15.027	17.2948	16.4885	15.348	14.9768	17.7608	17.0223	15.8474	15.4192	16.2838	16.5281	17.5884
		477	A0A096MJU2	DIAQLLEKNQVSDLT	Dynein heavy chain domain 1	DNHD1	1	170471272	170565063	+	18.7197	19.5677	18.5291	18.831	16.092	17.3196	17.9468	18.7906	17.2474	18.0284	18.3726	18.5509	17.1906	18.4369	17.5913	18.218	19.8972	18.2186	18.3931	18.7532	16.3015	17.4736	18.7489	20.1152	17.6451	17.7652	17.1146	15.5074	18.7525	18.6147	18.5723	18.5457	17.0723	18.1286	18.7479	18.7189	18.2427	16.601	17.8263
		478	Q99J82	VALEGLRPTIPPGISPHVCK	Integrin-linked protein kinase	ILK	1	170578889	170585189	+	19.7104	17.3639	17.602	18.1947	18.6442	16.9582	17.5189	17.4481	17.452	16.6899	19.2012	20.0015	17.2083	18.407	19.2786	19.1292	17.3252	17.433	17.7049	18.3364	17.3758	18.4129	17.3358	19.5978	17.0419	18.7185	16.8534	17.3331	17.6299	17.6123	17.7247	17.7424	18.0425	18.3942	18.5371	17.3856	17.7739	18.7406	18.5301
		479	B4F7B2	ASPAGTAGGPGAGVATAGTGPVAAR	Transcription initiation factor tfiid subunit 10	TAF10	1	170585167	170586603	-	14.7282	14.7425	14.5497	14.8735	14.5333	13.5187	14.7207	15.0984	14.8272	14.6664	14.6293	15.7697	13.35	12.6893	15.0953	13.1356	14.9203	13.1484	15.1704	14.911	15.1986	15.1635	13.5558	14.7889	15.2998	15.1923	15.6004	13.2859	14.9762	14.4118	15.4601	15.6073	14.6535	13.0943	16.9492	14.4982	13.7496	14.645	14.758
		480	Q642E6	FRPSFPASSPYVTTVGGTSFK	Tripeptidyl aminopeptidase	TPP1	1	170588035	170594168	-	16.6092	16.1666	16.0523	15.8693	18.136	16.5384	16.6979	15.8673	18.9407	17.6576	16.0242	17.5761	17.2354	17.7608	17.3214	17.4233	15.942	16.1355	16.7551	16.0077	15.8005	17.9734	17.2495	16.5506	16.9423	16.0995	14.9613	16.1365	17.8264	17.5705	16.3421	16.359	16.2993	17.4282	16.519	14.5444	17.0009	17.6969	16.008
		481	Q9EQV6	FRPSFPASSPYVTTVGGTSFK	Tripeptidyl-peptidase 1	TPP1	1	170588035	170594168	-	16.6092	16.1666	16.0523	15.8693	18.136	16.5384	16.6979	15.8673	18.9407	17.6576	16.0242	17.5761	17.2354	17.7608	17.3214	17.4233	15.942	16.1355	16.7551	16.0077	15.8005	17.9734	17.2495	16.5506	16.9423	16.0995	14.9613	16.1365	17.8264	17.5705	16.3421	16.359	16.2993	17.4282	16.519	14.5444	17.0009	17.6969	16.008
		482	D4ACX8	GLFHVDPATGTITTTAILDR	Protocadherin-16	DCHS1	1	170594822	170628915	-	15.5063	13.7165	15.6142	15.7382	15.7056	16.4095	15.3443	14.3263	15.9146	16.2011	15.6724	16.2086	16.6058	16.7726	16.0533	15.1628	15.5166	16.9673	14.1208	16.1002	13.5899	16.6246	15.2752	15.3407	13.9721	15.7074	15.5496	15.1252	16.4005	15.2407	15.757	14.0528	17.7266	15.1545	15.2193	14.275	16.1356	16.2413	14.159
		483	Q66H86	IEAGTLGIEHSWDTPCR	Olfactomedin-like protein 1	OLFML1	1	171793782	171818068	+	14.7933	15.0297	15.1961	14.7339	13.5345	15.8299	16.9721	15.1047	15.3877	15.3845	15.7186	15.3173	15.8048	15.6986	15.0265	16.2429	15.6044	13.4416	15.4518	14.6261	15.0741	15.8506	16.9964	16.8021	14.4857	16.066	15.0436	15.1183	14.8016	13.8974	16.2563	15.7676	16.4544	13.9738	14.5459	16.1797	14.616	15.0405	15.7367
		484	Q6AY12	AYTPVSSDDDQGFVDLIIK	Nadh-cytochrome b5 reductase 2	CYB5R2	1	171971701	171979933	-	17.6167	15.7148	16.7731	16.9211	15.5247	15.3662	16.8825	15.7635	17.508	18.2018	17.0896	18.1066	16.6817	17.7374	16.7563	15.7646	17.3615	16.5079	14.2204	16.2339	15.6449	18.1807	17.3946	17.8753	15.813	16.596	16.4595	17.0194	17.4459	15.1249	16.8556	15.5174	17.6629	15.7359	15.8287	16.9846	15.8858	16.7039	17.6257
		485	D4AC36	VIGLSSDLQQVGGASAR	Eukaryotic translation initiation factor 3 subunit f	EIF3F	1	173532803	173541847	+	18.7987	17.4202	18.5055	19.0237	21.1013	19.1977	17.3614	18.1296	17.045	17.9165	18.315	19.3946	20.1871	18.9974	17.7888	19.558	18.3975	18.2634	18.0632	18.1717	18.2487	17.8915	18.0514	19.0254	18.1488	17.9248	15.7357	16.4928	18.7174	19.7018	18.4767	18.5372	17.7097	18.9454	17.6352	16.7254	19.1489	19.8343	17.1116
		486	O88808	DAGETAAGGGAQPSGQDLR	Tubby protein homolog	TUB	1	173607101	173625550	+	16.0933	16.1202	17.3636	17.089	17.901	14.9921	16.7685	17.0885	15.9847	18.3529	15.9251	15.9458	16.3552	17.0559	15.6542	19.3978	17.5775	17.4992	16.7309	15.4878	16.1729	16.2912	15.6828	16.0238	15.9919	16.165	15.8273	17.7215	17.9459	17.5254	16.6271	16.68	16.268	16.1885	16.2998	16.7542	16.1434	14.886	17.5056
		487	F1LQ83	DCDCLHVVEPMPVRG	Tmem9 domain family, member b	TMEM9B	1	174350597	174379566	-	18.3845	16.6936	15.6518	17.4615	16.3685	17.1238	16.8668	18.2432	16.9548	18.9225	17.4544	18.4596	15.9602	16.3594	18.378	17.3561	18.3738	17.2027	18.3887	18.1607	18.1952	18.7528	15.2744	17.8275	18.0023	17.3021	18.5279	16.3256	19.0489	18.0218	16.8033	16.6913	18.8077	17.7511	18.6752	15.7501	17.735	17.4876	18.9344
		488	D4A2K5	ALVDTGCQHNLISSACVDR	Nuclear receptor interacting protein 3 (predicted), isoform cra_a	NRIP3	1	174385424	174411141	-	16.4189	16.8255	16.0919	16.2569	13.9432	14.8717	16.91	17.086	16.6761	16.4838	16.2825	17.8313	14.6624	16.6	16.0016	15.9729	16.3902	15.5421	17.0844	16.5639	16.9346	16.136	17.645	16.0438	16.0002	17.7184	18.6806	17.0539	17.3761	15.7894	15.803	15.3082	17.2595	16.2923	17.5745	17.8335	16.6735	15.8376	15.32
		489	G3V7Q0	AQTYYETLEQNDVVPEENWHTR	Denn domain-containing protein 5a	DENND5A	1	174524047	174588529	-	17.8504	15.5493	18.8103	18.4696	16.1992	16.0035	17.0136	17.6085	17.6284	18.4295	17.5042	17.4138	18.2945	19.6354	17.7781	18.6054	17.9445	17.1025	16.9929	17.5535	16.4701	17.941	17.2936	16.5117	16.6254	16.5024	15.7686	17.3652	18.6969	17.5942	16.5462	16.8008	17.5668	17.4882	17.6516	16.246	17.3816	17.5448	18.5272
		490	Q5FVN2	SQTEMLHSTPAGDRA	Transmembrane protein 41b	TMEM41B	1	174605834	174620064	-	16.9177	16.5518	16.5613	16.7992	16.3263	14.7527	16.3095	16.6809	16.7119	16.1617	16.7476	16.7688	17.0754	15.2096	15.7771	16.4278	15.0027	16.7998	18.0163	17.2357	15.4827	16.241	14.1839	15.913	16.737	16.1955	16.1408	17.7809	16.0083	17.3075	14.9544	16.0753	15.0449	15.175	16.823	18.1974	16.7158	16.9603	15.4903
		491	D4AE96	FIQLLSDQSDQSVLIQK	Importin 7	IPO7	1	174655939	174696173	+	19.5472	19.7358	19.8572	19.7167	18.1019	17.1094	19.899	19.8791	19.7392	19.7562	19.5176	19.4605	18.5767	19.9085	18.9577	19.1877	20.6	19.6088	17.7877	18.8382	18.9519	18.7758	20.5339	19.4504	20.0529	18.5446	21.1133	21.0137	19.0783	18.2871	19.323	19.031	19.1189	19.1121	20.78	20.3035	17.5966	17.7594	20.4117
		492	D3ZRE7	LTEAMGGGWQQEQFEHYK	Swap complex protein (predicted), isoform cra_b	SWAP70	1	174862698	174924078	+	16.3843	17.5123	16.1353	16.631	17.248	17.1984	17.1599	17.9376	15.5011	17.0518	18.4948	19.062	15.6964	17.0928	16.8217	17.9213	19.3915	15.984	17.9445	18.3974	18.6263	17.0373	18.0636	18.3522	17.4913	17.0525	16.7929	17.3586	17.5239	16.9568	17.8656	17.344	17.4161	18.1058	19.1251	18.6496	17.2553	15.8698	16.0394
		493	B5DEJ9	ILRPALLPGEEIVCEGLR	Loc691036 protein	SBF2	1	174948913	175420160	-	18.0061	17.5833	18.343	18.6159	16.3794	16.1955	17.2728	17.9722	18.3298	18.2521	18.3966	20.3048	17.0575	18.9843	17.2017	18.1551	19.7707	18.4649	17.4031	18.6236	16.9404	18.0567	18.9627	17.1968	16.9264	19.5676	18.2219	17.9117	18.7224	18.9902	17.262	17.6723	17.4029	18.9528	17.3739	16.2989	18.3098	18.318	16.6358
		494	F1M7Q5	NSVLQSGLSHQEKQK	Amp deaminase	AMPD3	1	175586097	175630467	+	19.1396	17.5608	18.1451	18.5391	20.4209	20.3149	17.7013	17.6868	17.727	19.9211	18.6405	18.4131	18.2218	18.9878	19.5719	19.0407	18.5536	18.0046	17.2661	19.1107	18.132	20.9405	18.6933	20.1252	17.7684	17.8032	17.3945	18.2408	18.1462	17.2534	19.6629	18.4035	19.2222	18.89	18.2725	18.6013	17.6976	18.516	21.4068
		495	O09178	NSVLQSGLSHQEKQK	Amp deaminase 3	AMPD3	1	175586097	175630467	+	19.1329	17.5541	18.1384	18.5324	20.4142	20.3082	17.6945	17.6801	17.7202	19.9143	18.6338	18.4064	18.5379	19.0177	19.5403	19.052	18.5166	18.1806	17.1676	19.1075	17.8975	20.7999	18.9699	20.1738	17.651	17.872	17.2714	18.2492	18.1243	17.2423	19.6379	18.3824	19.2086	18.8851	18.2412	18.6219	17.6896	18.4923	21.3902
		496	Q6IV57	ADLILPCAHSFCQKC	Ring finger protein 141	RNF141	1	175634551	175657485	-	17.7022	18.1201	17.9017	17.7326	17.5914	15.6283	17.8726	18.0061	17.8217	17.7721	17.9593	17.6393	16.9716	16.9686	17.5473	17.6966	18.3867	16.4831	19.0925	18.0105	19.2684	18.2756	15.9251	17.1271	17.5194	16.1739	16.8745	17.9213	16.0753	17.0392	17.6119	18.458	16.4075	18.582	18.1811	18.1828	17.0171	16.8018	18.2858
		497	G3V897	EALQINQDHPDAWSLIGNLHLAK	Ctr9 homolog, paf1/rna polymerase ii complex component	CTR9	1	175839108	175869165	+	15.3232	14.2961	14.8123	15.047	15.8582	16.0769	15.0841	14.8222	15.9533	15.1307	15.3095	16.499	16.4345	15.9232	14.2924	13.9353	15.5312	18.0104	15.0447	15.5235	13.9693	15.2515	15.2753	15.0723	15.6352	16.3367	15.8511	15.1742	15.6028	15.7207	15.6797	15.4645	14.2259	13.7134	17.9362	16.3851	15.6136	14.1351	15.337
		498	F1LN59	SQGLSQLYHNQSQGLLSQLQGQSK	Eukaryotic translation initiation factor 4, gamma 2	EIF4G2	1	175883363	175895510	-	18.0254	18.1853	17.7327	18.9458	17.013	17.3987	17.4968	19.1121	18.2709	18.3294	20.6728	20.0632	17.0748	16.5025	18.4685	18.6069	19.8652	19.485	20.0747	18.7182	19.6568	18.546	17.229	18.6955	18.0814	17.991	18.1101	18.3001	17.3643	18.2724	18.4377	19.5784	16.8158	18.2807	20.5031	19.7982	18.675	16.7676	17.9256
		499	A0A0G2JUX4	LSEISGIPLEDIEFAK	Ubiquitin-specific peptidase 47	USP47	1	176854653	176937763	+	18.2829	18.5801	19.4663	17.9154	15.9431	17.0643	18.421	18.6806	18.4295	18.9356	19.1736	19.1184	17.9187	18.7364	19.3881	17.999	19.0125	18.9912	16.2154	17.4333	19.1004	18.7865	18.6027	18.1556	16.8831	17.6207	19.1559	18.3832	19.0112	16.5867	18.4594	17.8675	18.7714	17.3327	18.6467	19.6829	17.8456	16.647	20.3115
		500	F1MAA1	LSEISGIPLEDIEFAK	Ubiquitin-specific peptidase 47	USP47	1	176854653	176937763	+	18.3802	18.5134	19.3235	18.0002	15.9647	17.0713	18.352	18.7349	18.574	18.9258	19.1985	19.149	18.0572	18.9309	19.4142	18.0598	18.8155	18.8655	16.3465	17.5086	19.1134	18.6105	18.6578	18.1506	16.9075	17.7382	19.3136	18.3963	19.0073	16.651	18.5443	17.9013	18.9574	17.3367	18.645	19.6692	17.8576	16.5515	20.2131
		501	B1H219	SLAQEMAFEEATPVDSLGGEK	Dickkopf wnt-signaling pathway inhibitor 3	DKK3	1	176940693	176983045	-	16.7447	18.8547	16.8303	16.9614	16.4763	16.0634	17.8682	17.9716	16.83	17.6883	17.3258	16.4208	17.5079	16.5422	16.7344	18.2781	16.5188	14.936	18.3883	16.5771	18.2651	16.1939	17.4758	16.8032	18.9038	17.7441	16.8581	16.7752	15.1562	16.7931	18.4672	18.3821	18.0442	18.176	18.0282	17.8698	16.4429	16.7706	16.031
		502	D4A1F2	VEEISGVAFIFNQKF	[f-actin]-monooxygenase mical2	MICAL2	1	177048655	177173995	+	15.6046	15.3563	14.2044	16.1108	18.1473	17.853	15.1941	16.8181	15.788	16.974	16.7018	17.1571	15.1609	15.4702	17.3324	16.8972	15.6098	15.4827	18.258	16.8459	17.1168	15.4461	15.8823	14.9347	17.688	16.9869	16.707	15.0628	18.23	17.2209	15.4232	15.734	17.3814	17.4495	16.3653	14.3432	17.0365	15.6129	15.9619
		503	Q9HB97	QIQEEITGNTEALSGR	Alpha-parvin	PARVA	1	177249226	177408205	+	18.6484	18.0068	17.8329	17.5565	16.3225	15.8599	18.5829	17.3576	18.6117	17.5619	18.5125	19.2659	18.3356	17.8183	17.95	16.3964	17.8527	18.0733	17.3523	18.3199	16.1956	17.484	18.9944	20.0626	16.7993	18.8877	16.9697	16.5016	17.2162	16.891	18.6977	18.3158	18.2513	16.6447	18.2331	18.0712	18.1323	17.7394	17.4299
		504	Q66H50	ALAEYVVQQEGAKLN	Fatty acyl-coa reductase 1	FAR1	1	178351680	178431395	+	15.3196	14.2314	16.3365	16.1434	15.6338	16.0618	15.014	14.6535	15.0774	14.9399	15.1999	14.7465	16.5577	16.6802	16.2727	14.8446	15.4859	16.115	14.8961	14.3579	14.3284	14.7724	17.6384	14.7734	15.4727	15.0731	14.9662	16.1994	15.7347	16.0059	15.1788	14.7172	15.8039	15.3576	14.5435	13.7435	15.1809	16.6468	15.2233
		505	P35446	EGDKEEDHAGTFQIIDEEETQFMSNCPVAVTESTPR	Spondin-1	SPON1	1	178636544	178935051	+	19.0444	17.6743	16.3342	16.4205	17.0557	16.1858	17.0608	17.2895	16.2542	17.7642	16.6346	17.8699	15.3436	15.9749	17.8852	15.8558	18.0102	15.783	17.0426	17.7355	17.4334	18.5215	15.8699	17.6549	17.6223	17.5924	17.4895	17.4959	18.3473	16.3426	17.0825	15.5833	17.4747	16.995	18.465	17.0506	16.3647	16.2988	19.3606
		506	Q3B7D6	EGDKEEDHAGTFQIIDEEETQFMSNCPVAVTESTPR	F-spondin	SPON1	1	178636544	178935051	+	19.0444	17.6743	16.3342	16.4205	17.0557	16.1858	17.0608	17.2895	16.2542	17.7642	16.6346	17.8699	15.3436	15.9749	17.8852	15.8558	18.0102	15.783	17.0426	17.7355	17.4334	18.5215	15.8699	17.6549	17.6223	17.5924	17.4895	17.4959	18.3473	16.3426	17.0825	15.5833	17.4747	16.995	18.465	17.0506	16.3647	16.2988	19.3606
		507	Q5BJU0	LDILDTAGQEEFGAMR	Ras-related 2	RRAS2	1	178940516	179010257	-	18.7087	19.1133	20.4059	19.4504	19.7783	19.2414	19.2587	19.3013	18.5266	19.3222	18.4287	17.3152	18.9604	21.2569	18.8568	19.4366	18.7133	17.555	18.4038	18.5802	20.0893	18.7929	20.2343	18.9699	19.4725	17.8088	17.4405	20.9381	18.1313	19.2334	19.9775	18.4386	19.4825	20.245	17.805	17.7406	17.5345	19.4797	19.5632
		508	D3ZIV8	SSADTEFSDGSTAAER	Rna helicase	YTHDC2	1	182085899	182140570	-	16.8003	17.3236	17.2728	17.3101	14.251	14.5551	16.5556	17.193	17.1529	17.1398	17.1602	16.3826	17.7998	16.7254	16.2275	18.0471	15.6873	16.4458	17.1383	15.7041	17.6316	14.7834	17.4711	15.6295	17.5016	15.503	17.4944	15.2018	17.3709	17.8319	16.1241	16.6669	16.0274	16.4823	16.3486	16.7266	17.5543	15.8554	14.371
		509	P23514	YEAAGTLVTLSSAPTAIK	Coatomer subunit beta	COPB1	1	183695481	183729569	-	19.6893	19.429	19.6359	19.5553	17.2488	16.7689	19.8138	19.0438	19.8112	19.4113	19.3834	19.5947	20.2679	20.3318	18.1937	18.3603	19.4968	19.1355	17.3075	18.4192	17.5064	19.4877	20.2422	20.7174	19.1338	19.0166	18.6114	18.0951	20.0622	18.6383	19.3831	19.2456	19.0389	17.2521	20.9496	19.8567	18.5148	17.5101	19.1395
		510	P18420	RPYGVGLLIAGYDDMGPHVFQTCPSANYFDCR	Proteasome subunit alpha type-1	PSMA1	1	183733567	183744586	-	21.7584	20.7966	21.4237	20.9009	21.154	18.9581	20.4707	20.6423	20.5506	21.1902	22.2507	21.8074	19.7233	22.3407	21.9334	21.6431	20.9202	21.2026	21.4702	20.0294	20.1692	20.5505	21.2907	19.9894	19.4837	21.4399	19.4021	19.7811	22.3115	20.5308	19.7125	18.9413	21.5442	21.3323	19.9271	19.977	21.4568	20.9155	21.449
		511	D3Z9R8	MLQSFIKKVWVPMKPYYTQ	Atp synthase subunit atp5mpl, mitochondrial	ATP5MJ	1	183763482	183763664	-	16.6107	15.7701	16.3275	16.2737	19.3428	18.4552	16.1038	16.1706	16.1262	16.5333	16.4695	17.1	17.8645	18.003	17.629	18.9171	15.9678	16.2445	16.0689	16.2926	16.6739	16.3998	16.2085	15.3544	17.015	15.4701	15.683	16.2109	16.7844	16.6328	16.0039	15.356	16.5417	17.7129	16.3728	15.9331	16.7654	18.2569	16.4111
		512	G3V8R1	LHDVNNDGFLDEQELEALFTK	Nucleobindin 2, isoform cra_b	NUCB2	1	185104656	185143272	-	16.8049	18.617	16.6227	18.0952	19.0082	18.1083	16.4791	16.283	16.0107	17.5237	16.7131	17.9993	16.2901	18.1287	17.944	17.1372	18.9147	16.7288	17.4483	15.9551	17.8962	17.819	19.2654	18.8445	17.1481	17.789	17.2453	17.5578	18.9695	18.3465	17.4029	16.2285	18.3943	17.7065	17.297	17.4345	16.21	15.5528	16.7993
		513	Q9JI85	LHDVNNDGFLDEQELEALFTK	Nucleobindin-2	NUCB2	1	185104656	185143272	-	16.8049	18.617	16.6227	18.0952	19.0082	18.1083	16.4791	16.283	16.0107	17.5237	16.7131	17.9993	16.2901	18.1287	17.944	17.1372	18.9147	16.7288	17.4483	15.9551	17.8962	17.819	19.2654	18.8445	17.1481	17.789	17.2453	17.5578	18.9695	18.3465	17.4029	16.2285	18.3943	17.7065	17.297	17.4345	16.21	15.5528	16.7993
		514	D3ZTF6	SADVTSLSGGDTSKN	Phosphatidylinositol-4-phosphate 3-kinase	PIK3C2A	1	185210922	185326314	+	17.0674	18.2363	19.0597	19.0892	15.8317	16.7026	18.176	18.866	16.825	18.2674	17.5551	17.4863	16.2428	18.424	18.0802	17.7399	19.6759	18.0299	17.9822	17.1364	17.8461	17.2	19.7811	17.0952	17.2398	18.1895	18.7393	20.1081	18.0506	17.8427	17.8032	17.8998	18.0298	18.7169	18.0798	19.1501	16.2356	16.6257	17.4133
		515	A0A0G2K6Z8	ATPQAEDEAPPRPPLPELYSPEDQPPAVPPLPR	Pleckstrin homology domain-containing a7	PLEKHA7	1	185356975	185538694	+	16.3708	15.2559	14.5681	15.2932	15.0001	14.9302	15.8556	14.6533	18.0062	16.6817	16.6323	16.6476	17.3842	15.7738	16.3787	15.7882	13.9294	16.6146	15.3748	15.9869	14.0236	17.3868	16.5076	16.8064	15.134	15.4918	15.4553	16.4813	14.8503	14.6327	16.8011	17.0598	17.456	14.3134	14.9671	14.9333	17.2447	15.1649	15.7083
		516	G3V8R0	SASPDDDLGSSNWEAADLGNEER	Small acidic protein	RGD1311703	1	185558036	185569190	-	17.3638	17.358	16.9354	16.8651	14.877	15.0521	17.336	17.3854	18.1983	16.8384	17.4611	17.9745	17.9957	15.8021	16.2658	16.7683	16.4386	19.1499	17.504	17.0315	15.3607	16.569	16.822	15.8019	17.7849	18.1	17.0321	15.9548	17.3724	16.3653	16.6825	17.4852	16.9415	15.9578	18.6058	17.8169	17.7404	15.5361	15.8617
		517	Q7TMZ5	FHEICSNLVKTRRRA	Adp-ribosylation factor-like 6 interacting protein 1	ARL6IP1	1	187770160	187779675	-	19.2007	19.04	16.9596	16.6965	16.9905	17.9804	18.8309	19.0699	18.8744	17.0911	16.7847	18.8944	18.3831	19.1834	19.1042	19.93	18.3988	18.162	17.9411	18.0352	18.3383	19.2322	16.562	17.6442	17.8881	16.8608	16.705	17.0698	18.5074	18.1758	17.5034	17.1199	18.5758	18.9967	18.669	16.5025	18.1745	18.808	19.3758
		518	Q62807	RPSSPLIDIKPIEFGVLSAK	Synaptotagmin-17	SYT17	1	188034495	188101566	-	16.3647	18.0742	17.4308	18.4634	18.5524	18.0009	16.1942	17.8844	14.7837	17.2924	17.9102	17.1349	16.0982	18.3122	17.5831	19.1301	17.8499	16.5347	16.9756	16.8047	18.569	16.3504	16.416	16.9636	18.8587	17.5949	18.7892	17.3339	17.3602	17.7052	17.0276	16.9282	18.0965	19.3202	19.3153	17.1377	15.8969	16.4107	17.606
		519	G3V879	EGAMACTVAVEESIAHHYNNQIR	5-demethoxyubiquinone hydroxylase, mitochondrial	COQ7	1	188174874	188190860	-	17.8396	17.8993	16.9669	16.6536	15.3721	15.1745	16.6725	17.0477	17.3339	16.9748	18.0313	18.6288	18.7253	17.2861	17.4785	16.1213	16.1118	17.367	16.5134	16.3341	14.8114	17.0683	17.3159	17.5721	16.1102	18.6413	17.7574	15.2397	17.3701	16.7657	16.3958	15.8638	18.21	17.1627	16.8187	16.5507	18.2927	16.326	17.1533
		520	Q63619	MLMEEDAEKYEELLQVIK	5-demethoxyubiquinone hydroxylase, mitochondrial	COQ7	1	188174874	188190860	-	17.4358	17.3713	16.9636	16.8659	15.008	15.1098	16.7046	16.8647	17.0739	16.6902	17.9297	18.0737	18.5653	17.6362	17.4952	17.0444	14.8414	16.2598	16.7849	16.5765	15.9733	15.6377	16.3876	16.0731	15.801	17.2691	17.7171	14.5874	16.7362	16.912	15.9841	15.8589	18.0033	17.0502	16.5886	15.791	17.806	16.8877	17.2265
		521	Q9JL55	GIQVVSWTVNTFDEK	Glycerophosphodiester phosphodiesterase 1	GDE1	1	188394814	188407132	-	17.989	17.6541	18.0945	18.1468	15.4075	15.0962	17.7507	17.9575	18.1006	18.0071	17.8633	18.3337	18.829	18.6871	18.856	19.5379	17.0871	16.479	17.9663	17.3485	17.2576	16.692	17.0829	16.6598	18.2	16.3925	16.515	15.452	17.6152	18.7574	17.1433	17.0993	18.8103	18.035	18.3931	16.1316	19.3018	18.1757	16.8436
		522	D4A3J9	IAPAAAETNESEIVPKPPTDLTGVGSSK	Centriolar coiled-coil protein 110	CCP110	1	188420461	188444991	+	17.1257	16.4696	17.4301	16.4591	14.2032	15.3417	17.1112	16.6756	18.0814	17.6179	16.6007	15.6963	16.4716	17.9669	17.074	17.4829	17.3807	15.1007	16.5983	16.4517	17.336	16.1547	18.1535	16.7895	16.0169	14.3563	15.9447	16.6655	16.6474	14.707	17.8831	16.1724	17.9178	14.5538	17.7194	15.6827	16.5912	17.3126	17.3691
		523	A0A0G2JUM2	SMFCNLEPVLVQLIHSVNR	Vps35 endosomal protein sorting factor-like	VPS35L	1	188448478	188552272	+	18.7499	17.4308	18.7173	18.3548	15.8356	15.8583	17.4407	18.2678	17.7265	18.5169	18.7744	18.8995	16.9368	18.168	18.3145	20.1178	19.1436	17.7276	17.603	18.0315	16.3321	17.7632	17.3298	19.1082	17.1965	17.3754	16.3984	17.6412	18.5434	18.0457	16.696	16.9394	17.893	18.2138	19.0476	17.2044	17.1697	17.2369	17.4986
		524	Q5XI83	SMFCNLEPVLVQLIHSVNR	Vps35 endosomal protein-sorting factor-like	VPS35L	1	188448478	188552272	+	18.7499	17.4308	18.7173	18.3548	15.8356	15.8583	17.4407	18.2678	17.7265	18.5169	18.7744	18.8995	16.7846	17.5708	18.0011	19.9059	19.1296	17.9759	18.167	18.5158	16.6418	18.1733	16.8814	19.1281	16.8858	17.1756	16.5	18.0128	18.5203	18.0613	16.5756	16.8359	17.6959	18.1331	18.8102	17.5261	17.3171	16.9638	17.38
		525	A0A0G2K4B0	SAVGFSNGSLEQRSS	G protein-coupled receptor, class c, group 5, member b	GPRC5B	1	188688743	188713280	-	17.6168	15.8471	17.6874	17.8645	14.7336	16.8447	18.1659	17.3375	18.2892	18.5136	17.3988	17.5733	19.1733	18.1409	17.9099	17.3719	16.5602	18.8941	16.5722	16.8874	14.9626	17.3715	17.7265	17.4224	16.4041	17.5226	17.3227	17.8313	17.554	18.3003	18.5179	18.2115	16.9874	17.1072	17.2944	17.2315	17.5723	18.8611	16.6331
		526	F7FA68	ELAGIVGSLNSENKV	Thump domain-containing protein	THUMPD1	1	189457582	190370515	-	18.5928	18.5629	18.1631	17.9002	15.6403	16.0726	18.3534	18.3368	19.0929	17.9565	18.4159	19.2239	19.0078	16.8448	18.1923	17.0412	17.8374	20.2581	18.6082	18.1748	17.9515	17.7121	16.4383	16.7243	18.2434	18.6725	19.1845	17.0531	17.9721	17.4142	17.5295	18.5302	17.9763	16.9505	20.0105	19.5066	18.8933	16.5207	18.2983
		527	Q4V8B2	KAEAATEACQLPTSSGDAGR	Dcn1-like protein 3	DCUN1D3	1	189627972	189666440	-	16.3654	16.9614	14.1724	14.0779	16.1208	15.4552	16.142	17.1056	15.6899	15.3376	14.3168	16.0144	16.6398	17.26	16.9721	17.004	14.9748	16.5842	15.1067	14.743	16.6786	16.4137	14.9539	14.4655	15.8965	14.4184	14.9897	17.1812	15.0498	15.5296	16.3949	15.5619	13.6079	16.8968	15.5972	17.2971	14.4077	15.3664	15.9644
		528	B2RYU8	QCIDECTARIEIGLH	Lyr motif-containing protein 1	LYRM1	1	189665976	189685842	+	19.0208	16.3035	17.8905	17.6354	15.9828	16.2012	17.5589	15.5997	17.9911	17.3202	18.1946	17.3621	16.9066	18.7356	17.6413	18.1359	17.3206	16.5775	16.6621	17.609	14.8025	17.3185	17.1475	17.9013	16.2038	16.5379	15.43	17.0404	17.5552	16.4764	17.2093	16.0431	18.4621	17.8347	15.227	15.8483	17.6176	18.0893	16.2665
		529	A0A0G2K568	ELDDELMKQAVLYVDSR	Ketimine reductase mu-crystallin	CRYM	1	189944895	189960073	-	21.1796	22.7909	20.8627	21.397	22.7629	21.8092	21.2382	20.835	19.292	21.8096	21.1701	19.9871	19.381	22.5524	21.1555	22.0217	22.8145	20.6191	19.6802	21.8578	22.3766	21.7511	20.2651	21.4337	21.6684	20.3841	21.5937	21.2763	20.5025	20.661	22.2368	20.2027	22.4491	23.1765	20.1195	20.0563	20.9065	20.2077	21.7292
		530	Q9QYU4	ELDDELMKQAVLYVDSR	Ketimine reductase mu-crystallin	CRYM	1	189944895	189960073	-	21.0385	22.229	20.8069	21.268	22.859	22.3895	21.0887	20.7709	19.4729	21.6878	21.1452	19.8673	19.5553	22.687	21.2752	22.1282	22.5431	20.7542	19.5476	21.677	22.6572	21.7619	20.3404	21.0753	21.6373	20.3004	21.6716	21.6341	20.4482	20.6966	22.0076	20.1259	22.741	23.3276	20.113	20.0304	20.9422	20.5328	21.8484
		531	A0A0G2JZB6	KCVEEAYSLLNEYGDDMYGPEK	Thump domain-containing protein	THUMPD1	1	189457582	190370515	-	16.8488	14.9996	16.0267	16.2193	17.2236	15.5419	14.4941	16.0056	14.5798	15.7786	16.7448	18.0798	16.6092	16.7269	16.5825	18.2033	15.4358	16.2528	16.3035	15.8019	15.5702	16.0438	15.2539	14.9312	15.9076	14.4531	14.6368	15.1213	15.705	14.9043	17.242	16.8612	15.8343	14.6937	18.7067	16.6857	15.857	15.6878	16.4721
		532	P32551	AVAQGNLSSADVQAAK	Cytochrome b-c1 complex subunit 2, mitochondrial	UQCRC2	1	190555177	190585734	+	23.5003	21.6727	21.9024	23.3417	22.5974	21.314	22.4429	21.9633	21.5665	20.9818	23.3109	23.7778	22.3024	21.4315	21.508	21.632	20.2352	21.7791	22.3608	22.5858	21.1707	21.2934	21.7761	22.3049	22.6032	23.2411	23.566	23.1563	21.7967	21.8755	21.8946	22.4582	21.1208	21.4288	21.0347	22.6361	23.0196	22.5872	22.5902
		533	D3ZZ04	LLDLGAGDGEVTKIM	Methyltransferase-like 9	METTL9	1	190964885	191009926	+	14.1382	14.1899	14.6085	15.9647	15.6313	17.8258	14.4932	14.2125	16.3352	16.1946	15.5426	16.3874	15.6345	16.8144	16.2237	15.7183	13.3426	15.7071	17.0579	13.9831	14.4525	15.5775	16.1602	15.2966	16.1054	15.4559	15.5444	14.7818	15.9211	13.8663	17.0164	15.2765	14.8831	15.6856	15.4385	15.8984	16.4029	15.4726	16.3721
		534	A0A0G2K2V3	GRPALASQESSLSSPSPSSPVPVK	Ubiquitin-specific peptidase 31	USP31	1	191615146	191676915	-	15.7265	16.2198	16.7643	17.8576	16.2137	16.8213	14.8744	16.4047	15.0994	16.6376	16.3512	15.2209	16.2982	16.472	16.146	17.5828	16.3854	17.1162	15.8528	16.1481	16.6451	14.6793	18.7263	16.0642	17.1473	15.424	16.2481	17.1684	15.5694	16.3355	17.1049	16.8529	13.849	17.5667	15.4164	15.6787	15.942	17.4509	15.6103
		535	Q3T1G7	LEALASPQIVAAFTSQSVDQSK	Conserved oligomeric golgi complex subunit 7	COG7	1	191857556	191948977	-	16.5804	16.199	16.6685	14.5842	16.0245	16.1806	17.529	17.6868	16.133	16.3444	18.4142	15.2989	17.1285	17.2268	16.5456	16.5622	15.8542	17.6708	17.6435	15.6951	15.5567	15.6476	17.8717	17.5877	14.8092	16.7559	14.8684	14.6453	17.5487	15.7629	16.99	17.5098	17.2084	15.6425	17.8123	15.7672	15.6494	16.2962	16.9227
		536	G3V8F7	VNAGNAVPAAVGAIPASR	Golgi associated, gamma adaptin ear containing, arf binding protein 2, isoform cra_a	GGA2	1	191951581	191984858	-	17.8233	15.9456	17.5774	17.3612	19.4515	17.9753	16.2358	16.4943	15.4703	17.4491	17.0524	17.6082	15.8064	17.4411	17.5861	16.8233	18.9644	16.4967	15.41	16.5616	17.5437	17.4885	18.1994	18.6552	17.3956	16.6147	16.0425	15.7777	17.789	17.8287	16.3323	16.3609	17.5921	18.1227	16.4078	14.8997	17.5646	17.6572	16.9778
		537	G3V8E4	GNLQPAPAQPPGDPAAQASVSNGEDAGGGAGR	Similar to d7wsu128e protein	UBFD1	1	192025357	192037025	+	18.5158	16.8474	17.6846	17.996	19.1213	19.5057	18.447	18.3508	18.6967	19.7221	18.5449	16.7733	17.9164	19.3064	18.953	18.7677	18.7104	18.733	16.4478	17.3982	17.3623	20.1967	19.3038	18.9973	16.9576	18.0405	17.8429	19.0061	19.7698	17.4874	18.1728	16.8543	18.6812	17.7884	17.2474	17.31	18.5023	19.1205	20.188
		538	D3ZF13	LMCPQEIVDYIADKK	Acyl carrier protein	NDUFAB1	1	192044216	192057612	-	19.4599	19.4735	17.4995	17.3876	17.2822	17.6054	19.5028	19.4684	19.5551	17.5892	17.4562	19.3735	17.2042	17.2334	19.3126	17.0607	19.0586	17.0908	19.2497	19.2281	19.3267	19.2794	17.3764	19.1324	19.3565	19.4234	19.3424	18.0259	18.842	17.6122	18.5692	18.3855	20.5397	19.0841	19.7834	19.2222	18.2069	18.8213	19.7776
		539	G3V8C0	QSVLCGSQNIVLNGK	Dynactin subunit 5	DCTN5	1	192088672	192105429	+	18.5487	18.7666	18.797	18.8253	17.5934	16.6674	18.2971	18.5319	18.2252	18.9459	18.3915	18.5467	17.3461	18.3827	17.6879	19.0198	19.321	16.5926	18.0417	19.3056	18.2461	19.122	16.2001	17.5611	18.953	17.0805	19.125	20.272	19.698	17.5737	18.3807	18.4991	19.5468	17.7376	18.6402	17.0816	16.8159	17.9765	18.0494
		540	F1LS42	LLSQEEGEYFNVPVPPEGSEGNEELR	Protein kinase c	PRKCB	1	192233910	192574831	+	21.3419	22.3435	20.8559	20.7549	21.4589	22.8928	22.6406	23.9752	22.0999	20.5362	20.7339	21.5109	21.4173	20.4787	20.9802	22.4048	21.623	20.822	22.8401	22.1679	24.003	21.133	22.355	21.4131	23.3147	21.6959	22.9	22.4182	20.3839	22.4988	22.4572	22.3	21.2759	22.3928	23.5794	21.9503	20.991	22.2278	21.5331
		541	P68403	LLSQEEGEYFNVPVPPEGSEGNEELR	Protein kinase c beta type	PRKCB	1	192233910	192574831	+	21.5869	22.2903	20.6683	20.7383	21.0244	22.5741	22.782	23.9077	22.376	20.5515	20.7033	21.8033	21.3075	20.4388	21.04	22.3224	21.567	20.739	22.7542	22.1782	23.9501	21.3631	22.1281	21.3988	23.4255	21.6723	23.114	22.5308	20.4095	22.347	22.507	22.2392	21.3037	22.2131	24.0383	22.0189	20.8464	22.2889	21.5908
		542	Q8VHX0	KIDHFPEDADYEQDTAEYLLR	Voltage-dependent calcium channel gamma-3 subunit	CACNG3	1	192613372	192709078	+	17.0081	19.3242	18.39	19.6848	16.7113	17.0101	17.8998	19.334	16.8745	18.4331	18.0553	17.4747	18.3326	18.0701	17.1259	19.4604	18.0335	16.8582	19.1391	17.4963	19.3531	15.9312	19.0777	18.1937	19.1842	17.5455	17.8886	17.9823	17.4972	19.2387	18.6494	19.0285	16.721	19.1163	18.8873	18.2428	17.1102	17.8153	15.9419
		543	G3V953	GEESESFLNPELLETSR	Rb-binding protein 6, ubiquitin ligase	RBBP6	1	192933540	192965158	+	16.2434	16.3318	15.7036	15.8188	14.1663	13.9256	16.4553	16.5003	16.9462	15.8759	16.251	17.2009	17.6943	16.1541	16.5797	17.2107	14.7247	16.5637	15.828	15.4885	13.4737	15.9303	15.1352	15.4017	16.4042	15.8819	16.658	15.5202	16.1805	16.0853	15.2659	16.7172	16.115	14.3269	17.975	17.061	16.7654	14.5158	15.7346
		544	Q99N37	NIFPEIHSDLASKEV	Rho gtpase-activating protein 17	ARHGAP17	1	193239040	193328371	-	16.436	15.6904	17.2057	17.6989	18.4154	15.3877	15.6595	16.6739	15.0283	16.6152	16.7234	17.004	15.8271	17.4818	16.3604	17.5711	18.0628	15.7758	15.4886	17.5826	16.5201	17.7348	15.2456	16.4674	15.9854	14.984	15.2032	15.533	18.8362	15.4003	15.4097	15.6552	16.7641	15.8104	16.6973	16.3823	16.8729	16.817	16.2482
		545	G3V7V9	QCDLAGVETCKSLES	Leucine carboxyl methyltransferase 1	LCMT1	1	193335645	193391638	+	19.186	18.4568	19.6122	19.9433	21.3685	21.0162	18.0654	18.8742	17.7109	19.5453	19.2386	19.0461	19.7088	19.6921	21.0455	21.1084	19.3343	18.0448	19.5572	17.7351	19.2628	17.9926	19.9138	18.3197	19.3287	18.2679	19.4333	21.3124	18.6524	18.1906	19.7139	19.2867	19.2715	18.512	19.9378	20.486	18.1142	18.4556	19.9471
		546	Q6P4Z6	QCDLAGVETCKSLES	Leucine carboxyl methyltransferase 1	LCMT1	1	193335645	193391638	+	19.186	18.4568	19.6122	19.9433	21.3685	21.0162	18.0654	18.8742	17.7109	19.5453	19.2386	19.0461	19.7088	19.6921	21.0455	21.1084	19.3343	18.0448	19.5572	17.7351	19.2628	17.9926	19.9138	18.3197	19.3287	18.2679	19.4333	21.3124	18.6524	18.1906	19.7139	19.2867	19.2715	18.512	19.9378	20.486	18.1142	18.4556	19.9471
		547	F1M8P6	NIIPASTGAAKVIPE	Gp_dh_n domain-containing protein	GAPDHS	1	89180063	89194602	+	25.3092	22.8563	23.4209	24.283	22.4136	23.7093	24.0551	25.2296	25.9428	24.4826	24.8129	24.9501	25.2984	24.7674	25.8984	26.531	23.7028	23.1661	23.756	24.482	23.7269	25.0109	23.5375	23.3256	23.7732	25.3915	23.8806	24.6399	24.2171	24.594	23.3704	23.3371	24.4407	26.1496	24.0889	22.3892	24.7881	24.945	25.1739
		548	A0A0G2K6I0	QFGFIVLTTSAGIMDHEEAR	40s ribosomal protein s15a	RPS15A	1	196095214	196095597	+	19.4647	18.1331	16.743	17.5747	16.3804	16.2514	18.7163	17.7532	17.8193	16.0517	18.1308	19.3799	17.2878	18.9097	19.0724	18.6214	16.2228	17.0189	17.8019	16.2604	16.776	16.5042	18.5354	18.6201	17.1892	18.6886	17.7942	16.8881	19.2726	18.5847	17.3326	17.556	18.1803	18.098	15.9949	16.656	17.7458	17.201	17.327
		549	Q63505	VVSLPLQEIHPECGPCK	General transcription factor 3c polypeptide 1	GTF3C1	1	197032474	197098649	-	16.4643	15.7772	16.282	16.115	15.585	14.4518	16.4836	16.4647	18.0287	15.7778	16.9787	18.1609	17.9655	16.6319	16.0394	15.5402	15.9961	18.0723	17.302	17.0288	14.2365	16.3923	16.0965	15.7932	15.471	16.8376	16.4647	16.1952	16.5064	15.2249	15.4633	16.8682	15.7936	14.8259	18.6723	17.8315	17.2213	15.3726	16.3201
		550	D3ZK93	EEPTFIDPEAIKYFR	Germ cell-specific gene 1-like protein	GSG1L	1	197272016	197482529	-	15.6281	17.6378	16.1458	16.7602	13.7921	15.3949	15.8151	17.3851	15.4391	16.6223	16.2041	15.3094	16.2876	15.6046	15.8288	16.2462	16.2235	14.5219	17.1477	15.0226	17.7043	14.391	15.6673	15.5013	17.0672	16.2653	17.5765	14.9317	15.0791	17.0986	16.4773	16.8249	14.8643	17.0219	17.0755	15.7968	15.3538	16.4443	14.3389
		551	G3V858	DLSSLLQAVGRLAEY	Exportin 6	XPO6	1	197500514	197590277	-	13.978	15.787	15.5767	16.6001	16.6863	16.8072	14.8629	16.3657	13.862	15.5899	15.579	13.9464	15.0463	18.0181	16.7226	15.2553	15.2764	15.4715	16.6023	13.7651	14.9351	15.0364	16.1221	15.1138	15.3483	15.9248	14.3471	16.3687	16.0032	15.8216	15.8832	14.4354	16.6271	14.9567	16.982	16.0701	14.6563	16.2283	15.7002
		552	Q5EBC7	AELAGALAEMETMKA	Rab gtpase-binding effector protein 2	RABEP2	1	197839430	197856312	+	18.4149	16.6299	18.5541	18.312	17.7699	15.8499	15.792	17.3162	16.1644	17.5558	18.0527	19.0327	17.7719	18.2979	17.1525	17.621	18.759	17.7808	17.8619	18.844	15.987	17.5431	18.7066	18.6298	15.3257	17.151	16.6255	15.9895	17.9221	16.1302	17.5228	19.2317	17.4777	16.6117	16.719	16.8863	18.3862	17.8609	16.9367
		553	Q62835	AELAGALAEMETMKA	Rab gtpase-binding effector protein 2	RABEP2	1	197839430	197856312	+	18.4149	16.6299	18.5541	18.312	17.7699	15.8499	15.792	17.3162	16.1644	17.5558	18.0527	19.0327	17.7719	18.2979	17.1525	17.621	18.759	17.7808	17.8619	18.844	15.987	17.5431	18.7066	18.6298	15.3257	17.151	16.6255	15.9895	17.9221	16.1302	17.5228	19.2317	17.4777	16.6117	16.719	16.8863	18.3862	17.8609	16.9367
		554	Q64578	NAENAIEALKEYEPEMGK	Sarcoplasmic/endoplasmic reticulum calcium atpase 1	ATP2A1	1	197855912	197875038	-	21.4974	21.1868	20.5649	21.8398	20.7107	19.3823	20.5087	20.9805	21.7239	20.4548	21.6419	22.1696	21.7809	18.8809	20.6576	20.8675	18.9958	21.5101	22.0787	21.0549	21.3449	19.4869	20.7452	20.5003	21.4037	21.9101	21.8149	20.2741	18.8922	21.4117	20.8689	21.7355	20.9084	21.2278	22.0183	21.2281	21.738	20.6227	20.0009
		555	M0R617	VHPIPLESGGSSDVVLVSYVPSQR	Sh2-b ph domain containing signaling mediator 1, isoform cra_a	SH2B1	1	197878840	197886759	-	16.6828	16.6845	17.9158	17.6062	15.8117	14.434	17.3165	17.3658	17.6959	17.4317	17.8689	18.0263	18.7099	18.4791	17.1567	18.0141	17.1018	18.3341	16.9437	17.2594	15.2142	16.7283	18.1634	16.1632	16.7649	16.4501	16.6655	16.9026	17.7282	16.3955	16.1781	17.3729	17.7896	16.6239	18.555	18.3967	17.2804	15.096	16.1397
		556	Q62985	VHPIPLESGGSSDVVLVSYVPSQR	Sh2b adapter protein 1	SH2B1	1	197878840	197886759	-	16.6828	16.6845	17.9158	17.6062	15.8117	14.434	17.3165	17.3658	17.6959	17.4317	17.8689	18.0263	18.7099	18.4791	17.1567	18.0141	17.1018	18.3341	16.9437	17.2594	15.2142	16.7283	18.1634	16.1632	16.7649	16.4501	16.6655	16.9026	17.7282	16.3955	16.1781	17.3729	17.7896	16.6239	18.555	18.3967	17.2804	15.096	16.1397
		557	P85834	ELLTEFGYKGEETPVIVGSALCALEQR	Elongation factor tu, mitochondrial	TUFM	1	197903582	197907189	+	23.2381	20.7286	21.3919	22.1639	23.0297	22.9176	20.8326	20.3988	21.2992	21.4318	21.8148	22.2003	22.9217	22.1169	21.9329	22.0629	21.121	21.8618	22.2652	21.9416	22.2688	22.6558	20.1035	21.4311	20.8443	19.6457	19.9239	19.9597	21.2494	21.0139	21.4643	22.0878	21.5156	22.4371	20.6125	20.8114	22.3738	23.454	22.314
		558	A0A0G2JYE0	TTYDSSLSSYTVPLEK	Ataxin 2-like	ATXN2L	1	197908094	197919560	-	20.2342	20.2868	20.0403	20.4033	18.5447	17.7101	19.7207	20.5031	20.0077	20.3105	20.2422	20.648	20.8078	20.1029	18.8251	19.2091	19.8226	18.6302	20.264	21.4983	20.6667	19.9631	18.5088	20.5614	19.6375	18.4391	18.7528	20.3969	18.6582	19.6511	20.8516	21.4832	17.5064	19.4093	20.0328	19.9818	19.5562	19.6862	19.0837
		559	B3DMA1	TTYDSSLSSYTVPLEK	Ataxin 2-like	ATXN2L	1	197908094	197919560	-	20.2315	20.2862	20.0259	20.3978	18.5928	17.7094	19.7083	20.5071	20.013	20.2874	20.2656	20.6744	20.8483	20.0479	18.8115	19.3042	19.7068	18.6853	20.3336	21.4848	20.6157	19.9494	18.3894	20.5336	19.6489	18.5526	18.7226	20.3927	18.6227	19.6909	20.7746	21.5371	17.4496	19.4141	20.0573	20.005	19.603	19.6787	19.0768
		560	B5DFC8	MIINEELMASLDQPTQTVVMHR	Eukaryotic translation initiation factor 3 subunit c	EIF3C	1	197964407	197982601	-	19.5145	17.482	18.691	19.741	20.088	19.063	16.915	19.0848	17.7639	18.6069	19.6001	19.9718	19.2215	20.2892	18.0272	20.5736	18.7461	19.6628	19.4265	17.8419	19.2747	18.3771	18.8671	18.8045	18.6057	16.946	17.6736	19.8857	17.7488	18.3354	19.4452	19.256	19.2081	17.9496	21.0426	20.5811	17.5542	18.0888	18.3676
		561	P17988	THLPLSLLPQSLLDQK	Sulfotransferase 1a1	SULT1A1	1	198100586	198104109	-	16.5314	15.2826	17.2046	18.1294	17.2293	15.9179	17.3707	17.3539	14.9688	16.5665	17.0709	17.9349	15.5329	15.7995	16.3361	16.7848	18.9812	17.6713	17.4491	16.033	15.7819	16.7417	16.3145	17.6386	18.2286	17.5087	17.4656	16.6067	18.7544	18.2255	15.9567	16.5849	16.211	16.2696	18.0641	16.2052	17.3289	16.5957	16.1154
		562	D4A9P7	LVNECLAEELPHIHAFEQK	Bola family member 2	BOLA2	1	198120099	198121158	+	19.1729	19.7774	17.627	17.6277	16.9304	18.3481	19.3186	19.8151	18.5633	17.5124	16.9417	19.096	18.3771	20.0494	19.037	19.5971	19.7771	18.4033	18.0669	18.2397	19.6424	19.7636	17.8436	18.5336	17.601	16.4777	17.4897	19.4363	18.9144	18.2604	18.8899	18.2978	17.3607	18.8585	18.4688	18.2552	17.813	20.2221	18.6223
		563	Q91ZN1	HLEEPLSLQELDTSSGVLLPFFDPDTNIVYLCGK	Coronin-1a	CORO1A	1	198123884	198128857	-	21.4775	21.0715	21.8287	21.892	24.3244	21.603	20.6223	21.8883	19.3321	21.5723	21.3852	21.4042	20.3114	21.2931	20.8608	23.3099	21.5091	20.4655	22.5895	20.9865	22.8513	19.8462	21.0403	20.9963	22.8356	21.8915	21.9759	22.7121	19.544	22.1823	21.4176	22.1349	21.627	23.0339	22.6437	21.3729	21.0053	20.3522	20.6163
		564	P21708	IADPEHDHTGFLTEYVATR	Mitogen-activated protein kinase 3	MAPK3	1	198192773	198198975	+	19.8102	19.4308	20.3242	20.3165	22.3126	20.9833	19.0644	19.2674	19.2933	21.2889	19.9991	19.3567	18.8198	20.7244	20.5848	19.3203	21.6698	21.1474	19.0404	20.9373	19.5474	20.3172	21.3149	21.0286	18.2156	19.5775	20.2281	21.4292	19.2451	18.8945	20.8814	19.0316	20.347	21.1363	19.9716	19.4528	19.3679	19.9345	21.9071
		565	Q5BJ92	VDSPVTVCGDIHGQFYDLK	Serine/threonine-protein phosphatase 4 catalytic subunit	PPP4C	1	198219054	198225580	-	17.786	17.8538	15.9673	15.797	15.6591	16.0251	17.8717	17.9943	17.8777	15.7163	15.824	17.7644	15.7016	15.4838	17.6236	15.3071	17.41	15.5605	17.4731	17.6644	17.6768	17.442	15.8313	17.6117	17.6859	17.7605	18.03	16.8032	16.5175	15.7675	17.5091	17.4031	17.4861	16.5374	19.9926	17.2324	15.9871	17.0285	17.8039
		566	P05065	IGEHTPSSLAIMENANVLAR	Fructose-bisphosphate aldolase a	ALDOA	1	198228387	198233588	-	24.8513	25.3165	26.4352	25.9782	26.8245	25.9725	25.4562	25.1533	23.9974	25.8135	23.3676	23.7771	25.7414	25.5939	24.6304	26.5409	26.2895	24.6966	25.0698	25.4341	26.5284	26.631	25.5724	25.3461	24.8265	23.7553	23.0333	26.5807	24.0098	24.6625	25.6108	25.5534	24.9655	26.0496	24.6996	22.9753	24.9477	26.729	26.189
		567	P70611	NTLNPVWNEELTYSGITDDDITHK	Double c2-like domain-containing protein alpha	DOC2A	1	198284473	198288113	+	18.0337	19.5273	16.5567	16.9244	17.5723	18.2601	18.8122	19.6616	17.5699	17.4715	16.7901	17.3443	15.7662	17.2001	18.1283	17.8098	18.5734	16.7267	18.9747	17.8152	19.7987	18.6033	18.3265	18.3283	19.4707	17.6865	18.5064	18.8704	16.5752	17.738	19.2264	18.8591	17.9853	18.4165	20.0049	17.9321	16.4019	18.2234	18.9988
		568	F1LSD5	AASGGSSGENVGPPAAVPGPLSR	Serine/threonine-protein kinase tao2	TAOK2	1	198301938	198320075	-	18.2078	17.6182	16.2459	18.0961	18.2442	16.2438	16.2278	18.9246	17.1743	16.9545	17.3704	18.5961	18.3425	18.5375	17.6707	19.8128	16.3991	19.0558	18.0993	17.3382	18.7557	17.6663	17.2736	16.3112	17.8609	17.6579	16.1352	16.4212	17.4619	19.473	17.8773	18.1738	17.061	19.2363	19.2752	17.2576	17.3981	17.459	18.0964
		569	Q9JLS3	EQLKEELQENPSTPK	Serine/threonine-protein kinase tao2	TAOK2	1	198301938	198320075	-	18.4165	16.6896	16.2108	17.5129	18.2099	17.5341	16.2145	18.5123	17.0937	16.9686	16.9779	18.3502	18.1948	18.3022	17.8305	19.7286	16.0861	18.8552	17.698	17.0231	18.6224	17.8824	17.1291	15.7256	17.7352	17.4499	16.8862	16.2632	17.4081	18.7945	16.9966	17.1582	17.342	19.482	19.3353	16.6534	17.1979	17.5724	18.6136
		570	Q7TQ24	GPDLALLEATGGAAGGGGAGR	Pdip1	KCTD13	1	198360627	198378934	+	14.3398	17.0072	15.9605	15.5631	14.3617	15.4367	15.457	16.6501	13.674	14.9349	15.1265	14.7164	15.404	15.9639	15.7686	16.9147	14.8095	15.0462	14.4815	14.3407	15.7131	13.6245	16.0045	15.1953	16.6766	15.7547	17.3604	16.5312	16.992	17.1131	14.6838	15.6849	15.3432	14.7381	15.7554	15.749	15.3309	13.726	15.6344
		571	D4A6P1	EGDMLTLFDGDGPSAR	Rcg40132, isoform cra_a	SEZ6L2	1	198383201	198403544	+	18.0063	18.7895	17.9482	17.7636	16.6477	15.0128	17.9715	18.2543	17.3168	17.6612	17.8717	18.1573	17.3142	18.0363	16.73	17.6005	17.7018	18.8185	18.8996	17.4192	17.8939	17.596	17.2973	18.3782	17.3664	18.4586	14.6545	18.4752	17.7394	17.9824	16.6776	18.4829	16.3596	17.8247	17.7822	19.8975	17.0456	16.5018	17.4318
		572	P70500	SIISVIHLVTAARNM	Cdp-diacylglycerol--inositol 3-phosphatidyltransferase	CDIPT	1	198409360	198413497	+	19.0305	18.8684	18.6673	18.7442	16.6303	16.6416	18.6015	18.7371	19.2641	18.4009	18.8572	19.0401	16.6492	15.748	18.7325	19.0226	18.1494	19.084	19.3071	18.9281	19.0572	19.2094	17.6095	18.2063	18.7021	18.5956	18.1156	17.658	16.879	18.4882	17.8223	18.8643	17.3575	18.7046	20.0663	18.0562	19.1104	16.9304	19.4425
		573	A0A140TAE0	ELPSGVEELLNLGHDPLADR	Major vault protein	MVP	1	198420806	198450047	-	19.2549	17.6936	18.0992	17.6138	17.5349	17.1538	19.0193	17.1961	20.1237	18.0025	18.7141	19.8816	18.8723	18.2405	17.8431	16.6343	18.9533	18.6663	17.4744	18.7778	16.1483	17.9571	19.3749	19.5727	17.709	19.7546	17.7881	16.7226	18.527	17.0503	18.2908	18.6083	18.959	16.6168	18.424	18.7876	19.3102	17.6564	17.4584
		574	Q62667	ELPSGVEELLNLGHDPLADR	Major vault protein	MVP	1	198420806	198450047	-	19.1978	17.7118	18.1138	17.6079	17.4974	17.1433	18.9669	17.1989	20.1231	17.9697	18.8096	19.8783	18.8723	18.2405	17.8431	16.6343	18.9533	18.6663	17.4744	18.7778	16.1483	17.9571	19.3749	19.5727	17.709	19.7546	17.7881	16.7226	18.527	17.0503	18.2908	18.6083	18.959	16.6168	18.424	18.7876	19.3102	17.6564	17.4584
		575	D3ZFB6	HSEEGMGPVQVVAENLDQPEALQSGPDTTAAPVDSGPK	Proline-rich transmembrane protein 2	PRRT2	1	198451324	198454914	-	18.2496	18.71	18.4232	18.1739	16.8885	16.6881	18.6939	18.6484	18.9793	18.3194	18.6434	18.4481	19.0703	17.1001	18.4127	18.3943	15.9232	17.0929	19.8203	18.4207	19.0642	18.0871	18.8092	18.2665	17.6883	17.1386	17.0521	17.6097	16.7264	19.103	18.3319	19.294	17.2638	17.5318	19.9574	18.775	18.4904	17.4669	17.5321
		576	Q5I0M2	EALQAAEAGADLVMLDNFKPEELHPTAATLK	Nicotinate-nucleotide pyrophosphorylase [carboxylating]	QPRT	1	198544262	198559568	-	14.9689	14.6755	15.3059	15.4091	16.6178	17.316	14.7059	14.9199	14.2655	15.0787	15.2954	15.2483	15.8843	16.6877	15.1661	15.5647	16.6075	15.33	14.1644	16.6035	14.6175	17.0626	15.8419	15.7941	14.1453	14.0122	14.2199	16.6203	15.5734	15.2636	14.2388	14.2656	16.7957	15.4525	15.6764	15.2205	15.2137	16.9981	13.9792
		577	B4F786	HSLDSDEEDDDEGSSK	Cd2 antigen (cytoplasmic tail) binding protein 2 (predicted), isoform cra_a	CD2BP2	1	198635447	198638944	-	15.8305	15.4832	15.5137	15.6963	17.0744	16.1259	14.6835	16.1495	16.3774	15.922	16.8718	18.4377	16.2823	17.0071	15.7133	16.7392	16.1955	17.5641	17.4657	16.7452	15.5685	17.6861	14.5652	14.5677	15.5769	15.9855	15.437	14.4978	16.9952	15.734	15.3445	15.3903	16.5099	16.3216	17.2905	14.8298	17.4595	16.743	15.948
		578	D3ZSY8	GGAGQVAGGHGAATSASAGPVPEDPSGPVTGPPGTCEASAPVAR	Tbc1 domain family, member 10b	TBC1D10B	1	198641018	198652674	-	18.2167	19.4746	19.5346	19.7308	17.4758	17.2036	19.4918	20.2972	17.9084	19.668	18.4767	18.4076	18.2608	17.8425	18.8399	19.1408	20.4496	17.7664	19.4215	19.8335	20.823	18.977	18.8681	18.8844	18.4017	18.5132	20.2704	20.5253	18.4724	18.085	19.1059	19.2963	19.6083	19.3267	20.0806	19.6804	17.9452	17.4857	19.4307
		579	P31325	AALFQHQPPRPFPIIATDLEGDSSAITEDEVTLVR	Phosphorylase b kinase gamma catalytic chain, liver/testis isoform	PHKG2	1	199019289	199032052	+	16.7871	16.9684	15.5212	15.8614	16.4185	16.9671	16.617	15.2039	15.6485	16.2118	16.5394	15.551	15.8188	16.712	16.6111	13.93	15.5026	16.1273	15.6081	17.004	17.4381	16.237	17.8364	17.1595	16.3282	17.948	15.8752	16.3248	15.2345	17.1892	14.9386	16.6286	16.4293	15.8558	14.9231	15.4776	15.9498	17.0837	17.3341
		580	Q8CJB9	ELSSSGTEVPGCQEGLTR	E3 ubiquitin-protein ligase bre1b	RNF40	1	199037544	199052172	+	17.3904	16.9493	16.9558	16.5768	15.927	14.7732	16.9972	16.9712	18.3137	16.4602	17.7376	18.5183	18.8096	16.6173	16.9193	16.853	15.7384	18.307	17.9436	17.1575	14.7836	16.2602	16.1259	16.1784	17.0225	17.6317	17.3337	15.8031	16.9793	16.3868	16.6511	17.8484	17.186	15.4211	19.0013	17.8905	17.8761	15.5577	16.4516
		581	P61265	DSDDEEEVVHVDRDHFMDEFFEQVEEIR	Syntaxin-1b	STX1B	1	199251844	199270627	-	24.042	23.3703	23.4389	23.4304	21.6885	21.7955	23.5696	23.3419	24.5108	23.5975	23.9492	24.2489	24.4608	22.1411	23.6012	22.7679	21.4992	24.7892	23.9714	23.6856	21.8211	24.0234	22.4374	22.1799	23.2892	23.9112	22.9606	22.7608	22.9896	22.6773	23.1292	24.3334	22.7228	21.5196	23.6843	24.451	24.0794	21.8691	23.8029
		582	Q08850	AIEPQKEEADENYNSVNTR	Syntaxin-4	STX4	1	199287710	199294979	+	17.8652	15.3989	17.8996	17.2801	16.3467	16.1408	17.0086	16.5073	18.9113	18.4369	16.727	17.133	18.5877	17.119	18.1296	16.0831	16.5145	17.1471	15.7317	16.671	17.322	17.14	19.5578	17.3605	15.915	16.4703	17.0371	16.9882	15.9773	16.4055	17.9651	17.3013	17.9092	16.8283	15.4508	16.6358	17.5839	18.6706	16.9689
		583	Q6TEK4	ALCDVGTAISCSRVF	Vitamin k epoxide reductase complex subunit 1	VKORC1	1	199337138	199341302	-	15.7661	15.6197	14.0986	14.0548	15.6711	17.0409	15.8058	15.7852	15.8495	13.9353	14.271	15.8407	14.0376	13.8493	16.4673	14.4378	16.0725	14.1411	15.7541	16.0158	15.8954	16.3326	14.2799	16.3627	16.1673	16.4197	16.587	15.3026	15.4955	14.6648	15.9354	14.6505	15.3189	14.7464	16.6994	15.3836	15.2304	15.8194	16.4547
		584	Q00972	QLLDDHKDVVTLLAEGLR	[3-methyl-2-oxobutanoate dehydrogenase [lipoamide]] kinase, mitochondrial	BCKDK	1	199351628	199356881	+	18.3995	16.7904	15.9888	17.188	16.2995	16.0409	16.6859	16.9946	17.8436	16.2818	18.8897	18.8185	16.989	16.2444	16.2211	17.9511	16.3186	19.5351	17.919	17.0777	16.3774	16.5884	16.5106	16.7399	16.3054	17.903	17.66	17.1756	16.3064	16.5448	17.3498	17.9271	16.409	15.6457	18.3619	18.6331	17.3805	16.6877	16.8446
		585	Q5PQK2	APKPDGPGGGPGGSHMGGNYGDDR	Fus rna-binding protein	FUS	1	199412834	199426702	+	20.2599	19.6191	19.597	19.5431	18.7051	17.8773	19.9547	20.0069	20.8676	19.7288	20.3574	21.0813	21.4365	19.2309	20.4194	20.4695	19.2055	21.3543	20.0229	19.9046	17.9911	19.9606	18.244	19.072	18.9414	19.1882	19.3194	18.9914	19.5002	19.3594	19.8304	20.554	20.0876	18.7477	21.5044	20.7428	21.0665	19.0234	19.7738
		586	G3V8L1	VTEVDGLLDALYGNVLTEGQYQAVR	Pyd and card domain-containing	PYCARD	1	199437832	199439210	-	15.4049	15.9204	16.4673	15.8384	15.5835	14.1417	16.7499	15.1363	16.018	15.5813	15.5943	16.1293	14.8315	15.3205	15.5646	14.5895	17.3367	14.615	15.0535	14.9976	15.511	15.3239	17.3608	17.1486	14.1453	15.7646	15.5184	16	14.5196	15.5236	15.3679	15.5648	16.4344	13.6389	15.2923	17.3407	14.2117	15.7824	14.5622
		587	A0A0G2K4L8	FGDPLNYEDVIPEAEEAGIIR	Integrin alpha-d	ITGAM	1	199495298	199623960	+	16.0933	15.4145	17.3497	17.2124	17.6518	15.6455	15.3059	15.6404	15.417	16.7825	17.2663	17.465	17.1786	16.5967	15.706	16.9615	17.1838	16.6033	14.3316	16.0223	15.5949	17.1957	16.9633	17.9826	15.9062	14.89	15.4276	15.9086	16.6509	15.8705	16.2357	16.6019	16.4558	16.4528	17.92	15.8979	14.5489	14.7737	17.8216
		588	G3V8L7	VIAEPSSSEGQGVLK	Integrin alpha m	ITGAM	1	199495298	199623960	+	16.9988	16.5731	18.0439	17.8403	16.4878	14.6051	16.4622	16.7886	16.3422	17.4645	17.9831	18.4791	16.1881	16.9365	16.0813	16.4609	17.999	16.8868	15.1231	17.3459	17.3374	17.9193	17.9948	18.2322	15.0988	15.6643	17.0244	17.7722	15.8862	15.6357	15.7642	15.6768	16.0815	16.1285	16.7792	16.7908	16.3764	17.7389	18.6028
		589	Q99PD6	VQNHLPASGPPQPPAVSPTR	Transforming growth factor beta-1-induced transcript 1 protein	TGFB1I1	1	199664173	199670961	+	14.4838	15.208	14.9726	15.5355	14.5181	17.5879	15.1016	14.7964	14.8864	15.546	15.0735	14.3017	14.7129	14.7571	15.491	13.9504	16.7853	14.7036	15.0574	15.7593	15.3197	16.1433	13.8698	17.7903	15.1627	15.7774	14.6104	14.5537	14.1601	15.4546	15.6402	15.0859	14.9682	15.3996	15.6212	13.9995	14.6618	16.287	16.7175
		590	G3V8P5	AATHGLILGALQEDGPLPGELAELR	Similar to cdna sequence bc017158	RGD1310127	1	199687778	199716205	-	16.7255	17.2826	16.5754	16.8036	17.683	17.7765	15.4289	15.0233	15.8156	18.0982	17.2246	16.3826	17.6547	17.5014	16.684	17.1689	16.4746	16.4496	16.2398	16.9018	16.0549	17.4494	18.7804	17.3121	14.963	15.4433	15.208	16.9286	16.1954	15.8038	16.9734	17.1313	17.5422	17.3015	15.7614	15.0128	16.4914	17.1381	17.2494
		591	A9UMW3	ELQQELSTLGSQFLAK	Alpha hemoglobin-stabilizing protein	AHSP	1	199720038	199721010	+	17.6825	16.8443	14.2922	14.6048	14.9203	14.6634	16.2371	15.3765	16.2726	14.3917	15.4491	15.6493	15.2411	16.1888	15.2994	14.7018	16.1019	14.9952	14.6569	14.9785	15.0384	15.0998	18.4888	15.5406	14.0705	16.3237	15.8115	14.2291	16.2768	16.2937	13.9789	14.5135	16.8586	15.6606	14.3595	14.4715	16.055	16.0072	14.8522
		592	P49806	WASSLENLLEDPEGVK	Regulator of g-protein signaling 10	RGS10	1	199782078	199823386	-	16.9709	15.7084	17.4238	16.884	17.597	15.0863	15.8582	16.7581	14.3178	16.4511	16.4054	17.6167	16.9366	18.2265	15.8036	17.3632	17.1984	15.3092	16.0243	16.4618	16.6709	16.2813	16.3223	16.9113	15.2795	14.7833	14.5217	16.6292	15.5215	16.6588	15.9542	16.5404	16.0608	17.8997	17.2312	15.7878	16.5067	18.664	14.6711
		593	Q5BJN3	LDAENAIVHMGGQWLGGR	Tia1 cytotoxic granule-associated rna-binding protein-like 1	TIAL1	1	199844859	199865548	-	17.5959	16.9236	18.0475	17.5025	16.1772	15.3129	16.9973	17.2278	18.1911	17.5469	18.148	19.0662	18.8066	16.6638	17.6285	17.6685	15.9283	17.8214	18.5559	17.7958	16.0692	16.9381	15.0411	16.6527	17.3165	18.0322	17.2239	15.4399	17.284	17.1935	16.691	17.9391	17.2367	16.7628	19.3719	16.8418	18.8001	16.5376	16.4964
		594	Q5U2U8	QCGQVPAAATAQPPTAHGPER	Bag cochaperone 3	BAG3	1	199941161	199965191	+	18.7493	16.9607	19.9685	19.4959	16.7302	17.8022	18.1469	17.1113	18.4201	18.4514	17.589	17.5517	18.4013	18.4796	18.2748	16.6631	18.0248	17.936	16.7469	18.1246	16.63	18.7237	20.4976	19.0818	16.9292	17.8247	17.7558	17.6954	18.3275	17.9146	17.736	17.1148	18.9822	18.371	16.9738	17.1703	17.9428	20.0158	18.2807
		595	D3ZKG7	SPAEPEVVNEIQQNELK	Inositol polyphosphate-5-phosphatase f	INPP5F	1	200037749	200116524	+	18.54	15.676	19.4652	19.1815	18.4937	18.9369	16.9144	17.3125	18.403	17.9251	18.4348	18.0005	19.8905	18.7895	18.7101	17.9313	17.9191	18.5956	17.5716	18.953	16.2743	16.8992	19.3974	17.4543	16.9917	17.7972	19.1263	18.3523	18.8683	16.9835	17.6042	18.005	18.4463	16.3516	18.6926	17.3677	18.2902	17.7739	19.7553
		596	G3V8Q8	EMASPSSESNESKRK	Rcg40648, isoform cra_b	SEC23IP	1	200167169	200210377	+	18.6688	18.4624	18.8383	19.4069	15.9718	16.4668	18.909	18.9868	18.2812	18.0437	18.7258	18.4968	17.6403	17.142	16.8596	17.888	20.226	19.0449	18.9972	17.4038	18.18	16.6274	18.534	18.3379	19.4709	18.327	19.2192	19.6296	18.0474	18.1226	18.341	18.8158	17.3915	17.1129	19.8058	19.8411	17.6641	17.1037	18.9128
		597	F1LSG7	DLSDLVSEMEMMKMI	Fibroblast growth factor receptor	FGFR2	1	200590953	200696928	-	16.3555	13.6312	16.4574	16.5588	16.9857	17.0099	15.0404	15.9089	15.5315	16.0717	15.8727	16.2397	15.8517	15.2306	18.1656	15.951	15.5934	17.7959	14.286	16.2775	14.7788	16.1538	15.4933	15.1616	16.6486	16.2538	16.3441	16.3143	15.8205	16.9484	14.4291	15.1853	16.8028	15.8177	15.7888	14.5672	16.4147	16.2221	16.1846
		598	A0A0G2JX45	NHQEDPSEEAVVLEYANLVGQK	Arginyl-trna--protein transferase 1	ATE1	1	200810771	201082727	-	17.7828	18.4321	18.3339	17.9083	15.7784	16.1114	18.7403	17.9166	18.7663	18.4339	17.9212	17.596	17.7063	18.4602	18.2547	17.1686	18.4773	19.7953	17.0572	17.2095	15.5318	18.3369	18.2348	17.7304	16.4884	18.5226	17.9867	18.0058	19.0621	17.0842	17.7343	16.9045	18.2297	16.9663	18.1529	18.7288	17.2228	15.8649	20.0163
		599	A0A0G2K598	GLASNQEPLLQLPEK	Transforming, acidic coiled-coil-containing protein 2	TACC2	1	201055644	201329622	+	17.5569	17.895	17.6857	18.0413	15.7669	15.3266	17.8114	17.4751	17.8364	18.6476	17.6619	17.0189	17.5512	17.0204	16.5807	16.9114	17.336	19.6423	18.2699	16.1823	18.7004	16.767	16.3216	17.0259	16.7653	18.2172	17.931	17.0902	17.6695	19.0833	16.664	16.9332	17.0309	18.9456	19.0019	15.7044	17.1113	16.9991	17.5233
		600	D3ZXK3	GLASNQEPLLQLPEK	Transforming, acidic coiled-coil-containing protein 2	TACC2	1	201055644	201329622	+	17.593	17.8856	17.7268	18.0511	15.8202	15.2885	17.7304	17.5485	17.7312	18.5977	17.7145	17.0084	17.5512	17.0204	16.5807	16.9114	17.336	19.6423	18.2699	16.1823	18.7004	16.767	16.3216	17.0259	16.7653	18.2172	17.931	17.0902	17.6695	19.0833	16.664	16.9332	17.0309	18.9456	19.0019	15.7044	17.1113	16.9991	17.5233
		601	A0A0G2K1A8	TFYVQADSPEEMHSWIK	Pleckstrin homology domain-containing a1	PLEKHA1	1	201429771	201480877	+	16.4122	16.7575	17.6875	16.863	15.4407	14.7984	17.134	16.5783	16.6187	18.0837	16.7375	16.3211	16.4213	17.4429	17.0382	15.9402	18.5406	14.3573	16.3048	16.8531	17.4635	16.4039	16.5671	16.5309	16.3777	16.1995	16.8949	15.9556	18.352	16.4988	16.1067	18.1717	16.9051	14.7325	17.1973	15.9411	16.4927	16.6456	15.6068
		602	Q9QZK5	SAPAATVCPEHCDPTR	Serine protease htra1	HTRA1	1	201499028	201548513	+	16.1079	15.5733	13.844	14.3634	15.5079	16.3645	15.4592	16.0604	15.8125	13.655	13.6599	15.4769	14.2022	13.8591	16.4696	14.4115	15.7604	13.6973	15.7927	15.7753	16.0129	15.917	13.774	15.7562	16.3188	15.9239	16.2106	16.8012	15.2959	15.4981	14.6136	14.0995	16.2711	16.5468	15.9582	15.6427	15.3808	16.4368	14.28
		603	P70584	IFDFQGLQHQVAHVATQLEAAR	Short/branched chain specific acyl-coa dehydrogenase, mitochondrial	ACADSB	1	201981357	202021008	+	17.5268	15.7306	16.5173	17.3599	17.153	16.23	16.1773	16.8042	15.8616	17.5659	17.6823	18.842	17.8301	17.3213	17.3316	17.3465	15.4125	17.8368	14.5824	15.3852	17.0912	17.7552	17.2043	15.5434	16.4377	17.1431	16.9459	14.4805	17.2798	16.6756	17.0996	16.994	16.7443	16.8739	16.4636	15.4739	17.161	17.0951	17.7474
		604	D3Z9L5	TLLQEQLHALSNDIK	Wd repeat domain 11	WDR11	1	202770775	202816334	+	18.3187	18.3248	18.0552	18.2648	16.341	15.603	18.2067	17.5968	18.7192	18.698	18.7165	18.3869	17.8429	18.0391	17.577	17.8902	18.541	20.6248	17.5257	18.7639	16.0472	18.7526	17.7581	17.3681	16.8187	17.9557	17.1829	17.3465	17.8241	17.1467	17.6537	17.4249	17.8962	17.2973	20.0275	18.9893	17.2569	15.9655	19.655
		605	D4A567	FSPNTSQFLLVSSWDTSVR	Bub3 mitotic checkpoint protein	BUB3	1	203524426	203557337	+	17.7783	17.0684	17.0637	16.866	17.7328	16.0888	17.3071	16.9423	18.4971	16.6672	17.7248	19.0709	17.792	17.2009	16.5576	17.3593	16.6499	18.9186	18.066	18.141	15.1102	17.3326	15.6488	16.6699	17.0477	18.676	17.4102	16.3462	17.5658	16.4317	16.9764	17.7802	17.513	15.8855	19.2308	18.678	18.273	15.4912	17.0437
		606	Q4FZS2	MHDLNTDQENLVGTHDAPIR	Bub3 mitotic checkpoint protein	BUB3	1	203524426	203557337	+	18.1748	17.733	17.4918	17.3169	17.627	16.5	17.9632	17.5876	19.4184	17.0762	18.0109	19.8202	18.9745	18.3298	17.2553	17.6942	17.3822	19.7032	18.6516	18.3047	15.5232	17.1286	17.315	17.0399	17.1862	18.8567	17.9691	17.0876	17.9964	16.9961	17.7319	18.3676	18.0161	16.1392	19.9607	19.1984	18.5159	16.1887	17.7697
		607	P04182	IAIAALEVLEEEHLAENADK	Ornithine aminotransferase, mitochondrial	OAT	1	204562289	204582070	-	20.0926	19.1597	20.196	20.0318	22.4533	21.2937	19.9146	19.5343	18.5033	20.3115	19.2069	19.2989	19.4855	20.8604	19.964	20.5339	19.927	19.665	19.7215	18.8888	18.4788	21.2166	20.9006	21.7015	19.6087	18.9964	18.063	18.4739	21.6018	20.4528	20.8836	20.1217	19.6083	20.1009	19.9841	20.7073	18.2248	18.9466	20.7198
		608	Q5I0D5	SALQAIGVEAHQAIMIGDDIVGDVGGAQQCGMR	Phospholysine phosphohistidine inorganic pyrophosphate phosphatase	LHPP	1	204617852	204708987	+	19.536	17.9042	20.1306	18.9823	19.8755	19.5623	20.2538	20.0292	18.3182	18.5924	17.1921	17.5148	18.9121	19.0112	18.5386	20.0622	20.7972	20.3571	16.9572	17.9164	18.2711	19.3352	19.6524	17.9719	18.4577	19.2578	18.9169	19.7153	20.547	20.0573	17.9798	17.46	18.6195	18.5275	19.3136	18.7712	20.1164	20.2782	19.6099
		609	D4A415	STLADAEPSDPPPPYSDFHPNNQESTLSHSR	Abraxas 2, brisc complex subunit	ABRAXAS2	1	204861566	204887377	+	16.1952	18.7401	17.8263	17.8439	17.0719	16.4725	16.7937	18.3645	15.6973	17.679	17.8227	16.0043	16.0099	14.7628	17.6938	16.3969	18.3209	15.8971	18.3226	17.0093	18.3147	17.0644	16.8437	17.5593	17.7608	17.2901	18.0345	17.1572	15.9328	16.9333	17.8439	18.383	15.0299	17.1696	18.919	17.4875	16.5584	16.4036	17.3167
		610	Q9EQH5	GAALDVHESEPFSFAQGPLK	C-terminal-binding protein 2	CTBP2	1	205001396	205040755	-	21.368	20.9107	18.7284	18.7492	19.5611	20.4807	20.4552	20.7903	21.355	18.9338	19.3702	21.7886	21.12	18.8971	21.2295	21.3476	19.6728	20.1913	21.4042	20.8945	19.0205	20.6797	18.482	19.1832	20.9065	20.816	20.7735	20.0187	19.7948	19.4683	20.2897	21.0609	20.4113	18.8497	22.4704	21.8653	20.6448	19.0609	20.7877
		611	Q5XIF2	IGLDAEGAGSGNAEK	Hydroxymethylbilane hydrolyase [cyclizing]	UROS	1	205756640	205777167	-	16.0713	16.2767	16.1209	15.8564	14.0856	13.7972	16.365	15.7437	16.3099	16.6698	15.8226	15.5932	15.5338	14.9273	15.4129	16.1031	18.4888	15.1921	14.9018	15.1304	15.8976	15.1523	16.638	15.2285	15.9338	16.1606	16.4173	15.7189	16.3975	14.5037	15.8394	13.3536	16.5097	15.3528	15.6574	16.5745	15.2916	16.151	16.9134
		612	D3ZGJ0	ANSLVLQPISQSQAEIR	Deah-box helicase 32 (putative)	DHX32	1	205789442	205842428	-	15.5608	15.0925	14.9841	15.8165	16.1787	16.7285	14.7419	15.4611	14.9176	13.9263	15.1381	16.1007	17.0309	15.885	16.1611	16.3459	14.1452	16.8141	15.2345	15.2357	14.7812	15.816	14.7197	16.1798	14.2076	13.4869	15.7103	14.9914	14.8061	13.382	15.8879	16.6962	15.2636	14.6766	15.5169	15.1772	15.6498	14.3091	16.0873
		613	D3ZZW1	YLQEHPEAHGQIEKL	Dedicator of cyto-kinesis 1	DOCK1	1	206900617	207414843	+	17.5982	15.2676	17.9819	17.4606	17.0657	18.9122	17.4568	17.043	17.8083	17.3446	17.2023	17.2246	18.0724	18.4536	18.1305	17.3576	16.8588	18.3875	15.9042	17.2938	15.4949	17.3809	19.345	17.547	16.2329	18.1318	17.3197	17.6317	17.4263	16.3343	17.3976	17.364	18.4593	16.1564	18.1482	18.5825	18.1094	18.0455	17.583
		614	B2GV87	TGTFIALSNILERVK	Receptor-type tyrosine-protein phosphatase epsilon	PTPRE	1	207887209	207987136	+	17.8338	17.4852	18.4321	18.013	15.6748	16.2284	17.4583	18.4621	16.1532	18.1877	17.6567	16.4212	18.021	18.6863	18.6875	19.2586	17.8051	17.7955	15.8933	16.316	16.2807	17.177	17.6828	15.9525	17.0703	17.1594	17.8074	17.3583	17.9935	17.7381	16.2626	16.0076	17.6402	18.4371	16.6096	15.7144	18.4398	18.4353	17.9867
		615	Q9JLZ1	ELEASEELDTICPKA	Glutaredoxin-3	GLRX3	1	209768696	209799903	+	19.6063	18.1353	20.0395	20.4986	19.541	20.3795	18.2992	18.4855	19.0137	19.9446	19.5246	18.6984	20.1394	20.9751	19.3197	19.8219	19.2021	19.2601	18.3661	19.2734	19.2939	20.2512	20.6015	19.284	17.821	17.6484	17.7928	19.3385	19.2484	18.6863	19.2963	18.9015	19.8069	19.4917	17.8014	17.6447	19.4744	20.4305	19.8684
		616	P56932	GEYNVYSTFQSHEPEFDYLK	Serine/threonine-protein phosphatase 2a 55 kda regulatory subunit b delta isoform	PPP2R2D	1	211205903	211239888	+	20.1804	20.083	20.5361	20.3565	21.294	19.2251	19.8301	20.2074	19.3154	21.2707	20.2401	19.5203	20.7949	21.7506	20.8977	22.073	19.3501	18.7638	19.0932	19.5589	19.9039	19.2502	20.166	19.619	19.8061	18.8138	19.0457	20.4845	18.7629	20.1054	20.8231	19.1549	19.3185	21.4545	18.771	19.588	18.7005	20.1363	20.9989
		617	Q9ET45	NSTLSEEDYIERRRE	Bcl2-interacting protein 3	BNIP3	1	211248098	211265282	-	17.2215	17.7625	17.4679	17.283	16.4212	15.0648	17.2824	17.4475	17.5119	16.9394	17.3774	17.2279	16.8573	15.442	15.5346	17.2479	15.8424	17.9764	18.8946	16.5018	17.5599	16.4602	18.2997	17.0328	16.8617	17.5195	15.898	16.6618	15.7106	17.496	17.6066	18.4038	17.3177	17.2922	16.6854	16.8878	16.3351	17.9004	16.2881
		618	D3ZXX4	AETLAALQAANEELR	Janus kinase and microtubule-interacting protein 3	JAKMIP3	1	211351350	211421022	+	17.2366	17.1802	18.5606	17.822	18.1353	19.0701	17.7575	17.33	16.993	18.1188	16.8851	15.5919	18.7922	18.1971	16.9349	18.3461	17.6758	18.6634	16.1133	16.8752	16.8423	18.2661	19.4821	16.8778	16.6505	16.1408	18.079	19.9435	16.7002	17.8437	18.4899	17.4204	17.9759	18.3976	16.2149	16.4794	16.8351	18.1228	18.8211
		619	Q62951	LLEQGITGPEGHVLSHPEEVEAEAVYR	Dihydropyrimidinase-related protein 4	DPYSL4	1	211423022	211438531	+	21.2849	20.6508	19.9797	19.4577	20.0524	19.6804	20.5252	19.8825	22.7349	20.2066	21.2202	22.1805	22.6949	20.4117	20.6673	20.789	19.5178	22.7062	21.2218	20.8405	19.1783	19.8596	20.0527	19.4395	20.4414	20.7123	20.4347	20.0979	19.9046	20.6624	20.9474	21.6653	20.0376	19.6943	21.5408	21.5606	21.5413	19.1794	21.2056
		620	D4A3D9	EDVNFDHFQILRAIG	Serine/threonine kinase 32c	STK32C	1	211440335	211520699	-	16.6348	18.015	17.6445	17.9884	18.0735	18.7052	17.3562	18.0569	16.7132	17.8925	17.826	16.45	16.5652	17.0562	17.4863	18.9572	19.1219	16.8635	19.0842	17.0878	19.3008	16.6616	18.5249	18.542	17.4007	17.826	18.4297	18.1814	17.6961	18.8602	18.6496	18.1905	16.9988	18.8346	18.5744	17.5426	15.6134	17.4495	17.9777
		621	D3ZZX1	DNNGTALLEFDKELSVFK	Inositol polyphosphate-5-phosphatase a	INPP5A	1	211732713	211921099	+	19.9967	19.0842	18.6369	18.8123	18.6086	18.171	18.9187	18.5852	20.9647	18.0896	20.2064	21.067	20.6364	17.9441	19.6314	18.3191	17.4106	20.5004	19.6351	19.403	17.8762	19.0477	17.9571	18.751	19.4532	20.2993	19.6732	17.8954	18.4905	18.748	18.9645	20.2154	19.1336	17.6273	20.4282	20.1512	20.7292	18.0088	19.2719
		622	D4A8Q2	ILPLDGTAEHLLGLLEVGTER	Kinase non-catalytic c-lobe domain-containing 1	KNDC1	1	212230259	212277694	+	17.5838	16.0521	18.2297	17.1994	17.1207	17.6211	18.1394	16.8161	16.0853	17.5323	16.757	14.526	16.2425	17.0844	16.859	17.5443	16.4122	17.0879	15.7685	17.154	16.6636	20.159	17.4828	17.393	16.4686	16.3771	16.2995	18.2646	17.3309	17.2875	16.4381	16.4804	18.0412	17.3406	15.458	16.8804	16.4394	18.2026	17.8283
		623	B2RYP8	QLGSVATGSTLQQSLELTR	Gamma-tubulin complex component	TUBGCP2	1	212333741	212354273	-	18.642	19.4232	19.3513	19.7091	20.9185	20.79	18.4654	18.7671	18.7237	20.77	19.8959	18.3997	19.6527	19.7729	19.1773	18.6346	19.7368	19.8751	18.4533	19.7984	19.7401	21.1646	21.5367	20.5232	17.4793	18.7961	19.1428	20.4303	19.6513	19.3425	20.0643	20.2985	19.2358	19.0025	18.5212	19.7563	18.4518	19.6076	20.6697
		624	D3Z8W0	EFLNESETPMASVGEFLK	Polyamine oxidase	PAOX	1	212578450	212603529	+	18.0428	16.3945	18.854	19.1316	17.6388	16.3711	17.3409	17.3952	16.5525	17.875	17.6633	16.0343	17.3623	18.2748	17.2036	15.0773	17.7861	18.0054	15.6782	17.1043	16.7447	16.6627	18.9809	17.7177	16.4625	17.4167	16.3814	17.8356	16.9835	17.1579	18.0023	16.6291	18.4777	17.5262	15.6648	15.6416	16.2055	17.7207	16.7789
		625	B1H241	GLMAGGRPEGQYSEDEDTDTEEYR	Protein ric-8a	RIC8A	1	213606599	213612904	+	17.7988	18.0251	18.0399	17.3371	15.9626	15.4467	18.4151	18.0524	18.3811	18.0628	17.9097	17.6763	18.2377	19.3261	17.106	17.9759	17.4073	17.4883	16.8817	16.7173	17.7403	17.6387	19.9291	17.3321	17.1598	15.8289	17.4184	19.0398	17.1856	17.1957	18.709	18.1578	17.2366	16.3437	17.373	18.9114	16.0969	16.0262	17.8318
		626	Q80ZG1	AVADALETGEEDAVTEALR	Synembryn-a	RIC8A	1	213606599	213612904	+	17.7988	18.0251	18.0399	17.3371	15.9626	15.4467	18.4151	18.0524	18.3811	18.0628	17.9097	17.6763	18.2377	19.3261	17.106	17.9759	17.4073	17.4883	16.8817	16.7173	17.7403	17.6387	19.9291	17.3321	17.1598	15.8289	17.4184	19.0398	17.1856	17.1957	18.709	18.1578	17.2366	16.3437	17.373	18.9114	16.0969	16.0262	17.8318
		627	C6ZII9	CPVCTGVVKPDIVFFGEQLPAR	Nad-dependent protein deacetylase	SIRT3	1	213613513	213635546	-	16.8756	17.2439	17.1033	18.2086	19.4179	18.0525	15.6057	17.2805	15.5841	17.1553	18.7266	17.2269	15.6656	15.7175	16.174	16.3408	17.25	18.2268	18.77	17.3079	19.1841	18.2909	17.2374	17.3138	17.3756	17.149	17.2639	18.7973	16.2134	16.548	17.6481	17.5292	15.3785	18.3644	16.9941	17.0543	16.4648	17.0739	19.1155
		628	B0BN93	SAWGQQPDLAANEAQLLR	26s proteasome non-atpase regulatory subunit 13	PSMD13	1	213636093	213648488	+	20.0902	19.5497	20.1183	20.431	22.6244	21.0876	18.5909	19.7426	18.3689	20.1633	20.3887	20.7239	17.9673	19.7213	18.4854	18.4258	20.9237	20.8574	20.3441	20.6436	21.3107	21.0714	19.6762	20.588	20.132	20.4822	19.5547	21.0718	19.6714	18.9268	20.56	20.6521	18.6186	18.8622	21.5768	21.4163	19.3338	19.2483	21.4121
		629	D3ZY02	ADFSPESPDLDLHVGPDFQGLR	Protein-glucosylgalactosylhydroxylysine glucosidase	PGGHG	1	213737788	213742637	+	15.9261	13.4592	15.4193	16.4328	16.6303	15.6597	14.5857	14.502	15.6355	14.9618	16.0476	17.3124	16.0161	16.616	16.0566	15.6011	17.1944	16.0538	15.4193	15.6152	15.1581	15.3038	15.4065	15.7799	15.5343	14.1673	12.7127	14.4499	16.0629	15.1334	14.5775	14.4486	15.4653	15.0356	18.3768	14.4974	15.9358	16.0281	15.7122
		630	D3ZVI9	DSGAGFSASEPDAVHVVLDR	Parkinson disease 7 domain containing 1 (predicted), isoform cra_a	GATD1	1	213951759	213957535	-	16.7279	17.0575	17.2699	17.3504	18.8467	19.1569	16.6113	17.5642	16.3878	16.9886	17.5024	17.3353	16.7291	17.1677	16.333	17.3038	18.6632	17.3509	18.9118	18.0778	18.704	17.5081	16.9606	18.2188	17.4461	18.0375	14.9579	19.0392	16.8386	17.5487	17.0206	17.9512	15.309	18.2044	17.4373	18.4338	16.6528	16.7355	18.3672
		631	Q5FVI4	GPGDGAEEDESNTGGR	Cell cycle exit and neuronal differentiation protein 1	CEND1	1	213970174	213973163	-	22.7811	21.6458	22.5128	22.5503	24.9356	24.8674	22.3545	22.3992	22.4649	22.5325	22.6297	21.948	23.8991	21.9761	22.9568	24.6967	20.9445	21.9441	23.6936	23.8292	22.6574	22.8813	23.9462	21.9542	22.569	22.7012	22.8835	23.2482	21.9727	23.0297	23.0097	22.7417	24.0545	24.4174	21.4548	21.3801	22.4068	24.1622	22.4416
		632	P02401	LASVPAGGAVAVSAAPGSAAPAAGSAPAAAEEK	60s acidic ribosomal protein p2	RPLP2	1	213991620	213993609	+	21.0385	21.0799	20.9644	20.9855	19.5921	18.3273	21.1758	20.8107	21.1859	20.8237	20.7533	21.1988	21.3883	21.4261	18.9094	19.5357	20.6311	20.6307	19.4521	21.2589	19.774	21.4482	20.924	22.8255	20.1315	19.9543	19.7046	19.3095	21.6224	20.6199	20.4628	20.3555	21.4562	18.9434	21.452	20.0532	20.953	19.9538	19.9372
		633	A0JPQ9	EMFEITGLHDVDQGWMR	Chitinase domain-containing protein 1	CHID1	1	214039481	214074663	-	18.8812	19.3871	19.085	18.3835	18.9002	17.5743	18.8555	18.226	19.2823	19.6055	17.7174	16.9821	19.3771	19.2226	16.7668	18.9995	17.6531	18.7081	18.7162	19.0833	18.5899	20.0964	18.7783	19.7065	17.8382	17.1067	16.9464	18.4707	18.8731	17.6306	19.7922	19.9569	17.3126	18.4155	16.8503	18.5708	17.5845	18.1248	18.5743
		634	B2GV22	RVAGGSGSESPLLEGR	Phosphatidylserine synthase 2	PTDSS2	1	214123044	214149729	+	17.3581	17.1474	16.8616	16.6732	14.975	14.7445	17.224	16.8347	18.1109	16.9348	17.1152	17.308	18.0641	17.3126	17.339	18.9441	15.8489	16.3233	17.1993	15.8682	15.3142	17.3321	15.7982	15.8461	16.6544	16.1049	16.1485	16.7192	16.3049	16.819	16.772	17.3461	18.0143	15.7303	16.9924	17.2857	18.3783	16.3614	17.1997
		635	A0A0G2K9E0	ELVLSNNDFHEAGIHTLCQGLK	Ribonuclease inhibitor	RNH1	1	214151338	214163808	-	20.5874	20.1167	18.3409	18.3314	18.4527	18.9272	20.5104	20.3539	20.6918	18.4096	18.395	20.5168	18.2314	17.9868	20.4561	18.1307	20.1001	18.2702	20.0005	20.2232	19.8427	20.3473	18.314	20.1594	20.185	20.4775	20.4226	19.0879	20.1848	18.707	19.3564	19.1517	20.7128	18.0496	20.9969	19.3129	20.3141	19.6263	20.9799
		636	P29315	ELVLSNNDFHEAGIHTLCQGLK	Ribonuclease inhibitor	RNH1	1	214151338	214163808	-	20.5199	20.0404	18.2574	18.2598	18.386	18.8812	20.4338	20.2841	20.6219	18.3268	18.3204	20.4514	18.1632	17.9211	20.3919	18.0638	20.0262	18.197	19.9347	20.1524	19.7737	20.2794	18.2382	20.085	20.1178	20.4127	20.3446	18.9953	20.1288	18.6725	19.272	19.0437	20.6494	18.0038	20.9249	19.2203	20.2603	19.5331	20.9197
		637	P20171	SALTIQLIQNHFVDEYDPTIEDSYR	Gtpase hras	HRAS	1	214178407	214181686	-	20.2559	20.4824	20.4582	20.4801	19.4574	18.0864	20.3158	20.4817	19.5117	20.6412	20.0373	19.8295	18.204	19.4406	19.5151	20.7282	20.2931	19.0259	20.8699	19.9859	22.0622	20.7996	18.8383	19.0006	20.3321	19.0988	19.0959	21.2147	19.0389	20.4697	20.1507	20.4449	18.5052	21.3134	19.3404	19.9059	18.7399	19.3476	19.7438
		638	Q63625	SGEINPVKVANLVKA	Phd and ring finger domain-containing protein 1	PHRF1	1	214215992	214248901	+	17.3126	16.8924	16.6182	17.5999	14.4922	15.8573	15.725	16.4191	16.3123	16.2546	17.5007	18.3699	17.5103	16.0536	16.6689	16.7535	16.2222	17.1851	18.0805	17.8257	15.0736	15.631	15.818	14.3655	17.3337	17.0389	16.8611	17.3132	16.9793	16.3412	17.5248	17.2799	16.0014	15.7384	16.7204	18.0465	16.7707	15.3302	14.5205
		639	F7DLY1	NANELSVLKDEVLEVLEDGR	Eps8-like 2	EPS8L2	1	214328071	214353461	+	18.0804	17.4612	16.9477	17.1669	15.7282	15.9009	17.3109	16.7911	18.9111	15.9487	17.9437	18.5492	17.8932	15.4283	17.859	16.0807	15.4311	17.2969	17.985	17.8805	15.9921	17.3238	16.245	16.914	17.8713	18.4477	17.8429	15.9258	16.465	17.0903	16.9732	18.1662	17.4376	15.6693	18.2154	17.86	19.1094	15.9494	16.8104
		640	Q9EQS0	ALAGCDFLTISPKLL	Transaldolase	TALDO1	1	214375515	214385885	+	21.6455	19.0594	21.4949	21.3107	22.0739	20.6733	19.5349	20.5999	20.109	19.4756	21.8999	22.348	20.9757	19.8129	22.4026	21.8579	19.7675	21.5543	20.6769	19.6496	19.7061	20.0243	19.896	19.3742	21.1373	21.6852	20.7688	20.3253	20.73	20.9112	19.1369	19.5702	21.1903	21.4311	21.1834	19.4456	22.3204	21.6501	20.3158
		641	A0A0G2K5L2	MLAAQAQLATQGGGQPSVEAPAAPRPTATQLTR	Mitochondrial glutamate carrier 1-like	SLC25A22	1	214410417	214414897	-	20.3919	19.5748	18.8103	19.2819	22.3611	21.7212	19.4714	19.6401	19.2951	19.0171	19.2474	20.343	19.6156	20.1445	20.3368	21.4492	19.7576	19.1075	20.4882	20.0823	20.8842	20.5461	17.8224	19.251	20.3499	18.6681	19.386	20.5292	19.0591	20.0139	20.9235	20.6106	17.2102	20.4392	19.3942	20.4563	19.6332	19.7453	20.2513
		642	Q9QZA6	ATCGTVCLKYLLFTY	Cd151 antigen	CD151	1	214446659	214450666	+	18.3071	18.071	16.7013	16.492	16.0987	17.3999	19.0001	19.0064	18.2768	16.4802	16.5241	18.1737	16.5029	16.1846	18.9082	16.7719	18.5602	16.3539	18.0048	17.9204	18.2553	18.1287	16.4669	17.7756	18.9118	18.5549	19.1399	17.9997	18.2604	18.0914	16.6655	16.3558	19.9525	18.8034	18.3159	17.1941	18.6952	18.4974	17.0868
		643	P18484	VGGYILGEFGNLIAGDPR	Ap-2 complex subunit alpha-2	AP2A2	1	214534284	214606169	+	23.1503	23.27	20.6918	21.0126	23.0261	23.2511	22.8307	23.6567	22.2139	21.2769	21.1136	22.8856	21.2156	21.3265	22.8435	23.0611	22.7442	21.2583	23.3282	22.3035	24.4954	22.8638	20.99	21.7444	23.5607	22.0634	23.0376	23.0841	21.246	22.6677	22.9349	23.0635	21.8418	23.4973	23.6604	22.4792	21.6287	21.8635	23.4771
		644	Q66HM2	VGGYILGEFGNLIAGDPR	Ap-2 complex subunit alpha	AP2A2	1	214534284	214606169	+	23.1634	23.27	20.7141	21.026	23.025	23.2272	22.8269	23.6763	22.1831	21.3217	21.1174	22.8894	21.0919	21.167	22.9148	22.6129	22.8329	21.1661	23.3386	22.4741	24.3611	22.9159	20.9874	21.9769	23.56	22.2685	23.1908	22.6584	21.3983	22.8498	22.5174	22.7028	21.9081	24.0301	23.4619	21.9154	21.8227	22.0658	23.3922
		645	A2RUW1	ITPTQQQQQIQLDAQAAQQLQYGGAVGTVGR	Toll-interacting protein	TOLLIP	1	214823978	214844858	-	19.5613	17.6941	19.8873	20.0456	21.6795	19.3908	18.0338	18.8235	17.5906	19.8545	19.311	18.6192	17.5621	19.4345	18.2774	18.104	20.6617	20.0353	18.5206	19.0197	20.428	20.9779	19.0011	18.6069	19.7364	17.9823	18.908	18.9233	20.9199	19.5183	18.8976	18.6713	19.9965	20.1011	18.0532	17.5894	19.9621	18.2955	20.2215
		646	D3ZML2	SISGASSGLSTSPLSSPR	Serine/threonine-protein kinase brsk2	BRSK2	1	214927172	214947624	+	19.6089	19.7162	19.7551	19.2963	18.0043	17.1433	19.4261	19.53	19.8938	19.2644	19.2703	18.6597	18.2939	18.4934	19.7578	20.7265	17.8131	18.362	19.9568	18.341	20.6472	18.645	18.0706	18.0525	19.7075	18.9045	18.0905	19.2029	18.0473	20.2726	18.64	18.9598	18.2127	21.0438	18.8712	17.177	18.8697	18.5901	18.7518
		647	M9MMM8	SISGASSGLSTSPLSSPR	Serine/threonine-protein kinase brsk2	BRSK2	1	214927172	214947624	+	19.1652	18.7016	19.1761	19.0413	17.4746	16.151	18.5259	18.8157	18.8183	18.6283	18.646	18.5212	17.8585	18.1621	19.111	20.2147	17.1697	17.942	19.1321	17.4732	19.918	17.9979	17.4643	17.2924	18.9585	18.1823	17.2481	18.5645	17.1642	19.4261	18.0503	18.595	17.5297	20.4459	18.1616	16.6417	18.1274	17.9679	18.3476
		648	D3ZLX3	LVTDEDVFPTKYGRE	Mob kinase activator 2	MOB2	1	214954553	214971929	-	17.24	17.3249	18.0322	18.4739	20.0818	19.5667	17.1804	17.8957	16.7962	17.7455	18.2742	16.9097	17.8529	17.51	16.8823	16.6145	19.5838	19.1323	17.6287	18.9478	18.7958	19.0788	18.7718	18.889	16.7377	16.6017	18.0151	19.6158	17.082	16.0994	18.4256	18.207	16.812	17.8131	18.9951	19.1318	17.3719	17.7024	19.8548
		649	M0R805	ELENHFLGGGEAGAQGEAGGPLSSTSK	Sh3 and multiple ankyrin repeat domains protein 2-like	SHANK2	1	215214853	215241723	+	18.1658	20.1094	18.0329	19.155	18.6874	17.22	17.8293	19.1402	18.0329	17.7008	19.1177	18.7362	18.6024	18.0269	17.7945	19.3624	18.2364	17.9015	19.9852	17.9679	19.5742	16.0243	18.073	18.0653	20.1495	18.8862	18.5356	18.0158	17.1356	18.9732	18.6927	19.6696	18.0302	18.9036	19.6029	19.1374	18.8922	17.0922	16.9893
		650	D3ZRB1	GLASGSAETLPANFR	Liprin-alpha-1-like	PPFIA1	1	215298161	215310013	-	17.4576	17.1525	16.9042	17.1899	15.7269	14.5111	16.9844	17.0624	17.6373	17.196	17.5748	17.7551	17.5814	17.7992	17.0475	18.0326	17.3307	19.0154	16.1998	16.9123	15.0504	15.3386	16.6432	16.7535	16.7792	16.7555	15.7822	18.3759	16.8196	16.6972	17.9223	17.0737	17.012	16.6436	16.824	15.6828	16.0332	14.619	16.8844
		651	P24268	GGCEAIVDTGTSLLVGPVDEVK	Cathepsin d	CTSD	1	215541542	215553451	-	21.6944	19.8045	20.8217	20.844	22.8205	23.1537	20.2406	20.4697	20.3632	20.9639	20.1816	21.3319	20.7986	20.5627	23.0312	20.7622	20.3584	19.0171	20.4254	20.177	21.9573	21.746	20.5975	20.6765	22.022	21.7732	21.0167	20.0809	22.0077	21.1089	20.5609	19.9434	21.8836	21.4289	21.1454	19.2395	21.3179	22.121	21.722
		652	Q6P6T6	GGCEAIVDTGTSLLVGPVDEVK	Cathepsin d	CTSD	1	215541542	215553451	-	21.6944	19.8045	20.8217	20.844	22.8205	23.1537	20.2406	20.4697	20.3632	20.9639	20.1816	21.3319	20.7986	20.5627	23.0312	20.7622	20.3584	19.0171	20.4254	20.177	21.9573	21.746	20.5975	20.6765	22.022	21.7732	21.0167	20.0809	22.0077	21.1089	20.5609	19.9434	21.8836	21.4289	21.1454	19.2395	21.3179	22.121	21.722
		653	Q4QQV6	QLQDQDKDEEDEGGHFLEQPGQQALVSLK	Lymphocyte specific 1, isoform cra_a	LSP1	1	215628785	215662504	+	14.1364	14.9861	15.7226	16.0453	14.0863	13.1719	15.9233	15.4636	15.119	16.0762	16.4819	16.3139	14.192	14.5369	15.761	14.3602	17.0071	14.5581	13.6778	15.1626	15.7068	14.6207	16.0777	16.337	15.0109	15.1436	16.4883	16.0278	15.2457	14.9628	13.4199	13.3538	15.8344	15.5812	15.4032	14.5373	16.2202	16.5115	15.4035
		654	Q63750	TNFFIQLVRPGTAQPEDTVQFR	39s ribosomal protein l23, mitochondrial	MRPL23	1	215701544	215709313	+	15.366	14.9337	16.2641	16.0274	16.6969	13.794	16.4263	16.0756	16.1838	16.1477	15.8663	16.2955	16.5188	16.653	16.0126	15.645	16.0407	15.4503	14.2237	14.069	14.9582	14.8766	15.0187	14.0084	16.7285	16.0974	17.1792	14.2637	15.156	16.3491	16.2348	14.9543	17.2142	15.9334	13.3869	14.4826	15.4141	16.2514	15.0041
		655	P04177	EREAAAAAAAAAVASSEPGNPLEAVVFEER	Tyrosine 3-monooxygenase	TH	1	216073031	216080287	-	18.2303	18.2005	19.5137	19.5591	18.1646	19.3869	17.9939	19.6856	17.932	19.9904	19.341	16.8177	19.2965	17.8694	18.3783	17.2403	19.3094	18.7367	18.8043	19.3067	20.0804	18.6385	18.1006	18.568	16.5042	19.1771	20.1585	18.1687	18.7871	18.6396	20.1744	18.2854	17.4103	18.9323	17.3984	17.8139	17.6221	19.6154	19.8165
		656	Q62745	QFYDQALQQAVMDDDANNAK	Cd81 antigen	CD81	1	216237697	216253311	+	19.4356	18.899	20.2273	19.5601	17.6295	16.9759	19.892	19.4989	19.9921	19.5603	18.7362	18.5292	19.4777	18.7216	19.0032	17.4105	18.2418	19.1002	17.919	18.5027	19.291	18.7988	21.1249	18.027	19.3466	18.5146	21.0577	22.0263	18.4106	18.838	19.3616	18.2417	19.4694	18.4551	18.5529	19.3037	18.5905	19.4386	18.7411
		657	Q6P9V1	TFHETLNCCGSNTLTTLTTTVLR	Tetraspanin	CD81	1	216237697	216253311	+	19.5134	18.921	20.0338	19.3879	17.5702	16.9592	20.0513	19.5756	20.0941	19.4707	18.6114	18.5773	19.0938	18.5395	19.1348	16.9972	18.3702	18.6423	17.8579	18.7448	19.3152	19.0626	20.571	18.2455	19.7216	18.8008	21.2738	22.0073	18.3923	18.8708	19.3971	18.2406	19.4705	18.4453	18.5781	19.2685	18.5981	19.496	18.7229
		658	Q5U2Z3	ADPFSFEGPEIVDCDGCTIDWK	Nucleosome assembly protein 1-like 4	NAP1L4	1	216715363	216750844	-	19.4947	19.8286	19.5604	19.5592	18.4178	17.0333	19.8448	19.8062	19.8635	19.7437	19.5966	19.956	20.057	19.2141	19.7467	17.9089	21.5232	19.3817	18.8837	19.3454	17.4231	18.5439	19.7056	19.1194	19.9908	19.3812	20.2548	18.3529	20.278	18.6311	19.5532	19.3615	19.5548	17.7809	20.5863	21.3803	20.0927	18.3408	19.2594
		659	G3V9K0	FWEEEFHKDMEALNVLPPDVLTR	Cysteinyl-trna synthetase	CARS	1	216759366	216801656	-	19.2498	19.7025	19.1078	19.4318	17.6065	18.6067	19.1548	20.1727	18.3416	19.1963	19.0471	18.8506	18.3927	18.9902	18.0509	18.6705	19.4884	17.5656	20.1929	18.9714	19.8486	18.6965	21.2019	20.4891	18.5622	18.6288	17.7004	19.3329	18.8912	18.6122	19.416	20.2963	17.4986	18.3652	18.8613	19.5795	17.3899	17.4706	19.589
		660	Q7TN40	ALGDEAELGAVREAS	Mas-related g-protein coupled receptor member e	MRGPRE	1	216970254	216971183	-	15.6405	16.1582	15.2674	16.2096	17.1476	17.2493	15.1578	15.254	13.7705	16.6372	15.8916	14.1401	14.6892	16.5816	15.1908	17.2028	16.3187	15.7503	15.3283	14.9597	16.7432	16.7397	15.1739	17.1415	15.1337	14.3283	14.0503	16.5016	16.1771	15.9232	16.3441	15.2219	15.48	16.3324	14.4238	14.8417	13.3817	16.2254	17.5087
		661	Q812E8	TSQTLEEQIQEHFKE	Glutamine-dependent nad(+) synthetase	NADSYN1	1	216985714	217013702	-	14.9754	14.3698	17.0093	16.8661	13.3007	14.7539	16.7635	16.0802	15.8624	15.3618	15.4481	14.9487	15.4919	15.4451	17.05	16.1219	16.5548	17.1437	14.5492	14.3958	13.7276	14.2983	15.4954	14.8576	15.5289	16.4224	15.7852	16.0929	16.9858	15.2276	14.4426	15.5251	15.6561	15.8383	15.1951	16.3807	16.3031	16.7368	13.5738
		662	Q9Z2Z8	FLPGYVGGVQEGAITPAGIVNK	7-dehydrocholesterol reductase	DHCR7	1	217018916	217034904	+	17.2727	17.3708	15.1566	15.6462	16.3069	17.5571	16.7066	17.2593	16.9122	14.9643	14.5425	16.3865	16.9869	16.1535	16.0794	16.3947	17.9858	15.4963	15.3113	17.5887	16.995	17.6901	17.3083	18.0753	15.5748	14.7327	16.5759	16.9988	16.9188	16.3914	17.3347	16.2664	17.1956	16.8792	16.193	14.5081	15.5151	16.8734	17.6765
		663	A0A0U1RS17	SMTAELEELVDKDKP	Sh3 and multiple ankyrin repeat domains protein 2	SHANK2	1	217151166	217592763	+	17.9324	19.574	17.4294	18.535	18.3301	17.2128	17.4964	18.769	17.9129	17.0398	18.882	18.6694	18.6237	17.1882	17.4552	19.1404	17.4785	17.4304	19.7436	18.0005	18.837	16.0326	17.1721	17.8724	19.7797	18.6274	18.1941	17.5294	16.8214	18.4617	18.3559	19.3911	17.6991	18.4545	19.2555	18.6981	18.6897	16.7935	16.6445
		664	M0R5T5	ELENHFLGGGEAGAQGEAGGPLSSTSK	Sh3 and multiple ankyrin repeat domains protein 2	SHANK2	1	217151166	217592763	+	18.3435	20.0185	17.8886	19.0045	18.7524	17.301	17.8942	19.0039	18.4902	17.5422	19.2684	19.1059	18.8802	17.8706	17.9583	19.359	17.8922	18.0918	20.1454	18.1627	19.3074	16.1375	17.856	18.134	20.2017	19.1047	18.5346	17.8453	17.2182	18.9849	18.6366	19.7143	18.1587	18.862	19.6779	19.0721	19.1483	17.1403	17.0489
		665	Q9QX74	ELENHFLGGGEAGAQGEAGGPLSSTSK	Sh3 and multiple ankyrin repeat domains protein 2	SHANK2	1	217151166	217592763	+	18.333	20.0279	17.9535	19.084	18.7326	17.2056	17.8773	19.0207	18.4023	17.6387	19.2326	19.0517	18.7479	17.9705	17.8968	19.3751	18.1056	17.9994	20.0596	18.0436	19.4254	16.0511	17.9969	18.1761	20.2094	19.0385	18.5404	17.8837	17.2253	18.9687	18.668	19.7255	18.1155	18.8579	19.6271	19.1138	19.0998	17.1312	17.0221
		666	D3ZGE6	TVQGSGHQEHINIHK	Cortactin, isoform cra_c	CTTN	1	217602698	217638152	-	20.3959	20.6453	21.0563	21.8106	23.0828	21.0349	19.4514	21.2653	19.141	20.8687	21.4879	21.4211	20.8699	19.8763	20.4384	22.3315	21.7356	20.7083	21.767	21.2351	21.4971	19.5916	18.4001	20.7364	22.0764	21.0565	21.4643	21.1765	19.3372	21.1356	20.8577	22.0974	20.6463	21.7051	22.3065	20.8928	21.5361	20.0977	19.8725
		667	Q66HL2	TVQGSGHQEHINIHK	Src substrate cortactin	CTTN	1	217602698	217638152	-	20.3608	20.6414	21.0173	21.7595	23.108	21.156	19.4309	21.265	19.1308	20.8357	21.4584	21.4007	20.8691	19.8785	20.423	22.339	21.7053	20.6803	21.7859	21.229	21.5348	19.5761	18.4377	20.7249	22.1019	21.0271	21.4804	21.0964	19.3715	21.176	20.8689	22.0868	20.6392	21.7257	22.3201	20.8684	21.5119	20.0793	19.8361
		668	A0A1B0GWS0	SGAIMSALSDTEIQR	Ptprf-interacting protein alpha 1	PPFIA1	1	217644224	217721376	-	19.6166	19.4584	18.0405	18.8419	16.9309	16.7797	18.5256	18.9689	19.999	18.6121	19.2548	19.625	19.3233	19.1207	18.7665	19.6731	19.5331	21.1046	18.6262	19.3937	17.0186	18.7133	17.3549	18.0134	18.0009	18.5355	17.8136	18.3809	18.3072	18.2893	19.3817	19.9832	18.524	18.591	20.5102	19.5691	18.667	17.1618	18.8577
		669	Q8R2E7	LNLVADLVEEALMAQGSVSK	Fas-associated death domain protein	FADD	1	217742929	217748628	-	16.3143	15.3105	14.5201	15.952	14.2907	13.4305	15.2637	16.3989	14.7015	14.6883	15.9455	17.1438	15.6782	13.2002	14.3928	13.9941	17.4171	15.5755	15.7143	15.5872	15.3672	15.4078	14.9807	16.3844	15.0115	15.9043	16.4879	16.4204	15.6308	15.9946	14.7267	15.67	13.3354	14.5439	16.882	16.7592	16.5546	14.6863	15.436
		670	Q9EQN5	EREEAAIVQSLSAADVVLATNTGASTDGPLK	Dna-binding protein smubp-2	IGHMBP2	1	218508950	218532142	-	16.5665	16.2294	15.9025	17.2178	16.3622	15.1294	14.7035	15.9449	17.8528	16.4649	17.3517	17.0055	16.4883	16.0966	16.7101	18.1586	15.7113	16.8573	17.8436	17.6232	15.3942	16.2537	17.976	16.2311	15.2383	15.4098	17.2705	16.6541	15.5224	16.2456	16.4287	16.5966	17.1022	16.5416	18.1827	17.528	16.4725	14.4668	16.549
		671	D3ZMR9	TSLSSPPWQEVVLPDPAEETR	Mitochondrial ribosomal protein l21	MRPL21	1	218532045	218540523	+	16.5026	16.872	16.8787	15.9177	15.1424	15.953	18.9808	17.2435	18.843	16.9146	17.8585	17.4777	18.8078	18.7575	17.4925	17.5757	16.0649	17.2688	16.1621	16.3808	15.325	16.2073	16.7953	16.5827	17.7863	18.1316	17.6614	18.2129	17.1575	15.8716	16.9645	16.3332	18.3033	18.3266	15.87	16.2274	17.703	18.5036	16.9868
		672	P32198	AAFFVTLDESEQGYREEDPEASIDSYAK	Carnitine o-palmitoyltransferase 1, liver isoform	CPT1A	1	218569510	218629678	+	18.5565	15.5559	19.5169	19.0512	17.5337	18.9655	17.4152	16.8066	18.4896	18.2468	18.8794	17.8894	18.0704	17.751	18.7713	16.8307	18.1282	18.4232	16.5145	18.494	17.0151	19.1159	19.8551	19.3242	17.4403	19.2784	17.2902	17.0212	19.1114	17.4896	18.256	17.2949	18.925	18.029	18.0104	18.4008	17.5607	19.2658	18.0956
		673	F1MAH5	LSTSQDAACKDTEETPESAEAK	Protein phosphatase 6, regulatory subunit 3	PPP6R3	1	218695738	218810135	-	18.4179	18.6932	18.9888	18.4913	16.5768	16.063	18.6464	18.5008	18.9412	19.1974	19.2025	18.7732	19.5603	19.5699	17.3765	18.9772	19.402	19.7506	18.6856	18.0371	17.6728	16.7379	18.9497	17.5581	18.1508	17.5501	18.4426	18.4467	17.8087	17.8358	18.4875	18.6588	18.0691	17.0048	20.5593	19.7027	18.5537	16.8462	18.5668
		674	B0BNE6	LLNNGDKWEAEIAANIQADYLYR	Complex i-23kd	NDUFS8	1	219141292	219144610	-	20.1804	19.0372	19.9842	20.7369	22.7937	22.1575	19.3566	20.2863	20.1935	20.384	21.826	20.0774	21.0121	20.8153	20.7057	21.6587	18.8214	21.0266	19.9971	19.9941	21.8843	21.6665	19.3795	18.4238	20.9427	21.1989	20.4959	21.7649	19.8809	19.7503	20.2172	20.4081	21.449	21.5978	20.409	20.3904	20.5119	21.7329	22.3551
		675	Q5XI42	QQLQEALAQDLHKSA	Aldehyde dehydrogenase family 3 member b1	ALDH3B1	1	219145459	219186860	-	15.8038	14.8748	17.1829	17.0457	17.8105	17.754	15.7067	14.9263	16.1765	17.4454	15.8639	15.9028	17.6003	17.5605	15.9523	16.9423	17.2437	17.6178	14.7894	15.3603	15.3626	16.1473	17.9124	16.658	15.8774	15.2614	15.9449	15.4575	17.0772	17.1552	17.5705	14.9138	16.4467	16.6788	16.0465	17.1086	15.2496	17.0828	14.7741
		676	Q5XIH3	QIEGHTICALGDGAAWPVQGLIR	Nadh dehydrogenase [ubiquinone] flavoprotein 1, mitochondrial	NDUFV1	1	219254279	219259448	-	22.3208	21.6255	19.884	19.8347	21.8459	22.6476	22.0376	22.016	21.9163	19.8254	19.7619	22.0506	20.3851	20.1426	22.6121	20.3632	21.589	19.6168	21.7725	21.7932	22.3929	22.1363	19.9636	21.7224	22.3005	22.0149	22.112	21.2668	20.9307	20.525	22.0535	21.5257	22.2232	21.0493	23.353	21.7648	20.34	22.2337	23.0215
		677	P04906	EAALVDMVNDGVEDLR	Glutathione s-transferase p	GSTP1	1	219291679	219294147	-	21.2261	19.4018	22.1844	21.4986	19.8054	19.9202	21.0576	20.6378	20.8669	22.36	20.5223	20.0518	21.4038	21.7236	20.8392	19.8513	20.7173	21.0409	19.0472	20.29	19.6051	21.1447	22.4015	21.7111	19.7582	18.982	20.1619	20.6664	20.7363	20.742	20.8502	19.6341	21.2561	20.7619	19.3876	19.1676	20.0695	21.9722	21.5059
		678	Q5U2N3	ERPQLTECEEPSIYSPAFPR	Membrane-associated phosphatidylinositol transfer protein 1	PITPNM1	1	219348721	219362094	+	19.5952	19.7172	19.8704	20.041	21.0485	18.2005	18.1665	19.215	18.6349	20.196	20.1779	19.5169	19.8188	17.1731	18.4684	18.6869	17.8159	20.014	20.3541	18.9277	20.6291	19.418	19.0362	18.3631	20.4428	19.7389	20.2786	18.8244	18.8425	20.4789	19.2382	19.2167	18.0152	20.0846	20.0017	17.9269	18.8437	18.4415	20.3439
		679	Q5FWY5	AHAAVWNAQEAQADFAK	Ah receptor-interacting protein	AIP	1	219361860	219374014	-	19.1571	18.564	19.2368	19.109	20.1406	17.7423	19.3758	18.2459	20.2193	19.7251	18.8423	19.498	20.9973	19.1813	18.7284	19.0792	19.7753	19.6053	18.6635	18.5655	16.5216	18.958	20.3646	18.5888	18.0336	18.9121	18.2579	19.7319	19.6783	17.8481	19.7557	18.803	18.9427	17.4593	19.1182	20.6001	18.3919	19.036	19.2205
		680	G3V940	SGVSTATAITDIPSGNLAGSGEAGKLEEVMQELR	Coronin	CORO1B	1	219397850	219403260	+	20.5275	19.3378	20.4578	20.5375	22.0961	22.298	19.6786	20.3017	19.6599	20.0068	19.8985	20.1537	20.9734	20.7172	21.0783	22.3604	19.4509	19.1983	20.4562	19.9354	20.9847	19.846	19.327	19.3502	21.0071	19.2635	21.2003	21.7502	19.4238	19.4103	21.3384	20.9709	20.6827	19.5425	22.7224	21.0563	19.5439	20.068	21.2077
		681	O89046	SGVSTATAITDIPSGNLAGSGEAGK	Coronin-1b	CORO1B	1	219397850	219403260	+	20.7728	19.3565	19.1023	19.3049	21.1229	21.7576	19.8482	20.7164	19.8379	18.622	18.7323	20.2795	18.9549	18.8947	20.8083	19.2145	20.2606	18.3626	20.5944	20.5098	20.9374	20.5981	18.4535	20.3658	20.9888	20.4543	21.4069	21.3462	19.1391	18.9848	20.9542	20.5993	20.2875	19.3263	22.4416	20.8455	19.2081	19.6397	20.9805
		682	D3Z945	LEFGSGAVGVQLVKD	Carnosine synthase 1	CARNS1	1	219414915	219422268	-	15.0163	13.6529	16.1972	15.9035	16.0045	16.5961	14.8891	14.7221	15.4975	15.4211	15.0182	15.0911	16.1758	15.7491	16.1028	15.9193	15.579	14.4189	15.7148	16.1214	16.3656	16.9469	15.0818	15.372	14.243	14.7991	12.7978	16.1032	14.4949	14.4126	15.3297	15.0812	16.0684	16.4105	15.6234	14.5416	15.5466	15.0741	13.3839
		683	P62138	IFCCHGGLSPDLQSMEQIR	Serine/threonine-protein phosphatase pp1-alpha catalytic subunit	PPP1CA	1	219439953	219443570	+	20.6468	21.0566	19.0282	18.9578	19.0081	18.9543	20.7582	21.2694	20.5434	19.1321	18.9171	20.6428	18.6056	18.5215	20.6209	18.9369	20.41	18.3469	20.6559	20.4709	21.2004	20.3583	18.685	20.5713	20.8059	20.5492	20.9413	19.4729	19.3083	20.2329	21.1674	20.4136	19.3293	20.0795	22.7075	19.3759	18.7214	20.0338	20.6985
		684	D3ZUJ7	TPLELAVTLGNLESVR	Ankyrin repeat domain 13 family, member d (predicted)	ANKRD13D	1	219520075	219532609	-	16.9612	17.1908	18.5731	18.0514	17.6517	14.9651	16.6189	15.8731	16.0556	17.9794	17.0007	15.3738	17.4138	16.4388	17.8249	17.5172	15.6811	17.0111	15.1802	16.5989	16.2003	16.1017	19.3343	16.9208	15.8896	16.5863	17.0517	15.2414	17.508	17.4773	18.3053	16.0087	17.0912	16.0832	17.0783	16.5196	16.5629	17.0134	16.6741
		685	F1LMA4	WQQEVAETVFDTINAETDRLEAR	G protein-coupled receptor kinase	GRK2	1	219536220	219544328	-	19.8946	19.0886	18.4175	19.5864	19.7254	17.3804	17.904	19.0802	18.5985	19.582	19.9922	20.2889	19.3326	18.4919	20.1259	21.0574	18.2027	19.9316	19.4872	17.9632	19.3247	17.9483	17.78	18.8336	19.4998	19.4266	17.5793	18.3422	18.2113	19.2141	19.1965	20.69	18.3036	18.9203	20.4594	19.1531	18.863	17.3887	19.3421
		686	P26817	WQQEVAETVFDTINAETDRLEAR	Beta-adrenergic receptor kinase 1	GRK2	1	219536220	219544328	-	19.8387	19.0446	18.4943	19.5593	19.8926	17.431	17.8679	19.194	18.6169	19.6237	19.9555	20.1575	19.3243	18.4722	20.0365	21.1534	18.2629	19.8021	19.6055	18.0995	19.1888	18.1766	17.6703	18.767	19.4296	19.3313	17.5122	18.3422	18.2113	19.2141	19.1965	20.69	18.3036	18.9203	20.4594	19.1531	18.863	17.3887	19.3421
		687	D3ZTJ7	ELSEVEKAKIRGSYL	F-box and leucine-rich repeat protein 11 (predicted)	KDM2A	1	219566156	219640294	-	15.7521	15.5779	15.2742	15.8777	17.3947	17.5589	16.4034	16.3015	16.5649	15.9016	16.8466	17.2305	17.2301	15.1823	17.6125	16.8141	15.9051	17.7273	16.6095	16.8792	13.905	16.1835	16.5117	16.831	16.332	17.6144	16.5351	17.612	15.3612	16.0807	15.923	16.9419	16.5447	14.7468	17.1205	18.5646	17.4433	15.6388	16.5415
		688	P97610	GDNVGHVIIGPGASGMGTTHWNQMLATLR	Synaptotagmin-12	SYT12	1	219688451	219719272	-	19.7865	18.9574	19.0446	19.0924	19.064	18.871	18.6309	19.2195	21.317	18.5237	20.6257	21.1404	20.6749	17.9185	19.3148	18.8404	17.3854	20.596	20.593	20.1105	18.6176	19.3075	18.3982	18.6409	19.8028	20.2501	19.5949	18.4829	17.9559	19.2168	19.3314	20.6208	18.945	18.4023	20.7135	20.3994	20.5272	18.5865	19.5
		689	P52873	DMAGLLKPAACTMLVSSLR	Pyruvate carboxylase, mitochondrial	PC	1	219759183	219859848	+	21.714	18.8269	21.1642	21.376	21.9995	20.6994	19.7408	19.4668	20.7134	20.3594	20.823	21.8137	23.3611	20.1894	20.4686	19.6101	19.5287	20.9214	19.4961	20.6457	20.5151	21.1629	21.0793	20.3794	20.3887	20.3439	18.9343	19.027	21.6791	21.6052	19.8421	20.6172	20.2702	20.4035	20.5846	19.5742	21.5854	22.3708	19.6596
		690	F1MA36	HLAGVEDLLQLHELVEADIAVQAER	Spectrin beta chain	SPTBN2	1	219964429	220005068	+	21.7619	23.4487	22.0011	22.5203	23.0219	20.8015	22.1998	23.1091	22.814	21.3229	22.7978	22.8451	23.1553	21.3134	21.9836	23.1592	21.6223	22.4323	23.5772	21.9246	23.0938	19.7308	21.6924	21.7686	23.6036	23.0378	22.3806	21.5923	20.8516	22.9169	22.7702	23.52	22.1054	22.9433	23.1313	22.7545	22.9992	21.4347	20.6008
		691	Q9QWN8	HLAGVEDLLQLHELVEADIAVQAER	Spectrin beta chain, non-erythrocytic 2	SPTBN2	1	219964429	220005068	+	21.7488	23.4829	21.925	22.4983	23.0515	20.8927	22.158	23.1369	22.8088	21.2365	22.7364	22.8666	23.1585	21.3199	21.9841	23.1918	21.6213	22.4391	23.5754	21.9329	23.1005	19.7351	21.671	21.7676	23.598	23.0178	22.3452	21.5971	20.8498	22.92	22.7664	23.5216	22.101	22.9506	23.1344	22.7498	22.9945	21.4346	20.6024
		692	Q64LC9	VADFTEQYNEQYGAVR	Rna-binding protein 4b	RBM4B	1	220009397	220019486	+	18.139	17.1892	16.0041	16.0743	16.825	18.1223	17.4386	17.4892	18.6005	16.1371	16.7826	19.6614	18.3456	17.1885	17.2118	16.7062	17.3314	19.1813	17.6398	18.033	15.5289	18.7487	16.0171	17.0675	16.5286	18.0749	18.6032	16.2003	18.3584	16.6761	16.6022	17.2946	17.7439	16.2285	19.8845	17.6472	18.6964	16.496	17.8227
		693	D4A1W5	GLDNTEFQGKRMHVQ	Rcg48334, isoform cra_b	RBM4	1	220039734	220048966	-	17.9753	16.391	16.1689	16.7397	17.8297	18.7129	16.6066	17.2803	17.5978	16.4693	17.0272	19.5741	18.4438	17.1763	17.1213	17.5169	17.3378	19.177	18.2098	17.8465	15.3153	18.6061	15.6711	16.9658	16.82	17.8204	17.8033	16.1232	18.3365	16.7346	16.5436	17.2652	17.7108	16.3396	19.8783	17.5475	18.6868	16.481	17.8404
		694	M0R9Q1	TQSSASLAASYAAQQHPQAAASYR	Rcg48334, isoform cra_e	RBM14	1	220048873	220067124	-	18.5471	16.7142	17.7584	18.0071	19.8257	19.4502	16.9666	17.8944	18.0442	17.8723	18.4878	20.0234	17.6737	17.1873	19.5574	17.9355	18.2145	17.2316	19.2351	18.9708	18.3047	18.9363	15.8878	17.9622	18.9624	18.5781	18.7408	16.6954	18.5018	18.2969	17.6266	19.218	17.641	17.3031	20.7062	17.605	19.3952	17.6932	18.6247
		695	Q9JK72	QICSCDGLTIWEERG	Copper chaperone for superoxide dismutase	CCS	1	220075247	220096404	-	17.5461	17.4825	17.0744	17.4736	16.587	15.0154	17.7993	17.508	17.1409	17.863	17.9386	18.3005	17.2407	17.1151	17.4785	15.771	19.1583	17.5262	16.8763	18.1506	16.9925	19.3163	17.3722	17.6071	16.0241	17.6342	16.1347	16.9411	18.0781	16.3745	17.3473	16.8487	18.4003	17.0946	18.4986	19.1716	18.1748	17.0245	17.0419
		696	Q499S6	GTLLSLSEQELLDCDK	Cathepsin f	CTSF	1	220114228	220119976	+	19.1847	17.0351	17.9267	18.173	16.6114	16.0878	17.2326	17.6678	17.8715	18.3355	18.2474	19.6369	17.6558	16.6276	16.6777	18.7662	16.8026	17.7732	17.6616	17.4274	16.8584	18.1468	17.3984	18.5874	19.6025	19.6973	16.5246	15.8716	18.5799	18.5993	16.7693	16.7143	18.6969	17.4728	18.6088	16.4756	18.8072	18.0939	17.5863
		697	Q8R4I6	FAIQDISVEETSAKE	Actinin alpha 3	ACTN3	1	220120533	220136470	-	19.6467	21.2516	19.9786	20.5244	17.849	18.2629	19.8576	20.842	19.2897	20.1738	20.0085	19.2236	19.2253	19.206	19.0286	19.6181	20.5726	18.6707	19.906	19.8175	21.2685	17.7898	20.7228	21.1386	19.9733	19.3565	20.8576	18.7321	18.7984	20.3592	21.0005	19.8532	19.3349	20.5457	20.5821	18.7853	18.6941	20.2792	19.1375
		698	D4A4U2	ELLVLDPEAFTILTK	Bardet-biedl syndrome 1	BBS1	1	220147327	220165678	-	16.0109	14.2945	14.9965	15.3017	16.5346	16.3143	14.0325	14.3248	14.7618	16.1402	16.549	15.8689	14.6089	15.1221	15.2239	15.316	17.6076	16.458	15.0364	16.6995	14.5286	16.6445	15.0416	15.8952	14.0396	15.0893	14.0791	14.4138	17.2576	15.8008	15.1285	14.7884	15.6649	15.2205	15.8725	16.0107	14.2162	13.3182	15.0094
		699	O55096	AYAANSHQEQMLAQYVESFTQGSIEAHK	Dipeptidyl peptidase 3	DPP3	1	220166127	220188541	-	19.8278	18.558	20.084	20.2578	22.048	21.4846	18.5445	19.7374	18.7457	19.3481	20.0714	20.0229	19.1728	20.3466	19.1169	20.631	19.501	18.8524	19.7059	19.5226	19.4237	20.1299	21.9735	22.0783	19.1803	19.1873	18.8104	21.8058	18.1219	18.7758	19.0834	19.7674	19.6092	21.5046	20.4649	19.6937	19.8006	20.462	20.2714
		700	A0A0G2JYU2	DLSVDELAAFQKERA	Mitochondrial ribosomal protein l11	MRPL11	1	220243473	220246346	+	19.2816	16.3277	17.685	17.6112	16.4694	16.8958	17.0086	16.6283	16.8534	16.8097	17.8011	19.4707	18.8508	18.9812	18.1089	18.3591	16.0309	16.6685	16.3833	16.6426	15.736	16.1114	17.2641	16.8376	17.2564	17.7652	17.8475	16.647	17.878	17.8385	16.4865	17.0102	18.0515	18.3044	14.5965	16.2019	17.676	18.0496	16.3327
		701	Q5XIE3	DLSVDELAAFQKERA	39s ribosomal protein l11, mitochondrial	MRPL11	1	220243473	220246346	+	18.9746	15.66	17.2874	17.3507	17.1618	17.9018	16.2446	16.6214	16.1369	16.8469	17.1175	18.6808	18.5163	18.7913	17.9736	18.1113	15.4707	16.4583	16.3394	16.405	15.7101	16.0784	17.2133	16.3825	17.1189	17.4798	17.6362	16.3034	17.7216	17.6124	16.2039	16.8029	17.8161	18.1684	14.5414	15.8445	17.4752	17.9016	16.2335
		702	O54699	KPQAPVQELETKAEL	Equilibrative nucleoside transporter 2	SLC29A2	1	220307394	220314035	+	17.6325	16.3734	16.8733	16.7851	15.4725	16.7665	17.7473	17.864	18.2047	19.2796	18.4598	17.055	17.2914	16.0224	17.5572	19.4711	16.5742	17.4321	17.2731	17.2231	17.3116	19.0841	16.583	17.316	17.5328	18.7815	15.7868	17.6733	18.0894	16.9611	17.7366	17.5031	17.1877	17.6241	18.7772	18.6153	17.4725	16.793	19.3654
		703	G3V8P7	TQGPGAFGSHLNLSSPVEIEPVR	Ras and rab interactor 1	RIN1	1	220335254	220342297	+	16.1747	18.1498	17.216	18.1234	16.9836	18.2419	17.1093	18.7238	14.7727	18.1136	16.6422	16.8721	16.3572	17.195	16.5678	18.8731	18.3641	16.022	17.9629	17.1774	18.7448	16.0457	17.5177	17.5122	18.3996	16.9581	18.3233	18.4971	16.3796	17.7924	18.0711	17.835	17.5754	18.395	17.9241	17.1044	16.4918	16.8321	16.4598
		704	M0RAG0	FFSANEGLDDYLEAR	Transmembrane protein 151a	TMEM151A	1	220373290	220467159	-	15.7151	14.8914	17.4055	16.8664	14.0494	13.6095	15.6344	16.0258	16.2122	16.354	15.3067	14.1853	16.3943	18.1041	15.8379	15.1211	14.7508	15.4397	14.9762	15.6748	15.5995	14.8348	17.2151	14.418	15.5127	14.2267	15.1798	17.5401	15.821	15.0944	15.4032	14.475	15.8866	15.771	15.2686	14.9778	14.1793	16.2557	15.7384
		705	D3ZHA1	TALASGGVLDASGDYR	Beta-1,4-glucuronyltransferase 1	B4GAT1	1	220416018	220418240	+	16.3076	15.5989	16.2507	16.3322	15.6398	13.5312	16.0972	15.6049	15.6533	16.9927	15.994	15.7691	14.9679	16.6705	16.7526	16.5091	14.5825	17.3646	14.2838	15.5416	14.7926	17.0689	16.1562	15.9761	15.6	14.1481	15.2287	17.1378	16.3195	14.9181	16.0474	15.961	15.8563	13.8906	14.2597	16.8156	15.2571	16.1032	17.288
		706	Q5BJU5	TDFKNPIDQGNPARA	Protein cornichon homolog 2	CNIH2	1	220474493	220480132	-	16.5171	16.7796	17.1664	16.5917	15.1516	14.8651	17.6128	17.2734	16.2466	16.9012	16.5748	15.8851	16.084	17.1111	16.5896	17.4995	16.1239	16.5579	15.6782	16.308	19.2163	16.1	16.1147	15.204	16.5362	16.9907	14.9715	19.0703	15.644	15.8739	17.3486	16.3171	16.8675	17.14	15.4471	17.3355	16.2638	15.5901	16.2069
		707	G3V6H0	GAHGIIVVYDVTDQESYANVK	Rcg48149, isoform cra_b	RAB1B	1	220480834	220491469	-	22.0063	21.7558	22.2992	22.4942	24.9856	23.6455	21.0833	22.0531	20.6498	22.0242	22.4755	21.7772	21.0062	22.042	23.1555	24.7442	22.1815	21.3927	22.4661	22.1844	23.1494	23.1249	21.4687	20.9487	21.7404	21.9228	21.4392	22.6922	21.5058	21.9409	21.4871	21.5992	22.303	24.3612	22.2927	21.6479	21.7861	21.468	23.5344
		708	B2GV74	ALLAPLASHEAGEAEPGSQER	Kinesin light chain	KLC2	1	220492176	220502272	-	20.3083	19.326	20.6756	20.4572	19.2923	17.6424	19.8961	19.8108	20.2406	19.9869	20.3541	20.2729	20.3947	20.1051	18.6434	18.6715	21.7279	20.633	19.9742	20.884	18.391	20.0469	19.9539	18.3763	18.8461	19.3895	18.602	20.8153	20.3733	18.7292	18.9751	19.7393	19.2924	17.1511	19.3832	20.8258	20.3298	18.9567	20.9372
		709	O88588	LKPFFEGMSQSSSQTEIGSLNSK	Phosphofurin acidic cluster sorting protein 1	PACS1	1	220516316	220644636	-	19.9317	20.1909	20.1507	20.5559	22.1465	21.2879	18.8301	20.3084	17.6669	20.4865	20.7067	19.7554	20.5759	20.8653	20.8483	22.8402	19.7241	19.2242	19.859	18.9971	19.7273	19.1001	19.2331	18.9199	20.5488	19.9878	20.4005	20.2291	20.301	21.48	19.9392	20.3473	19.9326	21.6094	19.2965	18.419	19.2181	19.6381	20.378
		710	D3ZMS1	SSLGQSASETEEDTVSTSK	Splicing factor 3b, subunit 2	SF3B2	1	220645672	220665603	-	22.0977	21.4675	21.3631	21.1724	19.709	20.1611	21.6273	21.6163	23.2362	21.2363	22.216	23.6751	23.8785	21.6457	21.612	20.6424	20.9856	22.9638	21.5889	22.0269	19.7483	20.8821	22.1194	21.565	21.085	22.7917	21.7303	20.3424	21.6281	20.9663	21.5574	22.4909	21.8572	20.0671	23.4879	22.9129	22.9567	20.4573	21.2133
		711	Q9R1T1	DFVAEPMGEKPVGSLAGIGDALGK	Barrier-to-autointegration factor	BANF1	1	220744195	220746224	-	16.7775	17.1337	14.6252	14.9675	16.1205	15.919	16.6523	17.0432	17.3959	15.2697	15.2765	17.7681	15.1435	14.3566	16.4105	15.1823	17.3096	15.4893	16.6684	16.9164	16.6062	16.3843	16.9548	17.2504	16.8583	18.0466	17.7022	17.0024	17.549	15.8699	15.8718	15.8489	15.1834	15.5776	18.9823	17.205	16.831	15.3964	16.4192
		712	Q5RKI6	TPGNNLHEVETAQGQR	Probable rna-binding protein eif1ad	EIF1AD	1	220746387	220751684	+	15.2599	14.5757	17.2796	17.112	14.1418	15.1426	15.3084	14.9173	15.176	14.9369	15.3978	14.2297	16.5565	17.7751	15.1276	16.0073	15.0071	15.0611	15.473	14.9608	13.7403	14.074	15.6496	14.4499	14.5036	14.4025	14.7976	15.2109	14.4946	14.3943	16.5549	14.7595	15.3724	15.2081	17.5057	16.2725	15.7608	14.7364	14.0099
		713	Q5XIW8	EAAGTTAAAGTGGTTEQPPR	U4/u6.u5 tri-snrnp-associated protein 1	SART1	1	220762349	220771181	-	18.1681	17.0823	17.2275	17.2003	17.2055	16.5074	17.5132	17.5018	19.1832	17.0741	18.251	20.2335	19.4639	18.0955	17.7583	17.7199	16.387	19.3997	18.1886	18.3039	15.6175	17.2313	17.2632	17.1678	17.0591	18.3971	16.9839	16.5583	18.1268	17.0816	17.4508	18.3489	18.2874	15.7408	19.4385	19.3358	18.4756	16.7825	16.6329
		714	A0JPP1	DLVASVPDMQGDGEDNHTDGDK	Dr1-associated corepressor	DRAP1	1	220803796	220806433	-	17.1311	14.8234	15.318	15.3701	15.4285	16.9384	16.3653	16.131	16.4606	15.0303	17.5263	18.2579	16.0303	15.5848	15.956	16.2109	15.8164	17.9506	17.6314	16.5235	15.3648	16.296	14.7514	15.7586	15.5217	17.0718	15.0443	15.9578	16.1521	16.4455	15.5755	16.6659	15.179	15.7928	17.5067	17.3147	16.6813	14.2853	15.529
		715	Q566Q8	RMEPNEELEEEDSPGGR	Upf0696 protein c11orf68 homolog	BLES03	1	220806473	220808804	+	17.8836	17.6815	17.3507	18.731	19.9435	18.033	16.2218	17.5027	17.7071	17.5742	19.7875	18.9179	18.1629	17.9821	18.4201	17.2505	16.635	18.8449	18.3637	17.2098	17.495	18.1929	16.6637	17.4614	18.3509	19.6397	17.0602	18.0544	16.2711	17.6879	17.0572	18.0657	18.8649	18.246	19.3141	18.5485	19.0486	18.4637	17.5447
		716	Q6P775	SGILEQTGATTGVLQSDTMDHYR	Fgf1 intracellular-binding protein	FIBP	1	220840118	220844405	+	17.8818	17.8054	16.9944	18.7651	17.3077	17.8809	17.0095	16.9551	16.4393	18.3781	20.6362	18.7612	16.3886	16.2938	16.7085	17.3857	18.1709	19.4062	18.6861	17.8819	18.3658	18.4649	18.4073	18.5476	17.1011	16.7249	18.6039	17.2541	17.1694	17.2464	17.9445	17.7577	16.483	17.5182	19.9527	18.1722	17.6725	16.6367	18.9726
		717	P45592	HELQANCYEEVKDRC	Cofilin-1	CFL1	1	220869805	220873337	+	23.7686	23.7335	24.1475	24.1281	25.568	26.3133	23.6167	23.8173	23.4096	23.9122	23.7659	23.7259	23.3899	25.3064	23.9684	26.2129	24.4771	24.2315	23.7745	23.9718	25.5017	24.117	22.3256	23.141	25.1129	23.328	23.9878	24.2269	23.4301	24.296	23.9374	23.8863	24.9726	25.3993	25.8965	22.4609	24.2307	24.4421	24.8545
		718	F1LU14	EVQPAESHQQLCCQR	Sorting nexin	SNX32	1	220874717	220878059	-	16.4457	17.6709	16.8361	17.4896	16.2983	15.8696	17.7989	18.1498	17.2939	19.4235	17.9781	17.0084	15.7078	15.8936	17.1455	16.9275	19.1888	18.3257	16.9716	17.0277	18.8061	18.1143	17.3248	16.844	16.7077	16.2572	17.6325	17.9676	16.6754	16.4418	17.836	17.5076	15.8651	16.3116	18.9769	18.4608	16.2743	16.2565	18.9958
		719	Q7TQN4	LTPVLSHPIFDNRAP	Nuclear factor kappab subunit p65	RELA	1	220992770	221003249	+	15.922	16.0516	16.5262	16.4539	15.5558	13.3631	16.6773	16.6153	16.5986	16.4409	16.2771	16.5754	15.0487	17.0541	16.0798	14.2595	16.8697	15.462	14.8752	16.9066	14.5806	16.1869	17.4011	17.4458	15.3361	16.4289	15.923	15.7524	17.705	16.3722	15.4398	15.4493	16.4647	13.7838	16.7821	16.3782	17.0855	14.9674	15.7225
		720	A0A0G2K6R8	FQDTSQYVCAELQALEQEQGQIDGR	Eh domain-binding protein 1-like 1	EHBP1L1	1	221062147	221084129	-	14.8889	14.6626	14.3252	14.6258	17.1474	17.1133	14.8895	14.9363	14.634	14.631	14.8595	15.109	16.3284	14.8961	15.4411	16.3569	16.3779	14.7799	16.1032	15.3274	16.1041	14.5192	13.4329	14.0776	16.1414	13.3987	15.1378	14.8035	16.6945	15.6963	13.1005	16.0376	14.0106	15.4717	15.6852	13.9917	16.3535	15.9848	15.3492
		721	D3ZG88	KIYCVACQELDSDVDKDNPALNAQAALSQAR	Mammary tumor virus receptor 2, isoform cra_a	ZNRD2	1	221087803	221089586	-	17.8366	18.3154	18.2526	18.0409	15.9979	15.4512	18.1901	18.2255	17.9983	18.1318	17.9017	18.0791	16.3274	16.1069	18.0317	15.9552	18.4115	16.377	18.4374	18.2359	18.3881	18.0525	16.243	18.3285	18.4769	18.2386	18.1511	17.4974	17.261	16.3671	18.2055	17.0967	19.579	16.4695	19.3614	18.0991	17.9298	17.4131	16.9435
		722	Q5M9F8	ATGSAVSIFVYDVKPGAEEQTQVAK	N-terminal kinase-like protein	SCYL1	1	221115860	221129654	-	18.5415	18.0215	18.0946	18.2515	16.2236	15.6266	18.5112	17.7087	18.3612	18.669	18.1199	17.6346	17.9093	16.1133	18.1412	16.8147	15.8137	18.5531	17.8575	17.7164	16.2535	18.058	19.134	17.8813	17.6462	19.1499	18.4053	17.7961	17.0823	18.0594	18.0042	18.6935	16.1689	16.6444	18.3992	17.9004	17.4148	17.3757	18.0789
		723	Q5U2R3	YPCDLEDCEVLGGLVCR	Ferm domain-containing protein 8	FRMD8	1	221213312	221233962	-	16.748	15.3657	14.9823	14.1907	13.2173	15.4011	16.168	15.7998	16.5833	15.7552	15.8708	16.8209	15.8674	16.2759	15.3842	14.3556	15.8455	15.8899	16.257	17.2867	13.5614	16.1439	15.8555	16.7684	14.4693	15.4428	14.7353	14.7019	16.4368	15.3537	14.7702	16.2305	15.1969	14.9861	16.914	14.6478	16.366	15.8047	15.6395
		724	A0A0G2K948	EGLISQDGSSLEALLR	Double phd fingers 2	DPF2	1	221253747	221269042	-	16.3671	16.4997	16.1685	16.3046	14.0439	14.0402	16.5362	16.862	16.4157	16.5686	16.4132	16.8656	16.2641	17.5684	15.3883	16.0904	16.5566	15.9188	17.4171	16.1393	14.6507	16.2002	17.8028	16.7295	14.4626	15.7315	15.1135	14.4648	16.897	16.5234	16.41	16.6429	15.5889	14.7368	17.857	16.4375	15.3714	16.1271	14.8102
		725	Q5PQP4	NAISLPVIGGPQALTLPTTQAPPKPPR	Cdc42 effector protein 2	CDC42EP2	1	221272353	221281180	-	15.6969	14.0998	17.2213	16.7627	14.0802	14.0792	16.2314	15.0608	16.4383	15.9616	15.2336	14.2705	16.8147	16.6796	16.1584	14.5332	15.5266	15.4814	14.5124	14.7494	14.9057	13.456	15.9647	15.4681	14.8256	14.9182	17.16	16.2633	14.745	15.3049	15.8794	14.6733	16.2667	15.7054	14.2182	13.5813	15.9628	16.578	15.1764
		726	P97571	LVFVHSAQGNEFWSALLEK	Calpain-1 catalytic subunit	CAPN1	1	221346066	221370322	-	18.8551	16.2207	18.5891	18.508	15.7534	16.1289	17.6227	16.61	18.8205	17.3261	17.9475	18.4226	18.1299	17.8333	17.6431	16.4272	16.8193	17.2567	16.4574	17.3501	16.3749	17.3673	19.78	18.9739	15.9704	18.1598	17.2625	17.2317	17.2115	17.0903	17.3579	17.3282	17.7162	17.0732	16.5849	17.8294	16.956	19.5257	16.9779
		727	F7FG68	VFFGQLRAAEMEHLLERSW	Ring-type e3 ubiquitin transferase	SYVN1	1	221409271	221417886	+	17.5713	17.5601	16.4661	16.9177	14.7536	14.6965	17.2957	17.0997	17.9075	16.9139	17.3041	17.3638	14.9509	14.9903	17.1749	16.4692	16.978	16.2115	17.5075	17.1582	18.4993	17.8729	16.7832	17.7314	16.1759	18.0274	17.0462	16.6378	16.2854	17.4729	16.0336	16.1942	16.8628	18.6768	15.4994	18.3212	16.5985	15.9899	16.594
		728	Q7TP77	TPVTQVNEVTGTLRI	39s ribosomal protein l49, mitochondrial	MRPL49	1	221417336	221420115	-	16.1696	16.2503	16.2541	16.2858	15.1064	14.9184	18.1409	17.6519	17.9642	16.7588	17.6698	16.4283	18.5575	18.6592	17.0794	16.2443	16.2042	17.5212	16.3252	16.2925	15.269	16.4314	16.9108	14.9969	16.1157	16.608	17.5497	17.632	17.6144	16.4264	17.8409	16.8333	15.6686	16.7337	15.7346	17.8493	15.8755	17.5964	15.645
		729	Q5BK21	ALVAPASALAPGGNSGNSVYDFFLGR	Transmembrane 7 superfamily member 2	TM7SF2	1	221425987	221431713	-	16.3704	16.7288	16.5247	16.7261	15.0888	13.8362	16.7018	16.5823	16.6561	16.2815	16.2113	16.1588	18.0751	16.163	15.71	14.623	16.3785	16.395	15.7822	15.3904	16.3081	15.2392	17.9267	15.9337	15.2284	15.111	17.443	14.5974	16.5716	16.6716	16.8573	15.7317	18.1692	15.7208	15.7571	16.3971	15.1435	16.5357	16.7451
		730	F1M4I4	APGALLAAAGLSESATEIVER	Vacuolar protein sorting-associated protein 51 homolog	VPS51	1	221430648	221440467	-	17.5853	17.3666	18.8748	19.5332	16.8332	15.6727	17.1272	18.1534	17.8666	19.0735	17.9959	17.679	18.9547	19.253	17.1144	18.4883	18.326	17.2808	18.2188	16.8833	18.9216	17.7519	17.9172	18.6576	17.9144	15.4659	17.8034	19.1766	18.0956	19.2382	17.6153	17.0416	17.6479	17.8209	17.8833	16.5533	17.8459	18.5561	18.6641
		731	M0RCA3	VNVCEHCLVANHAKC	Zinc finger protein-like 1	ZFPL1	1	221443901	221448570	-	16.8769	15.9013	15.082	14.6171	15.951	16.1089	16.6393	16.2561	16.7872	14.0807	13.73	15.6089	15.2907	14.3095	16.2667	14.5132	16.2698	13.7326	16.4403	16.8277	16.4626	16.9779	14.7032	16.0869	16.108	16.2309	16.5768	14.0612	15.0099	16.1065	15.8802	15.7362	16.2455	16.8236	17.7706	14.3859	15.5344	15.9594	16.9609
		732	Q4V896	RLDQEPWEPGGREEEEAEDGDPAPAYLGQATELITQALR	Sorting nexin-15	SNX15	1	221487051	221496306	-	15.6445	15.0124	18.037	17.5691	16.28	16.686	15.9418	16.3726	16.2309	17.5528	16.0275	14.6331	16.9673	16.7386	16.5154	15.8925	15.2558	16.707	15.3977	15.1056	16.7287	16.9596	17.9941	14.4326	16.6409	16.2553	18.181	18.3201	15.3835	16.2028	16.9551	16.4032	17.8735	16.3567	15.4254	16.0715	16.3279	17.7547	16.7475
		733	O08697	IQGCSAVTGEDLLPGIDWLLDDISSR	Adp-ribosylation factor-like protein 2	ARL2	1	221504170	221516110	-	18.1279	16.3882	18.9073	18.5771	19.086	17.5639	16.4498	16.6447	16.2086	17.277	17.933	18.0719	17.8692	18.7243	18.7224	16.76	16.0513	17.2823	16.3558	16.9992	15.3492	16.5016	17.7564	17.1981	17.8726	18.3985	18.5444	17.5129	19.0176	16.8642	17.4207	15.5406	18.545	17.0648	15.9903	16.7968	16.8708	17.9854	18.3637
		734	Q80W83	DVPASELHELLSRKL	Serine/threonine-protein phosphatase 2a 56 kda regulatory subunit beta isoform	PPP2R5B	1	221597296	221605400	-	19.093	19.3285	19.5939	19.0869	18.0326	16.73	19.4086	19.0822	20.3797	19.2763	19.5871	19.2447	19.6924	17.5911	18.2275	17.5214	19.1437	20.6229	19.3855	19.5885	19.1983	20.7895	17.8485	18.6691	18.6409	18.8914	17.7383	19.4918	18.3247	18.4585	19.1574	20.0014	16.4066	18.6919	19.3454	20.0288	18.1763	18.6711	19.9196
		735	D3ZT64	LLSAINLADPGGLADK	Autophagy-related 2a	ATG2A	1	221612584	221632267	+	16.5538	17.2899	16.1774	16.1353	14.6168	17.5396	17.5802	17.6113	17.5742	15.6222	16.8353	16.3574	16.2146	15.171	16.2096	15.1159	16.4643	18.2647	16.9023	16.9589	17.7948	16.6229	17.8217	16.7249	17.0663	17.492	18.7827	18.5486	16.1268	15.962	17.3395	17.8959	15.9466	15.4617	16.7431	18.8382	16.5184	15.5256	16.5382
		736	Q641Z6	LADVDKDGLLDDEEFALANHLIK	Eh domain-containing protein 1	EHD1	1	221644867	221667239	+	21.1416	20.6933	20.4352	20.4771	18.9649	18.7283	20.7644	20.2325	22.1259	20.2575	21.1108	21.5974	21.6654	19.3789	20.8169	19.3822	19.648	22.8529	20.942	21.1013	18.7374	20.1337	19.9114	20.0375	20.2047	21.0241	20.6437	20.4372	19.1918	19.5116	20.5597	21.6224	20.4312	19.2471	21.2223	21.5802	21.5815	18.5996	20.4654
		737	D3Z837	LELQSALEAEIRAKQ	Non-specific serine/threonine protein kinase	CDC42BPG	1	221673590	221693518	+	15.99	17.154	16.9488	16.7039	18.0258	15.3864	16.4767	16.167	15.7274	17.476	17.158	16.6492	15.5881	15.564	16.9582	15.086	17.5527	14.5539	16.6555	17.0218	15.0787	15.7599	16.314	18.1918	17.1862	16.8755	16.6939	17.4019	16.2996	16.5748	16.028	15.7285	16.3468	16.4692	16.549	15.69	16.6781	14.3594	16.3095
		738	Q9WVR8	EAASLLEAGEERPGEQAQGTQGQGSALQDPECFAHLLR	Menin	MEN1	1	221704493	221710331	+	15.4788	15.2419	15.5678	14.7873	15.0212	14.1839	14.9329	15.37	17.0218	15.275	15.9236	17.6853	15.5064	15.2073	15.5785	14.2869	15.4055	16.7619	17.0735	16.8947	14.2329	15.565	14.1071	15.9279	14.3056	16.4665	14.5112	15.8456	15.3438	15.634	16.5985	16.561	15.4547	13.4351	16.328	15.6945	15.4291	15.7339	14.6286
		739	D3ZXB1	NFSSPLPSPAGMLEPLVLDGK	Mitogen-activated protein kinase kinase kinase kinase 2	MAP4K2	1	221710670	221725656	+	16.2559	16.2988	15.6442	16.0438	14.6536	13.605	16.0707	16.4079	16.7426	16.6329	15.8487	15.9734	16.585	16.5633	16.1832	14.6431	16.3056	14.395	14.2814	15.2964	14.9444	15.6385	16.7536	15.6735	14.9376	15.7333	17.7256	15.3903	17.2183	15.0439	16.6775	15.0089	15.7048	15.2548	13.903	16.2579	15.7594	17.0089	14.5533
		740	F1LSC3	DGQMLPGEDEPLHALVTANTMENVK	Splicing factor 1	SF1	1	221735517	221749086	+	18.4155	18.4032	18.0258	17.8239	17.9959	16.4598	18.3346	18.1666	19.3699	17.9809	18.7759	19.9458	19.4827	17.3629	18.2609	17.9355	17.2629	19.9952	18.4274	18.5546	16.3113	18.0714	16.3652	18.1666	18.4984	19.2841	17.8994	17.144	18.7004	17.7825	18.0182	19.2354	17.8093	16.7122	20.1624	18.8574	19.493	17.0247	17.1093
		741	G3V8V3	TCAYTNHTVLPEALER	Alpha-1,4 glucan phosphorylase	PYGM	1	221756286	221771143	+	23.0076	20.4587	21.0881	22.1318	24.2546	23.4215	21.1037	21.535	21.4875	21.8029	22.2817	22.8572	21.8732	22.1797	22.016	22.0263	22.0609	22.7612	20.8625	21.7045	22.4456	23.5274	21.8498	22.003	21.3025	22.0049	19.6984	20.685	21.7481	22.2052	21.0914	21.8751	21.7158	22.291	23.081	21.7634	22.8706	22.609	22.0887
		742	P09812	TCAYTNHTVLPEALER	Glycogen phosphorylase, muscle form	PYGM	1	221756286	221771143	+	22.9267	20.3422	20.8155	21.856	24.0509	23.3114	21.0438	21.3902	21.3973	21.6068	22.108	22.7285	21.7004	22.0902	21.9699	21.9519	21.7899	22.4642	20.7406	21.5192	22.2917	23.2804	21.8677	21.8314	21.1475	22.0125	19.4804	20.4643	21.5714	22.004	21.0211	21.6879	21.6692	22.0102	23.0462	21.8026	22.7133	22.4064	21.903
		743	P0C643	LDQALVAEHIEKMVE	Ras guanyl-releasing protein 2	RASGRP2	1	221773254	221788765	+	16.6906	16.3526	17.3724	17.0774	14.7414	14.7786	17.2593	17.6431	16.4744	18.1715	17.5684	16.3687	17.7299	16.1557	16.7227	16.5578	16.2345	16.3291	16.776	17.6054	18.5402	15.9252	17.4589	16.033	15.0496	15.848	17.9188	16.8645	16.5559	17.0632	17.5653	16.1471	14.8856	17.1992	16.9409	16.1429	15.0795	17.6857	18.264
		744	Q63374	GLAEAQGAVGVAPFCSR	Neurexin-2	NRXN2	1	221792221	221908049	+	20.0413	19.8352	18.8739	19.7649	18.2385	17.2812	18.9568	19.4686	18.2186	20.4443	19.357	19.9421	17.7979	19.4037	19.684	20.3212	19.951	19.6649	18.4401	19.7339	19.3091	21.2894	17.3415	18.5475	18.4645	18.1901	19.1257	18.7347	20.3541	18.7664	19.0117	18.6905	18.3047	19.0015	20.5783	18.6653	18.1816	18.4096	21.87
		745	D3ZSB7	SELDVGNFAEEFTRL	Ribosomal protein s6 kinase	RPS6KA4	1	222087326	222098297	-	17.3046	16.5895	16.5782	16.9746	16.4081	15.5132	16.604	17.1102	18.3544	16.2433	18.1344	18.6373	18.663	16.5713	17.7057	17.3025	15.4952	17.6766	18.603	16.6435	15.7897	15.4543	16.9343	16.073	15.9704	17.546	17.0837	15.5297	16.9611	17.433	15.9339	16.7393	16.05	17.3379	18.4766	15.1096	17.908	17.4684	16.8094
		746	D3ZTC4	DEVAQLRREVVSLEA	Coiled-coil domain-containing 88b	CCDC88B	1	222102437	222118459	-	18.1913	16.6683	17.5765	17.2244	15.0502	15.5676	18.1792	17.0996	18.9945	17.4332	16.921	17.8185	17.4819	16.1393	17.6319	16.9105	17.7152	17.3356	15.8876	18.2255	15.945	17.5118	17.8747	18.3699	14.7051	17.9909	17.5855	18.2734	17.7899	16.7842	16.7402	16.6522	17.2195	15.8471	15.3533	18.8212	17.78	17.1753	17.4307
		747	Q9R063	ETDLLLDDSLVSLFGNRR	Peroxiredoxin-5, mitochondrial	PRDX5	1	222164462	222167447	-	22.1569	21.5757	22.7001	22.6165	23.046	24.473	21.7826	21.9422	21.7652	21.9547	21.9681	21.4963	24.1319	22.0227	22.2032	20.6324	21.7224	23.1361	22.1578	20.7595	22.6089	21.9419	24.0619	21.4923	22.8833	21.3172	22.225	22.191	21.9246	22.5499	22.6167	22.3184	22.4626	22.5171	20.7597	20.8573	22.4635	24.2559	22.2247
		748	B2RYS9	MHHVLLEVDVLEGTLQCPESGR	Multifunctional methyltransferase subunit trm112-like protein	TRMT112	1	222167927	222168776	+	15.4205	15.2159	15.5455	15.8086	17.1908	17.823	15.2548	15.2524	15.3856	15.6831	15.612	15.6657	16.5835	15.981	17.7664	14.7517	14.2847	16.7004	16.6136	15.0519	14.8248	16.203	16.3771	15.03	16.4008	16.7875	17.0814	15.6061	15.7077	15.5565	15.2924	15.0325	17.3259	14.3277	15.2825	16.2871	17.1356	16.2377	15.1054
		749	G3V8V5	VETPPPTASALDYPSENLAFIDESSDTQSER	Potassium channel subfamily k member 4	KCNK4	1	222183276	222189604	-	16.1474	16.4594	16.6646	16.5357	14.4129	14.8311	16.6487	16.999	15.0644	16.4579	15.754	13.3014	15.6623	15.3378	13.9744	16.4076	15.5742	13.5033	16.3878	16.314	17.3769	16.0797	17.0235	15.8592	16.0582	14.8256	15.6878	15.8029	15.25	16.8559	15.5064	15.0945	15.342	17.3548	16.2755	15.058	14.3035	15.7091	14.8014
		750	Q45QJ4	SESIRPDEFSLEIFER	1-phosphatidylinositol 4,5-bisphosphate phosphodiesterase	PLCB3	1	222209575	222224910	-	18.3969	17.6193	17.5358	17.4614	15.6935	16.3097	17.6396	16.8503	20.0223	16.6082	17.6715	18.5589	19.429	16.8011	17.842	16.3605	16.4545	18.6374	17.2667	18.2251	15.2892	17.265	17.6723	17.3596	17.7717	18.5851	17.6662	16.5191	16.9298	17.1416	17.3713	18.2709	17.6536	16.0129	18.776	18.8462	19.563	16.4114	16.9486
		751	Q99JE6	SESIRPDEFSLEIFER	1-phosphatidylinositol 4,5-bisphosphate phosphodiesterase beta-3	PLCB3	1	222209575	222224910	-	18.3163	17.5335	17.7525	17.5777	15.7846	16.3209	17.5301	16.6663	20.0525	16.6447	17.8608	18.5261	19.429	16.8011	17.842	16.3605	16.4545	18.6374	17.2667	18.2251	15.2892	17.265	17.6723	17.3596	17.7717	18.5851	17.6662	16.5191	16.9298	17.1416	17.3713	18.2709	17.6536	16.0129	18.776	18.8462	19.563	16.4114	16.9486
		752	Q8K3F3	VYFQSPPGAAGEGPGGADDDGPVRR	Protein phosphatase 1 regulatory subunit 14b	PPP1R14B	1	222229835	222231944	+	15.8146	16.0895	14.22	13.4214	14.7788	15.125	16.4257	16.1802	16.393	14.4192	14.4332	16.7423	14.3816	14.1776	16.3253	13.6814	16.5287	14.1196	15.9122	16.4311	15.4997	16.2882	14.3071	15.9531	16.1973	15.9686	16.2117	15.7124	15.5687	15.7286	16.4141	16.7779	15.4931	14.615	16.6148	16.7997	15.8379	15.906	15.9826
		753	D3ZZR9	LEDGTEFDSSLPQNQPFVFSLGTGQVIK	Peptidylprolyl isomerase	FKBP2	1	222232351	222235102	-	19.4296	18.7684	17.3135	17.436	16.4639	18.9225	19.0862	19.0971	19.0543	17.5073	17.1552	19.3643	17.0637	16.9368	19.2985	17.0181	19.1084	17.1142	19.0261	19.0554	19.0464	19.3598	17.4627	19.1829	19.2418	19.2317	19.1984	18.8818	18.2509	17.6547	18.0102	17.8735	19.389	18.8656	19.2541	17.5546	18.8067	19.0234	20.4183
		754	B2GVB9	ILEAHQNVAQLSLTEAQLR	Fermitin family member 3	FERMT3	1	222254184	222272285	-	17.3224	14.8656	17.391	17.5063	15.6662	15.7801	16.0435	16.0063	16.2038	16.4854	15.8602	15.697	14.9389	16.5833	16.5382	15.6169	16.9515	15.0343	16.1726	16.664	16.1111	15.6641	17.486	18.5989	15.0085	17.4545	15.9252	16.2185	16.4979	15.3127	16.058	16.3974	14.7036	14.8975	16.6577	16.6296	16.2531	15.3372	16.9698
		755	O35814	ELDPTNMTYITNQAAVHFEK	Stress-induced-phosphoprotein 1	STIP1	1	222274133	222293148	-	23.7836	20.1679	23.2994	22.9945	22.5646	22.0709	21.7012	21.9094	21.7877	22.9558	22.3806	22.6472	22.3496	22.8604	22.6839	23.5874	22.2568	22.5405	21.2584	22.0114	21.9914	23.5865	21.0312	21.5002	21.3865	20.5746	20.5521	22.2946	23.009	21.314	21.43	21.2826	22.1588	21.5913	21.5645	20.9083	22.4083	23.2586	23.8886
		756	Q8K4G6	SVAFPCISTGVFGYPNEEAAEVVLATLR	Adp-ribose glycohydrolase macrod1	MACROD1	1	222310920	222451484	+	18.7545	18.1644	16.4253	16.3966	16.4601	17.3637	18.3856	18.1398	18.8965	16.4825	16.5851	18.8024	18.9519	18.2577	18.1087	17.5463	17.4288	20.0251	16.9653	18.0206	16.151	18.233	18.4707	17.0018	16.0617	17.3555	17.5779	17.6431	18.2275	17.1118	17.6696	17.5451	18.3566	16.5399	19.8013	18.3097	17.2489	17.5374	18.906
		757	D4AC39	LHLDDNSVSTVSIEEDAFADSK	Fibronectin leucine-rich transmembrane protein 1	FLRT1	1	222344713	222350173	-	15.36	16.2465	16.0455	16.3515	14.7464	13.6082	16.145	16.7565	15.6371	16.4151	16.3123	16.1325	15.8295	17.0977	15.0135	16.1939	18.5301	15.7884	15.3959	17.0342	15.512	15.9772	15.9626	15.5293	15.3698	15.0876	14.8915	14.5983	17.8126	16.5319	15.3092	14.9584	16.1041	16.1062	14.3511	14.8248	17.0144	15.4808	14.9973
		758	B2RYG6	QEPLGSDSEGVNCLAYDEAIMAQQDR	Ubiquitin thioesterase otub1	OTUB1	1	222451674	222459952	-	19.7847	19.9631	20.3827	20.6769	23.032	21.6758	19.2363	20.4501	18.4817	20.5711	20.3372	19.6274	18.3463	20.5933	21.0249	20.0397	20.4732	19.6678	19.7337	20.1605	22.616	21.3913	20.0718	21.3396	19.4745	20.4577	19.2491	21.6618	19.4119	18.7761	20.9061	19.6945	21.0814	20.9115	21.0565	20.8523	19.1703	20.0137	22.5205
		759	O08679	NSATSADEQPHIGNYR	Serine/threonine-protein kinase mark2	MARK2	1	222525990	222590220	-	20.0652	18.25	17.5632	18.8504	18.5322	18.0468	17.0295	18.4527	17.634	18.3365	20.5504	20.2306	18.9002	19.0799	19.4658	21.1416	18.3895	17.7039	19.0095	17.7469	18.916	16.6164	17.7056	17.9054	18.7326	18.5468	18.4785	17.6606	18.7563	20.2304	18.2307	18.4408	18.0309	19.9643	18.8576	18.0516	18.7142	17.5651	16.5533
		760	A0A0H2UHX1	SCGSSCAVHDLIFWR	Reticulon	RTN3	1	222677365	222734241	-	19.3692	21.3815	20.9751	21.0912	19.0265	20.7887	19.1366	21.24	18.5701	22.0612	20.2135	19.534	19.0844	20.5908	19.4261	21.0429	21.2221	20.2232	20.628	20.7746	21.6658	21.6405	19.7627	20.0326	19.8684	19.4243	18.0409	21.6838	20.2027	20.5988	20.6577	20.1471	17.8001	21.1315	18.8497	20.3436	18.7196	20.6971	20.7721
		761	Q6RJR6	SEMYENSEQQQAHAETPTQR	Reticulon-3	RTN3	1	222677365	222734241	-	20.6557	21.8627	21.8373	21.9942	20.9361	20.5303	21.0656	22.3461	20.2255	22.5027	21.4163	20.4068	21.1538	20.712	20.3266	22.4731	21.4618	19.6098	22.0859	20.8227	22.4738	19.7249	21.2052	20.9646	22.9111	20.4629	22.076	21.6811	19.9081	22.7932	21.5666	21.5911	19.8198	22.4629	21.1347	20.2198	20.2249	21.9151	20.2701
		762	A0A0G2JSS9	SMLQATAEANNLAAAASAK	Atlastin-3	ATL3	1	222746023	222786942	+	18.9882	18.3634	19.9543	19.0709	17.1342	16.0619	19.3529	18.8064	19.4089	19.0113	18.0335	17.615	18.6899	18.8471	18.1658	17.498	19.4917	17.4527	17.7355	19.0313	17.9212	18.4879	21.0088	19.927	17.5623	18.2534	18.3125	18.4318	18.2228	18.3117	19.6204	17.849	18.9471	18.1254	17.6832	17.8402	17.8883	19.1915	18.3272
		763	Q0ZHH6	EHGHSNWLGDPEEPLTGFSWR	Atlastin-3	ATL3	1	222746023	222786942	+	18.7237	17.8051	19.5332	18.5483	16.1322	16.3668	19.0298	18.2561	19.0237	19.0496	17.702	16.985	17.4051	17.7184	18.5526	17.0186	18.5718	15.7921	17.1788	19.0683	17.6603	18.4654	19.7666	19.2761	19.0305	18.3859	18.5354	18.3727	17.6985	17.8726	19.2749	17.3869	18.6329	17.7361	17.3692	17.5768	17.3883	18.9127	18.3561
		764	P08482	SQPGAEGSPESPPGR	Muscarinic acetylcholine receptor m1	CHRM1	1	224882439	224884205	+	14.7442	16.1619	15.7249	15.9854	16.8836	17.1701	16.5201	17.3011	15.0422	16.2303	16.2393	13.9744	15.0787	15.1411	15.6186	15.6299	15.9635	18.2386	16.188	17.4428	14.7236	16.9652	15.319	16.5412	15.7751	16.6564	15.6131	16.8107	15.4807	16.9778	16.2764	16.5309	15.547	17.2607	16.4515	16.4571	14.9545	15.7445	13.9903
		765	A0A0H2UHQ0	VGASNLPAGISLPASANLLLSTDSTR	4f2 cell-surface antigen heavy chain	SLC3A2	1	224906554	224921092	-	21.8611	21.4449	22.0242	21.8903	20.4008	19.0305	21.9462	21.622	21.8771	22.2098	21.6356	21.6612	21.2434	21.8734	21.3602	22.2773	23.0651	21.8247	19.9459	21.3434	20.4637	23.027	22.1802	21.804	20.6838	20.571	20.0235	22.8502	22.9467	21.7655	21.5623	20.9773	20.1416	20.9057	20.7038	21.8393	19.8088	21.4074	23.1699
		766	Q794F9	VGASNLPAGISLPASANLLLSTDSTR	4f2 cell-surface antigen heavy chain	SLC3A2	1	224906554	224921092	-	21.867	21.4369	22.0296	21.8937	20.3971	19.043	21.9454	21.6123	21.876	22.2207	21.6331	21.6596	21.2434	21.8734	21.3602	22.2773	23.0651	21.8247	19.9459	21.3434	20.4637	23.027	22.1802	21.804	20.6838	20.571	20.0235	22.8572	22.9607	21.79	21.5736	20.9449	20.1751	20.9029	20.6974	21.8057	19.802	21.4383	23.1481
		767	Q08851	APVSALPLAPNNLGGGPIVLGGESR	Syntaxin-5	STX5	1	224939497	224955657	+	17.9587	18.0486	17.6239	18.1094	16.7034	15.5864	17.6734	17.7866	18.1904	18.1484	18.3773	19.0606	19.6426	18.1372	16.7883	18.0777	16.674	17.8314	18.0837	17.5081	15.7503	18.1009	17.97	17.4232	19.4793	17.6175	16.859	16.8335	18.1389	18.356	17.9603	18.7062	16.858	14.8793	18.6488	18.8979	18.0475	18.0019	17.2712
		768	F1MA52	SDPDLVAQNIDVVLNR	Nuclear rna export factor 1	NXF1	1	224957517	224970727	+	16.7216	15.6405	16.394	15.7908	15.1421	14.3329	16.3399	16.1216	17.8043	15.5902	16.8873	17.6506	17.9807	16.002	15.8182	15.5176	14.8824	17.7161	16.5508	16.3392	14.2035	15.7101	15.2523	15.7678	16.1297	17.5251	16.148	15.807	16.3353	15.781	15.9146	16.9191	16.7748	13.8267	16.43	18.0785	17.2985	14.7273	15.2744
		769	O88984	SDPDLVAQNIDVVLNR	Nuclear rna export factor 1	NXF1	1	224957517	224970727	+	16.7216	15.6405	16.394	15.7908	15.1421	14.3329	16.3399	16.1216	17.8043	15.5902	16.8873	17.6506	17.9807	16.002	15.8182	15.5176	14.8824	17.7161	16.5508	16.3392	14.2035	15.7101	15.2523	15.7678	16.1297	17.5251	16.148	15.807	16.3353	15.781	15.9146	16.9191	16.7748	13.8267	16.43	18.0785	17.2985	14.7273	15.2744
		770	P62489	GEVVDAVVTQVNKVG	Dna-directed rna polymerase ii subunit rpb7	POLR2G	1	224991222	224994653	-	15.7004	15.9547	15.213	15.4265	13.9237	14.638	15.3923	15.7188	16.8539	15.4367	15.8893	17.5804	16.7326	15.9315	15.3982	14.0419	14.9845	16.9362	14.8303	16.2581	13.3179	15.5987	15.4752	15.8015	14.3474	16.5789	15.9516	14.5365	16.0301	14.6502	15.2623	15.9281	15.8982	13.6771	17.1409	16.331	17.0007	13.8913	14.7616
		771	Q6P5P3	AGVAFFHLQDYDQAR	Tetratricopeptide repeat protein 9c	TTC9C	1	225005017	225014538	-	15.0582	16.2936	15.75	15.5676	17.3734	16.7134	14.257	16.4638	14.3707	16.6149	17.475	14.7682	14.9911	16.7225	15.6431	16.7696	17.2886	15.9296	16.1251	14.7483	16.4663	17.2041	15.4897	16.6685	13.8318	15.4281	14.9282	15.7103	16.3553	15.6864	16.3611	15.4298	13.9137	16.9287	15.5427	15.2035	15.4169	16.9354	15.903
		772	D4ABT8	CDYMDEVTYGELEKEEAQPIVTK	Heterogeneous nuclear ribonucleoprotein u-like 2	HNRNPUL2	1	225015616	225027710	+	20.7354	19.8371	18.5107	18.3692	18.8602	19.7546	20.0219	20.0842	21.0987	18.4117	19.1505	21.8393	21.6748	19.5134	19.9843	19.6956	18.601	21.2683	20.5542	19.9459	17.8345	19.1029	18.8457	18.8261	20.0554	20.6294	20.0011	18.7446	19.8875	19.1799	19.5349	20.6534	19.6986	18.107	22.0161	20.9645	20.6628	18.521	19.4616
		773	G3V8K2	AAADLMTYCDAHACEDPLITPVPTSENPFR	Guanine nucleotide-binding protein subunit gamma	GNG3	1	225033921	225035687	-	20.0944	20.3062	18.0255	18.1897	18.077	18.5353	20.1403	20.3019	20.1929	18.0741	18.1159	20.0643	18.002	17.8998	20.0454	17.9924	19.5274	17.9363	20.2703	19.6575	20.1838	19.6276	17.7142	19.6908	20.3101	20.0805	20.0057	19.6918	18.491	20.0103	20.1719	20.8195	17.1803	19.3677	19.6628	20.8001	18.5196	18.5999	18.5533
		774	Q499N6	EPTPSEQVGPEGSGSAAGESKPVLTEEER	Ubx domain-containing protein 1	UBXN1	1	225068009	225071945	+	19.4137	19.5824	19.316	19.379	17.1025	16.9059	19.4322	19.4226	19.5624	19.5769	19.4196	19.7156	19.915	19.6265	18.9742	19.7241	20.33	19.6292	19.5514	18.4535	17.7246	16.3438	18.7002	19.1826	19.4482	18.5503	19.8197	18.3077	19.239	19.4621	18.8181	20.5701	17.8998	17.6328	20.3437	19.5299	19.7975	18.72	17.4487
		775	D3ZAN3	FGAVWTGDNTAEWDHLK	Alpha glucosidase 2 alpha neutral subunit (predicted)	GANAB	1	225096598	225116378	+	17.7855	19.5029	20.4677	20.0928	19.4297	18.7245	19.9122	19.2888	20.4787	19.911	20.2581	20.707	19.9389	19.9828	19.8853	17.9664	18.928	20.2839	18.8069	19.761	20.0476	20.5985	19.9726	20.4118	18.8736	20.0078	19.8784	19.9343	19.7669	19.1293	19.5744	19.1839	19.5452	19.326	20.3347	19.3492	20.7177	19.8494	20.8253
		776	B2GV35	RPPPAPAQPPEPEALPTIYVITPTYAR	Galactosylgalactosylxylosylprotein 3-beta-glucuronosyltransferase	B3GAT3	1	225120061	225126579	+	16.1437	15.838	17.1474	15.0174	16.4754	16.7743	14.7593	14.4604	13.5629	15.8778	14.9545	14.5285	14.9991	15.0818	14.5877	15.2615	15.6508	16.0258	14.3331	16.7784	14.9074	16.9237	15.7899	15.9181	13.8214	16.034	13.5695	14.8202	16.4448	14.7656	15.5185	15.5152	15.3386	13.1827	16.5192	15.515	15.6612	14.3148	16.4201
		777	B2GV01	DISSSLNSLADSNAR	Metastasis-associated 1 family, member 2	MTA2	1	225140863	225149583	+	18.3125	17.0056	16.5509	17.2653	18.1152	17.7007	16.7858	17.2577	17.6029	16.9576	18.4211	20.38	18.8858	17.3422	17.1368	16.6608	17.8058	19.3034	19.1299	19.2083	16.2137	17.3762	16.998	17.7201	16.6807	17.7965	16.5415	17.6574	18.5839	18.5331	17.0035	17.947	17.2656	16.943	18.8404	17.9912	18.0298	15.6993	16.1356
		778	Q3MHT4	ELELAEASKDEKEEA	Speckle targeted pip5k1a-regulated poly(a) polymerase	TUT1	1	225151404	225162595	+	14.4977	14.03	15.4159	15.3358	17.4188	16.1851	15.633	14.9727	16.9746	16.0431	15.9878	17.3485	15.9451	13.7583	15.0137	14.9614	14.6227	17.5485	16.419	16.5986	14.4435	15.2703	15.3766	15.7969	15.7878	16.9524	16.5988	16.5042	14.9071	14.4085	15.1892	16.5732	16.9532	15.3643	15.5754	16.4586	15.1721	14.6816	15.0334
		779	Q68FR6	EYFSWEGAFQHVGKA	Elongation factor 1-gamma	EEF1G	1	225163391	225173995	+	21.9621	21.6461	20.9167	21.0579	21.9747	21.8065	20.077	21.9285	19.8542	19.7814	19.2334	22.1146	20.8973	21.7817	19.8372	20.7435	20.9328	21.7539	20.8881	21.3727	23.3715	22.3399	20.5086	21.5917	21.0371	19.765	19.6694	21.2462	20.8643	21.2453	21.305	21.4835	20.5642	21.3176	21.3915	20.3516	20.1153	22.1828	21.8142
		780	A0A0G2JUA5	GSSLQGDLAVSGDIK	Ahnak nucleoprotein	AHNAK	1	225184939	225215015	+	21.1931	20.2933	21.5648	21.7027	18.8564	20.2804	22.3394	19.9264	20.8547	21.0655	21.151	21.9305	21.2054	20.976	20.3937	19.8884	21.7284	20.9348	20.7889	21.1412	19.7556	20.3495	22.3445	23.3774	19.5098	21.4333	20.2471	20.0986	20.6642	20.458	21.6904	21.8237	20.4981	19.6784	20.4174	21.0094	20.6028	20.3207	20.6528
		781	Q8VI04	GNLAYATSTGGIVNK	Isoaspartyl peptidase/l-asparaginase	ASRGL1	1	225309246	225329770	-	22.3814	20.7282	21.0311	21.2004	23.7841	23.0864	21.1819	21.2361	19.544	22.6527	21.591	21.6447	20.6756	22.2181	21.9153	23.333	22.2834	20.4259	21.3417	21.4614	22.2412	22.723	20.3367	21.7282	21.7282	19.9306	20.2576	21.4929	21.3298	20.7864	21.6306	21.6227	21.2903	23.4253	22.1848	19.9984	20.3906	20.7863	23.5617
		782	P19132	KMGAPESGMAEYLFDK	Ferritin heavy chain	FTH1	1	226030938	226033228	+	16.5707	17.3047	18.4775	18.461	17.6115	17.3854	16.5133	17.5982	16.0214	18.2506	17.9268	17.0937	19.7295	18.3948	17.6219	17.5601	17.4675	17.5333	17.7353	18.7536	17.2206	15.4615	18.2589	17.0699	16.5082	16.614	18.2719	16.8105	17.5935	17.3416	18.1455	17.8185	18.2668	18.187	17.9496	15.0629	17.094	18.6364	17.4974
		783	Q66HI5	DDWESGLNAMECALHLEK	Ferritin	FTH1	1	226030938	226033228	+	17.5158	17.1688	17.0882	17.0105	19.2095	18.2707	17.1396	17.1476	16.5366	16.6188	16.3548	17.2494	16.2707	15.8742	18.2355	16.1392	17.8091	15.7525	18.2347	17.8969	18.3245	17.0231	16.3354	17.8221	18.3359	17.9726	18.6404	16.8675	17.4647	16.7029	18.1106	17.7027	18.1637	17.9994	18.1856	15.1409	16.7582	18.3083	17.5631
		784	Q5XIP6	QLQQAQEAGAEEEVEK	Flap endonuclease 1	FEN1	1	226251518	226255886	-	18.6105	17.4284	17.5871	17.3339	17.0798	16.7844	17.3192	17.1476	20.0236	16.858	17.9617	19.1853	19.1148	16.9524	18.2607	17.0531	16.1054	19.0003	17.8487	17.8903	15.9853	16.9674	17.0555	16.7628	18.1964	18.8506	18.5602	17.2616	17.1198	17.4694	17.2311	17.9783	17.9625	15.8561	19.438	19.0289	19.2307	16.8201	16.9783
		785	Q5YLM1	HSQDTQPLEAALGSGGVTPERPPSAANDEEEAAGGSEGGGVAPR	Diacylglycerol lipase-alpha	DAGLA	1	226297016	226353611	-	18.7791	18.0092	17.8754	18.1584	17.9651	16.986	17.8609	17.7853	19.701	16.8066	19.1031	19.8656	19.2637	16.8086	18.3608	17.3563	16.4655	19.4192	19.2601	18.822	17.3817	18.1071	16.5937	17.7535	18.6309	19.2489	18.2921	17.465	16.9592	17.9692	18.1072	19.3659	18.4996	17.1734	19.3355	19.2152	19.743	16.884	17.783
		786	Q62747	NLNPHWNETFLFEGFPYEK	Synaptotagmin-7	SYT7	1	226435979	226493377	+	17.8419	19.2742	19.2167	19.7256	20.7475	18.8244	19.5547	20.6344	18.5327	19.5014	19.6857	19.4142	20.4943	18.3591	19.4792	20.9723	19.4141	18.8364	19.3702	19.2606	19.3207	19.0107	19.0279	19.1286	20.643	18.5635	18.8427	19.7345	19.1844	19.8949	19.2114	19.725	19.3328	19.5612	19.5912	19.3738	19.8691	18.6672	18.3134
		787	Q5XI29	DSGPLPSTVSEAEFEEIMK	Cleavage and polyadenylation specificity factor subunit 7	CPSF7	1	226573105	226596131	+	17.4644	17.266	17.1849	17.2581	16.0694	15.0702	17.0538	17.4189	17.9141	16.8016	17.9171	18.5724	16.7982	16.0464	17.4621	16.3517	16.1062	17.07	19.4443	18.1278	16.9788	17.2288	15.2462	16.7432	17.2018	18.3251	16.7722	16.4288	16.8397	16.3956	16.8912	17.6641	16.9043	15.9915	19.5545	18.0398	17.6357	15.7934	17.5403
		788	Q4KLZ6	ISTTLIGLEEHLNALDR	Triokinase/fmn cyclase	TKFC	1	226644200	226657408	-	17.9657	16.5227	18.2231	18.4325	18.0312	18.0036	17.6444	17.1314	18.1175	17.9799	20.2512	20.1123	17.9879	17.7605	17.516	17.2803	18.7235	17.998	18.2709	19.9033	18.9951	20.2411	19.6407	17.4862	16.8796	17.7517	17.4031	17.7929	17.3972	16.3466	18.7738	18.823	18.4349	18.3596	16.6626	17.8091	18.7805	19.1431	18.6286
		789	G3V8T4	IEVQDTSGGTTALRPSASTQALSSSVSSSK	Dna damage-binding protein 1	DDB1	1	226657561	226683347	+	19.6928	19.1457	19.8779	20.1107	22.5479	21.6318	18.6338	19.7836	18.7802	19.5521	20.049	20.0672	19.9313	19.5048	21.0167	20.8512	18.3627	20.459	19.5258	19.112	20.7146	21.1527	19.0844	19.2919	19.5762	19.1692	19.5462	19.4729	20.1166	19.5034	19.0938	19.6001	19.4059	19.3444	21.8388	19.2008	19.6863	19.6228	21.7972
		790	Q9ESW0	IEVQDTSGGTTALRPSASTQALSSSVSSSK	Dna damage-binding protein 1	DDB1	1	226657561	226683347	+	19.6795	19.0998	19.8919	20.2244	22.4173	21.5321	18.477	19.9628	18.643	19.5369	20.1429	20.1898	19.7048	19.4362	20.9378	20.3807	18.4713	21.1425	19.1359	19.0215	20.9024	21.1495	19.348	19.4528	19.3487	19.2085	19.79	20.3512	19.6557	19.0788	20.0067	20.3802	19.2418	18.3275	22.1669	20.8378	19.2683	19.1928	21.6844
		791	B5DFF4	FLEGEVPLETFLESFSSMR	Vps37c subunit of escrt-i	VPS37C	1	226742343	226767868	+	15.4242	16.0554	16.4105	16.0742	16.0003	17.1626	15.9699	16.2858	18.0131	15.9191	17.0777	16.4623	15.7989	15.9456	16.1295	14.5293	16.7544	15.2797	16.6572	17.3253	17.177	16.819	18.3015	16.9111	15.6304	15.3318	16.1068	15.887	14.9935	15.4794	16.8578	16.68	16.2621	16.2439	14.9794	15.4783	17.5417	17.2483	15.9915
		792	G3V963	EQALPVGSVELHPEDPPQYQEVPLDEVVTLR	Rcg47487, isoform cra_b	TMEM132A	1	226912612	226924244	-	17.1589	17.7076	17.0353	16.9409	15.7563	14.8992	17.5937	17.2179	17.7734	17.0536	17.3538	17.2279	17.3688	15.0594	15.9659	17.1679	16.2391	17.6823	18.2696	16.4199	16.2998	16.0307	16.9269	15.6763	17.8963	18.4616	17.9369	16.2646	16.5861	17.0007	16.9669	18.7354	15.8459	16.3696	17.9533	17.5131	17.0067	15.6687	16.2419
		793	Q80WF4	SPLSDSILGEQALAVTDDK	Transmembrane protein 132a	TMEM132A	1	226912612	226924244	-	17.1102	17.5913	16.8889	16.9251	15.5468	14.7578	17.504	17.1469	17.7263	16.9646	17.1642	17.1679	17.4767	15.2062	15.8947	16.9089	16.1257	17.4782	17.9092	16.2189	16.0976	15.7901	16.9667	15.7158	17.8716	18.337	18.2522	16.1342	16.6006	16.8918	17.0493	18.6724	15.8175	16.2074	17.9141	17.4399	16.8998	15.5826	16.1885
		794	Q6AYQ4	RESSADILTEIGRSL	Transmembrane protein 109	TMEM109	1	226925117	226935689	-	19.41	17.3189	17.307	18.2519	18.1645	17.5544	17.2267	18.3084	19.0493	18.0193	18.8714	20.1319	19.8846	17.7427	19.2963	19.8802	18.1603	18.7983	18.5078	17.148	17.6088	17.9906	16.666	17.6988	18.1393	17.3398	17.2467	16.9749	17.3336	17.8437	18.1932	19.2036	18.2255	16.8381	20.0697	19.0605	19.386	16.8422	18.2328
		795	Q9JMJ4	ALQDEWDAVMLHSFTLR	Pre-mrna-processing factor 19	PRPF19	1	226947105	226958144	+	20.7502	19.5547	19.1294	19.3786	19.8606	19.8631	19.6452	19.6609	21.615	19.3182	20.3012	22.9008	21.5996	19.9458	20.0161	18.9953	19.2968	21.9572	20.205	20.7433	18.0881	20.358	19.4104	19.9273	19.6167	21.5143	20.388	18.8236	20.3776	19.5747	20.094	21.1757	19.7683	18.2805	22.4029	20.9821	21.0514	19.0898	19.9025
		796	Q5M818	TLLPVPTFENVSIPER	39s ribosomal protein l16, mitochondrial	MRPL16	1	228142778	228147579	+	15.8638	13.3084	15.9361	17.2084	15.6341	15.8743	16.3039	15.4288	15.4849	15.3869	17.7234	16.3698	16.8583	17.5206	16.8897	16.9272	14.6677	15.5397	15.8607	15.1719	14.3646	15.0976	14.6423	15.2484	16.3488	16.6921	16.9386	15.2212	17.123	14.2184	16.5406	16.0108	16.5421	17.7935	14.9141	14.7346	16.5767	16.5497	16.4239
		797	Q08849	TKDDLEQLTTEIKKR	Syntaxin-3	STX3	1	228149867	228194977	-	17.6863	17.7251	17.7991	18.5315	18.808	20.1187	18.3547	18.8916	17.8774	18.7674	18.4578	19.2414	18.326	19.2302	18.7405	18.8723	20.9393	18.2212	18.5662	20.3454	16.8733	18.4879	19.0816	20.206	18.2375	19.0873	18.2606	18.5985	20.4634	18.5299	18.8494	18.3165	18.7305	17.4257	19.4509	20.5766	19.227	17.7972	18.269
		798	D4A9D8	TGSNISGASSDISLDEQYK	Oxysterol-binding protein	OSBP	1	228395558	228425361	+	19.6862	18.9766	19.9864	19.3035	16.8149	17.4342	19.1088	19.562	19.4204	19.87	19.3056	19.5642	18.953	20.7755	19.4745	20.6075	20.1622	18.28	18.7317	18.9316	19.5396	19.6427	19.3107	17.8176	17.2306	17.8886	18.3115	19.4703	20.5655	17.6585	18.9516	17.7447	19.5296	18.7527	18.5095	19.3983	18.9919	17.9494	20.3381
		799	Q07141	LWTGGLDNTVRSWDL	Transducin-like enhancer protein 4	TLE4	1	231393379	231530786	-	16.6492	13.9597	15.8741	16.4445	17.5402	17.567	14.9896	16.4085	15.554	15.623	16.2994	17.5043	15.8726	14.3381	16.4078	16.2882	15.0446	15.6203	17.3398	17.0928	17.0435	16.9911	15.4307	15.2748	16.6566	16.4673	18.3195	17.1245	16.0638	15.3351	16.7244	16.5323	16.5027	15.6708	17.729	17.9106	15.4286	16.7629	16.794
		800	A0A0G2K931	ASLYNAVTTEDVEKL	Phosphoserine aminotransferase	PSAT1	1	233124092	233145941	-	21.3342	20.5012	21.4598	20.8277	23.8456	22.204	21.716	21.7223	21.1802	21.418	19.5917	19.9755	21.0997	22.0405	22.3698	22.7995	21.0441	19.5744	20.1416	20.2138	22.2264	20.8401	21.3056	21.4679	22.1344	19.4538	21.5689	22.119	21.1756	21.6407	22.3668	20.5696	22.2451	21.5377	20.9513	19.4319	20.3697	22.1728	21.1778
		801	E9PSV5	ASLYNAVTTEDVEKL	Phosphoserine aminotransferase	PSAT1	1	233124092	233145941	-	21.3342	20.5012	21.4598	20.8277	23.8456	22.204	21.716	21.7223	21.1802	21.418	19.5917	19.9755	21.0997	22.0405	22.3698	22.7995	21.0441	19.5744	20.1416	20.2138	22.2264	20.8401	21.3056	21.4679	22.1344	19.4538	21.5689	22.119	21.1756	21.6407	22.3668	20.5696	22.2451	21.5377	20.9513	19.4319	20.3697	22.1728	21.1778
		802	P82471	VPTTGIIEYPFDLQSVIFR	Guanine nucleotide-binding protein g(q) subunit alpha	GNAQ	1	233382708	233622786	+	20.8055	20.5316	20.2722	20.4123	23.4407	22.9686	19.6949	20.5501	20.2786	20.4833	20.5933	20.943	21.6475	19.9723	22.0343	22.1195	19.4985	22.1064	20.0901	20.1268	20.6591	21.1043	19.2923	19.6219	21.3066	21.3532	20.9845	20.0587	19.575	20.3185	20.6913	20.6655	21.7213	22.2107	22.389	20.4549	21.4519	20.4799	21.6806
		803	Q6AY91	SEEDLFSQVYEDVKQ	Nicotinamide riboside kinase 1	NMRK1	1	234721974	234749447	-	15.5497	14.9159	13.521	14.2822	14.8735	16.3973	15.3929	16.1258	15.4347	13.2105	13.1187	15.042	15.4654	15.198	14.2501	14.9708	16.4079	14.7407	15.2122	13.598	15.2043	14.0577	17.8253	15.018	14.2924	14.3617	14.5932	14.6699	14.4209	13.9034	14.0058	15.464	15.6962	16.1214	17.02	16.268	14.9308	15.0342	14.4909
		804	Q6P686	TGLIPSNYVAEQAESIDNPLHEAAK	Osteoclast-stimulating factor 1	OSTF1	1	234749568	234796739	+	17.9327	17.4612	18.4253	18.1211	16.5621	15.4653	17.8989	17.4952	18.0552	17.8117	17.4602	17.5817	17.6225	17.381	17.3327	16.02	17.9198	17.0229	15.597	17.7093	16.4525	17.4983	20.0679	18.2715	16.9194	16.8508	17.4923	16.9827	17.3336	16.8281	17.9349	16.7095	17.8294	16.6537	16.3813	16.8272	17.297	19.6953	17.1403
		805	Q5EAP4	VPTTGIIEYPFDLENIIFR	G protein subunit alpha 14	GNA14	1	235166718	235347937	+	18.6808	18.568	18.83	19.1842	21.2946	21.0132	18.016	19.0396	17.8465	18.6329	19.2621	18.8868	17.1738	18.4323	19.9568	19.8361	19.005	19.2043	19.64	19.1861	21.0664	20.1604	17.8091	18.4508	18.6385	19.6773	18.4829	19.5924	18.296	18.5215	18.2616	18.2911	19.2059	21.1517	19.6339	18.6063	19.2121	18.7197	20.525
		806	M0R6W5	IQIQNQIHGAIFPFVFYPIKPPR	Vacuolar protein sorting 13 homolog A	VPS13A	1	235352513	235813181	-	17.142	16.9381	17.1861	18.6276	14.715	15.5926	15.627	17.3196	16.5524	17.5647	17.259	17.0037	16.2851	15.5739	15.5295	18.587	15.9895	16.2516	17.8007	15.4771	17.2929	15.8841	18.4041	16.2113	17.5878	17.1291	17.0182	16.5556	17.053	18.0574	15.7203	16.5985	16.1541	17.7582	17.1847	15.0421	16.4652	16.4284	14.9473
		807	D4A899	NALAEATVQAAGMAADGVK	Vacuolar protein sorting 13 homolog a	VPS13A	1	235653121	235813030	-	18.9952	18.6783	19.1684	19.184	18.5789	17.2246	18.6295	19.2868	18.8735	19.0832	19.0749	18.5719	19.3379	18.1779	17.3409	19.9725	18.1293	18.0873	19.0093	17.2287	19.9408	17.4329	20.3845	17.5898	19.281	18.6963	18.8115	19.4607	16.6097	19.5516	18.7384	19.1539	19.1142	18.2631	20.4787	19.5107	17.8819	17.3895	18.1281
		808	Q6AYA7	NFDSLESLISAIQGDIEEAKK	Riboflavin kinase	RFK	1	236494221	236501733	-	17.3927	16.8159	17.6098	17.9976	19.4926	19.8794	16.878	17.1946	16.7913	17.5361	17.3647	17.0501	17.3527	19.2638	17.8912	16.9517	18.973	17.9303	16.0277	18.0548	16.8497	18.6623	19.028	18.0726	16.0732	17.7697	16.6947	18.586	18.7523	16.5569	17.6727	16.5579	17.9151	17.4952	16.5345	17.4672	17.5365	18.3957	18.8919
		809	Q5BJR4	SSGQESESIPEYTAEEEREDNR	Protein prune homolog 2	PRUNE2	1	236680098	236729412	-	17.7081	17.938	17.424	17.2643	16.3396	15.1196	17.8918	17.7166	18.1642	17.4949	17.9581	18.2707	17.8797	17.4355	17.2295	17.3878	16.6052	18.9902	18.5883	17.5005	16.5235	17.6109	15.0402	16.4105	17.4594	18.21	18.4239	16.8426	16.9133	16.6072	17.2329	18.5819	17.1663	17.2186	18.039	19.0367	17.7268	15.5609	17.1506
		810	P07150	GGPGSAVSPYPSFNPSSDVAALHK	Annexin a1	ANXA1	1	237893966	237910012	-	18.1717	16.4854	17.6198	17.5316	16.7377	16.4036	19.2174	15.9601	17.43	17.4226	18.1065	19.0735	18.4707	17.2256	16.6849	17.0346	17.6214	16.7052	16.5917	17.0516	15.4629	17.7583	17.9248	19.206	16.2111	17.9523	19.0432	15.4548	17.2612	16.9916	18.5728	17.4833	17.8873	16.3016	17.0896	17.0254	16.8711	17.3133	17.5036
		811	P51647	ANNTTYGLAAGVFTK	Retinal dehydrogenase 1	ALDH1A1	1	238222521	238264330	+	20.2803	18.2674	20.4656	22.103	19.1458	18.8699	19.9402	20.7996	20.4973	21.241	19.7576	20.6357	21.781	19.2732	19.9526	18.8046	19.6978	21.5217	19.1693	19.2451	20.9628	19.8481	19.3923	20.62	18.6449	20.1661	21.5999	19.5481	19.4087	18.3997	22.3184	19.7485	20.1602	19.8132	18.6116	19.7696	19.8588	20.9848	20.9509
		812	B5DF11	ADATLNNCEGAAGSTSEK	An1-type zinc finger protein 5	ZFAND5	1	238843338	238852566	+	15.0474	17.2278	15.7604	14.8358	13.3323	15.1541	15.9739	15.5029	17.0556	14.6336	16.0562	16.1211	16.9732	15.3005	15.1714	16.8041	15.6294	15.1743	17.4151	14.4347	16.1572	14.4895	15.6784	14.9564	17.3278	15.5968	15.1885	15.144	14.8723	15.9932	15.4234	16.0453	14.6413	16.0775	18.3726	17.2487	14.7923	15.3506	15.5581
		813	Q9JKB7	IGLGTDVAGGYSYSMLDAIR	Guanine deaminase	GDA	1	238982392	239057732	-	22.521	23.4004	21.5103	21.6953	23.2218	22.7782	21.8617	23.1622	19.9178	22.1739	21.6995	22.074	19.8981	22.9978	22.5899	24.0313	23.4714	21.6617	22.2568	22.4207	23.4571	22.5592	21.4802	22.5176	22.1533	21.0326	21.9916	22.2324	22.2367	22.2614	22.6079	21.7574	22.0134	24.2793	22.5823	21.2745	20.5246	21.2105	23.6818
		814	Q9WTT6	IGLGTDVAGGYSYSMLDAIR	Guanine deaminase	GDA	1	238982392	239057732	-	22.5298	23.4404	21.543	21.7327	23.0957	22.6551	21.8755	23.192	19.9272	22.2018	21.7267	22.0816	19.8981	22.9978	22.5899	24.0313	23.4714	21.6617	22.2568	22.4207	23.4571	22.5592	21.4802	22.5176	22.1533	21.0326	21.9916	22.2424	22.2369	22.2616	22.6069	21.7557	22.01	24.283	22.5654	21.2824	20.525	21.2099	23.6753
		815	Q6AY17	ITSPVLIIHGTEDEVIDFSHGLALFER	Alpha/beta hydrolase domain-containing protein 17b	ABHD17B	1	239266921	239301176	+	17.1613	17.1748	15.1656	14.8066	15.859	17.3616	17.2731	17.063	16.9177	15.3485	15.092	16.6469	14.9931	15.3497	17.321	15.1299	17.4393	15.2191	16.8817	17.4772	17.3066	17.5147	15.2513	16.8698	17.2356	17.409	17.033	15.5771	16.2399	17.5639	17.0029	15.4096	17.5391	17.181	15.8794	15.1228	16.4379	18.4356	16.6478
		816	A0A0G2JZA7	EIPQYLHVGEIIDGIDMR	Hyaluronoglucosaminidase	CEMIP2	1	239398043	239474931	+	15.236	15.5327	15.9504	15.9282	17.6664	17.4269	15.6055	15.9697	13.7857	15.327	15.4397	15.2464	16.5367	16.4171	14.675	17.6335	15.9064	14.0013	16.1192	15.5185	16.5054	15.4096	15.3234	15.4972	17.3087	16.2708	14.205	16.8071	15.2588	15.4384	15.3825	16.8565	16.4688	15.2994	16.3366	16.0643	13.7522	15.5449	14.4763
		817	F1LN45	APAAPANTLAIVPDSR	Transient receptor potential cation channel, subfamily m, member 3	TRPM3	1	240355149	240757583	+	18.3689	17.3551	17.1997	17.1232	15.1992	15.297	17.3583	16.414	18.8862	17.448	17.8484	18.2082	17.9552	16.1355	17.6999	16.0645	16.3899	18.9668	16.9823	17.7293	15.1402	17.7257	17.1206	17.0894	16.3571	18.4857	17.1269	15.9287	17.4557	15.965	17.1099	18.2226	17.6061	15.2839	17.3829	18.3893	17.586	16.6751	17.5704
		818	P13601	FPVINPATEEVICHVEEGDKADVDK	Aldehyde dehydrogenase, cytosolic 1	ALDH1A7	1	240562423	240601744	-	20.1533	17.5361	19.8107	21.4131	19.9926	19.9452	19.2654	20.1735	19.9284	20.6099	18.8126	20.3056	21.6888	19.0143	19.9661	18.5142	19.3213	21.0378	18.8088	18.7487	20.4168	19.4229	19.2276	20.3787	18.3715	19.945	21.2042	18.7468	20.047	19.2214	20.0481	18.9874	20.1353	20.6032	18.0977	17.9744	19.8472	20.8147	20.3786
		819	D3ZWG9	WVLQQLSQETSLPSSVAK	Protein prenyltransferase alpha subunit repeat containing 1, isoform cra_b	PTAR1	1	241501679	241557651	+	17.1063	15.0976	16.352	17.0085	16.721	14.9476	15.2759	16.3797	16.8445	15.5443	17.5565	17.4698	15.756	17.2135	15.993	17.508	15.699	18.1917	17.3106	16.4985	17.0475	14.6321	16.9482	15.3173	14.8146	16.0375	15.7818	15.231	15.7064	15.7093	15.2577	16.9418	15.5922	15.4715	18.1243	16.5757	17.5756	17.275	15.1563
		820	O35430	AQDADDESAYAVQYRPEAEEYTEQAEAEHAEAAQR	Amyloid-beta a4 precursor protein-binding family a member 1	APBA1	1	241594565	241796513	+	18.4535	19.5896	19.3519	18.8377	15.8749	16.6966	18.9852	18.9244	18.1208	19.0867	19.1716	18.462	18.3216	18.1813	18.3178	21.2782	17.6748	16.6319	19.0474	18.1912	18.5716	17.6459	19.4495	18.478	18.9552	17.9303	18.9913	18.872	18.7561	19.6845	19.3432	19.7815	16.9117	19.2235	17.1843	18.2395	17.1175	17.8454	18.5695
		821	Q3ZB99	DNPHFENGETSIVISDVLPGGPADGLLQENDR	Tight junction protein 2	TJP2	1	241945841	242083484	-	20.2377	17.5242	20.3792	19.8745	18.4631	18.3461	19.7641	18.7919	19.68	19.6204	17.9769	17.5995	20.8714	19.4657	18.2576	18.0543	17.9111	17.7696	17.9106	19.5264	18.5744	19.0957	20.9187	19.7843	18.1741	18.8938	18.2889	19.805	18.596	18.2855	18.8573	18.1	19.7118	18.865	17.5871	18.0495	19.7345	20.4703	19.5879
		822	D3ZYW7	DYDVSFGDGVLTIKL	Frataxin, mitochondrial	FXN	1	242123975	242152834	-	18.6197	18.2302	18.9969	18.5653	17.3155	15.4731	18.79	18.485	18.8441	18.7772	18.6536	18.4274	19.4594	18.0302	15.8774	17.9817	18.4916	19.7618	17.536	17.8835	17.8075	18.5789	19.3962	19.1863	17.6612	17.0669	17.4125	17.6526	17.2251	17.4756	18.5195	19.1595	18.2782	17.4834	17.9939	17.5326	19.6127	18.2447	18.1541
		823	Q5CZZ9	QDLLTEGQSFSSLDEEALGSR	Phosphatidylinositol 4-phosphate 5-kinase type-1 beta	PIP5K1B	1	242168462	242441247	-	19.2833	19.4918	18.0434	18.9843	19.6095	19.9964	19.4926	19.717	20.2604	17.1747	19.9401	19.2848	18.7518	19.5216	18.7486	22.1993	19.1097	20.3498	19.287	20.1191	18.8866	17.7913	18.5282	19.3866	18.8212	19.8287	18.6613	19.289	18.5351	19.6602	19.9189	20.3444	18.5338	19.554	20.6241	20.2966	19.1528	18.1883	18.1844
		824	D3ZVR9	DPSGHDQEPQAVLSPLIAIALK	Phosphoglucomutase 5	PGM5	1	242582642	242765807	-	18.1247	16.3635	17.891	17.5404	15.1477	15.6785	17.8013	16.7722	18.6191	17.3825	18.0056	18.9828	18.0012	17.4968	17.8565	15.8171	17.5115	18.3656	16.7743	17.7872	15.009	17.4228	18.0526	18.9978	16.5536	17.7848	16.4253	15.1469	17.6094	17.3046	18.1657	17.2149	17.3527	15.6228	17.1108	17.6443	17.8469	17.0487	17.6247
		825	Q99MB4	DKPQQMIVQGIHELYELEESR	Cobw domain-containing protein 1	CBWD1	1	242819390	242861767	-	17.2824	17.7394	15.4421	14.5228	14.5694	16.1423	17.5061	16.837	16.8107	16.1368	15.0751	15.5926	17.7185	17.3247	15.6311	15.9367	16.7988	17.2605	14.3327	14.8875	16.9159	16.387	15.8716	14.5869	16.5296	15.5962	15.4729	15.2788	16.9279	15.3481	15.592	14.7352	17.3907	17.3597	13.8968	15.6779	16.5236	16.4023	17.02
		826	F1LPG2	FGDLDEQEFVYKEPAITK	Dedicator of cytokinesis 8	DOCK8	1	242959488	243153465	+	17.7247	17.7504	17.4045	17.3107	15.0059	15.1085	17.5848	17.2618	17.8405	17.666	17.4775	17.725	16.9562	17.1855	17.937	15.4461	19.3587	16.3135	17.0743	17.0975	16.2633	17.5427	17.7346	18.532	15.786	17.103	16.2445	17.5889	17.545	17.2717	17.1049	18.0363	16.6294	15.7433	16.3067	18.6355	16.3799	16.2568	16.8283
		827	D4AE58	ESGVGQINIHDNYLVGLK	Kn motif and ankyrin repeat domains 1	KANK1	1	243276403	243398536	+	17.7174	14.8848	16.6537	16.2749	14.4501	15.3872	17.0684	16.0592	17.86	16.6817	15.6743	17.4894	15.7692	16.2007	16.683	16.4205	17.424	16.8397	14.1515	16.5604	15.5013	17.3373	17.1842	17.2222	14.4289	16.2423	15.5183	17.7027	17.1558	17.5704	16.9118	16.2664	15.5014	15.4873	14.3145	16.5901	14.6021	17.124	16.5759
		828	E9PTG1	AFLQAILEHEEENEEEDEVPDDETLNQMIAR	Swi/snf-related, matrix-associated, actin-dependent regulator of chromatin, subfamily a, member 2	SMARCA2	1	244615821	244782706	+	18.1266	17.9549	17.9668	18.0054	19.8257	19.256	18.2869	18.5979	19.6745	17.6565	19.0187	20.5134	20.4156	17.8759	18.7613	17.8849	18.1505	20.5485	19.4046	19.0133	17.0177	18.1171	19.1607	18.8702	18.5535	19.5511	19.6761	17.805	18.8531	17.9653	18.9014	19.6812	18.7348	17.065	20.9518	20.0931	19.4269	17.4797	19.173
		829	P98166	ECHINECLVNNGGCSHICK	Very low-density lipoprotein receptor	VLDLR	1	245237736	245269205	+	15.1465	16.7179	17.4491	17.2646	17.6323	14.7967	17.1396	17.6867	15.8633	18.0667	17.4229	15.9033	18.3127	17.2706	15.8499	16.9141	16.3076	18.6804	15.5303	14.8603	16.6648	16.7544	17.6987	16.7471	16.4237	15.6956	16.091	17.5443	16.165	16.8177	16.7908	17.8746	15.3286	15.4207	16.8394	17.8597	15.0492	17.0771	16.6786
		830	P51907	TMVNVLGDAFGTGIVEK	Excitatory amino acid transporter 3	SLC1A1	1	246954980	247037056	+	15.516	15.4548	14.656	15.3457	14.4831	15.8243	16.4442	16.0118	14.6608	15.7319	14.4177	13.9143	15.1195	16.7814	14.4791	15.8319	15.4905	13.7283	15.4993	15.5792	17.5973	16.4455	14.6913	15.0387	16.6607	15.1865	14.5369	15.3041	15.0881	14.7125	16.658	15.2862	16.4371	15.5954	15.5561	17.0741	15.3113	15.3534	15.1133
		831	Q5XIC3	AKAEEEGYFEAFKNE	Hsp90 co-chaperone cdc37-like 1	CDC37L1	1	247107397	247138155	+	19.1719	17.8625	18.8141	18.0522	15.7569	16.7746	19.2071	18.2633	19.4536	18.3512	18.4736	18.4762	20.0168	18.9706	17.9926	17.203	17.9689	18.7051	17.56	18.2829	16.0433	17.9153	19.4028	18.6074	17.169	17.9237	17.1511	17.9272	18.2264	16.8266	17.1511	17.8381	19.1327	17.4137	18.3174	18.6899	19.1513	18.8608	18.0479
		832	P29411	TVGIDDLTGEPLIQR	Gtp:amp phosphotransferase ak3, mitochondrial	AK3	1	247144491	247169693	-	19.3021	17.5577	19.4176	19.5625	16.9283	17.0961	17.7085	17.4092	18.0487	17.3328	19.4637	19.5044	19.1989	19.2199	19.5367	19.6088	17.0399	17.2472	17.473	17.5497	17.1256	17.4747	17.227	17.7699	18.314	18.5641	19.6644	18.7348	19.6173	19.4105	16.764	16.7639	18.3376	18.0862	18.6404	18.509	18.2624	18.0616	16.3541
		833	Q6P2A5	TVGIDDLTGEPLIQR	Gtp:amp phosphotransferase ak3, mitochondrial	AK3	1	247144491	247169693	-	19.4835	17.6508	19.6493	19.8852	17.5747	17.6757	17.775	17.5579	18.0528	17.3985	19.7722	19.7634	19.2805	19.5307	19.8854	19.9117	17.2727	17.6036	17.7537	17.7608	17.4486	17.8501	17.3909	17.9337	18.477	18.7573	19.7655	19.027	19.8488	19.6405	17.0014	16.9774	18.5696	18.3686	18.8559	18.7651	18.4898	18.2928	16.6466
		834	D4ACN8	SEAEDILETEKTKLE	Plasminogen receptor (kt)	PLGRKT	1	247502280	247514540	-	18.5038	16.3191	18.0503	17.9828	19.6481	19.5901	16.8849	17.3907	16.0343	17.4189	18.145	18.3515	18.059	19.2696	18.2013	19.6379	17.2214	17.6943	17.187	17.2773	17.516	18.4752	16.8511	17.2839	18.173	16.8116	15.7636	18.1569	18.468	17.1989	18.8432	18.085	18.0617	17.9534	17.6349	18.8999	17.0565	16.7412	17.8663
		835	Q6UPR8	HPFASVVAQEVFQSGIIPSDTDFR	Endoplasmic reticulum metallopeptidase 1	ERMP1	1	247787582	247821728	-	17.693	15.9546	18.1366	18.0224	19.3863	17.0871	16.2077	16.2946	16.5739	17.3798	17.9598	18.0935	19.2537	18.6609	17.3763	17.9221	17.7173	18.0125	17.3039	17.114	15.2173	17.3376	17.4917	17.3549	17.087	15.8968	15.9506	16.3679	17.3519	17.6005	16.991	17.3026	17.9248	17.6777	15.8409	16.1835	18.5012	18.9055	16.7696
		836	D4A634	NVIATENCISAIGKI	Ran-binding protein 6	RANBP6	1	247982180	247985497	-	18.2874	18.2831	16.9417	16.7681	14.9789	16.7076	18.5473	18.3474	18.2653	17.1863	16.5925	17.7791	15.8959	17.4202	19.8142	17.2209	17.7866	17.6564	16.8981	17.6552	16.9916	19.0813	16.6019	18.5843	16.4666	17.3782	18.2558	18.3129	18.3537	17.1465	17.4977	16.3711	17.7182	16.5372	17.7961	18.745	16.6461	17.9515	19.45
		837	A0A0G2JUZ5	LEDPVCENEILETLHAIASK	Glycine cleavage system p protein	GLDC	1	248297331	248377093	-	17.6257	18.7552	17.683	17.5901	16.892	16.5651	17.7406	18.9964	17.0175	17.2004	18.988	19.5517	15.8347	18.5177	17.5542	18.2667	18.6495	17.0488	18.3266	18.3369	19.3284	17.1374	17.4738	18.4148	18.6415	18.0085	19.8712	18.2024	17.8419	17.8107	18.5451	18.8648	17.4744	18.2679	19.3949	19.0858	18.0711	16.2149	16.6848
		838	D4A5Q9	LEDPVCENEILETLHAIASK	Glycine decarboxylase	GLDC	1	248297331	248377093	-	17.5938	18.8645	17.798	17.5274	16.5964	16.421	18.1474	18.9646	17.3159	17.276	18.9663	19.4037	15.8712	18.4662	17.7382	18.3241	18.8674	17.3861	18.2645	18.2058	19.2908	16.8423	17.7064	18.4341	18.3887	18.0164	19.8506	18.1778	17.8546	17.817	18.5744	18.8488	17.4738	18.2161	19.4172	19.0996	18.1274	16.2069	16.6641
		839	Q5BJN5	GSDCIDQFRAMQECM	Mitochondrial intermembrane space import and assembly protein 40	CHCHD4	1	248402980	248403399	+	17.1301	17.2793	15.3051	15.3254	15.0383	15.3421	17.2633	17.4085	17.3579	15.1672	15.4207	17.2443	14.7078	15.6476	17.2575	15.053	16.8453	14.8189	17.204	16.9646	17.2076	17.0604	14.8946	16.95	16.8098	17.3095	17.12	16.6751	17.1075	15.11	15.19	15.2658	17.571	17.4497	16.7344	17.5905	15.9011	15.9775	17.478
		840	M0R6B9	GYGFCEYQDQETALSAMR	Cleavage stimulation factor subunit 2, tau variant	CSTF2T	1	249574954	249578520	+	17.1577	16.9281	17.1081	16.8084	15.6134	15.2184	17.4908	17.2515	17.9692	16.5363	16.9533	18.0586	18.3916	17.8809	16.7587	15.5402	16.1454	18.7543	17.2643	16.599	15.84	16.0069	15.8881	16.6951	16.6553	16.4883	15.2857	15.4333	17.7319	16.352	16.7724	17.7878	16.5627	14.7501	17.9465	17.1595	18.2493	16.1431	15.8861
		841	O35217	RDPELLAGTCTPVQLVALIR	Multiple inositol polyphosphate phosphatase 1	MINPP1	1	251045440	251071040	+	16.4234	15.9037	16.9756	17.381	17.2258	17.894	15.9837	16.1664	15.4065	16.186	16.3067	16.8977	17.9217	17.3752	17.12	16.2855	16.983	15.4571	16.2329	15.737	16.9529	15.0508	19.0249	17.3136	16.3468	16.3	16.1858	16.026	16.5224	17.315	16.4508	16.8294	16.2436	16.6327	15.9756	15.358	18.8654	18.2293	15.5794
		842	A0A0G2K950	QHAAVLEEGILDPKS	3'-phosphoadenosine-5'-phosphosulfate synthase	PAPSS2	1	251145253	251230715	+	15.2719	14.3361	15.785	16.1607	16.616	17.0229	15.3892	15.1299	14.7548	16.3252	15.4399	14.4435	15.612	17.0335	16.729	16.7816	15.5696	14.2752	15.2833	13.7974	16.4307	16.4916	15.4568	15.5707	15.7565	14.4781	16.7311	14.9044	18.1082	15.481	15.2136	16.2775	15.0911	15.6781	16.2308	16.3024	14.9185	15.9419	15.9817
		843	Q505J9	AQFMSLWDGLDTDHSCQVIVMGATNRPQDLDSAIMR	Atpase family aaa domain-containing protein 1	ATAD1	1	251235508	251387002	-	19.8237	18.8267	20.093	19.6597	17.3798	17.4587	20.112	20.0098	20.3799	19.3325	19.8195	20.1293	20.7748	20.0992	18.8539	17.9531	19.5201	21.2858	18.7477	19.5035	18.5176	20.035	20.4142	18.7219	17.6788	18.9748	18.6968	17.8502	20.3808	19.1547	18.7404	20.023	19.7535	18.6113	21.5225	19.6469	19.5819	18.8584	18.7815
		844	Q7TP35	AQFMSLWDGLDTDHSCQVIVMGATNRPQDLDSAIMR	Atpase family aaa domain-containing protein 1	ATAD1	1	251235508	251387002	-	20.1193	19.3786	20.3291	19.9273	17.9935	17.5998	20.2756	20.0421	20.3563	20.1136	19.7094	19.8872	20.8312	20.7385	19.4025	18.3359	19.6186	20.4591	18.3198	19.3018	18.2296	19.9765	21.4958	19.9897	18.3036	19.0632	18.9618	18.7303	20.4889	19.9876	19.7876	19.0081	20.3681	19.2694	18.8834	18.4932	19.7909	20.4284	19.2732
		845	O54857	TVEEPSNPEASSSTSVTPDVSDNEPDHYR	Phosphatidylinositol 3,4,5-trisphosphate 3-phosphatase and dual-specificity protein phosphatase pten	PTEN	1	251421596	251487832	+	17.2072	17.4244	18.6186	18.1891	18.1096	16.022	17.7934	18.0763	17.4754	18.2038	18.2433	17.6493	17.9244	18.7222	17.6295	19.8862	18.1683	17.7507	18.3572	17.2957	17.7958	17.7921	16.0788	16.3454	17.9436	15.9343	16.897	17.5293	18.0594	18.5345	18.6442	18.3698	17.7716	18.2878	18.4243	18.3317	16.7125	17.0779	14.7623
		846	B0BMZ5	LAAMPDHTDVSLSPEER	Loc687696 protein	STAMBPL1	1	252497452	252536104	+	17.1542	17.5833	15.1208	14.5859	15.4945	16.2566	17.3299	17.4322	16.5427	15.195	14.9691	16.0178	15.0116	15.3584	16.5707	15.1997	17.2383	14.5188	16.3598	15.8423	18.0093	16.3796	15.8326	17.0373	17.6834	16.4649	17.4197	18.3709	15.8909	16.1224	16.55	16.9372	16.3829	17.0859	17.068	15.66	15.3781	16.4513	17.6512
		847	P62738	TTGIVLDSGDGVTHNVPIYEGYALPHAIMR	Actin, aortic smooth muscle	ACTA2	1	252537615	252550394	-	25.9066	24.2774	25.3725	25.6113	27.2171	27.5296	24.7198	25.4296	23.8051	25.5031	24.9933	25.3605	25.6505	26.929	26.116	27.0091	26.5172	24.3731	25.0703	24.3314	25.7331	24.1544	25.4947	26.1813	26.0639	23.8576	24.4596	24.8054	25.269	26.2313	25.5563	25.0975	26.2604	27.0565	24.6835	22.7104	25.4966	25.3643	25.2579
		848	Q64194	DMQLPTALWSGGKDW	Lysosomal acid lipase/cholesteryl ester hydrolase	LIPA	1	252816527	252849904	-	16.5641	17.0065	15.5741	15.4711	14.7142	15.7628	16.1335	14.9021	14.464	15.8539	14.6439	15.3335	14.8485	15.693	15.6735	14.7456	16.5797	14.8659	15.1629	15.4976	15.1224	15.7504	17.2453	17.8338	14.5161	17.0891	14.7877	15.6136	16.7426	16.2637	15.0413	14.6847	15.4977	15.6943	15.8253	13.5779	14.1683	17.5226	16.4037
		849	D3ZWD3	DITAEEEQEEVENLK	Pantothenate kinase 1	PANK1	1	253119112	253185533	-	17.3063	16.9815	17.3287	17.3387	15.8027	14.4749	17.883	16.3947	17.7397	17.1956	18.0387	17.1832	16.1644	16.9576	17.354	17.8733	16.3512	16.251	17.1334	16.539	16.0561	14.9756	16.284	17.5953	17.4887	18.5163	18.8657	16.6141	19.1388	17.5513	16.4749	17.657	15.9132	16.1105	17.2247	17.9917	17.4766	15.8429	15.3241
		850	D3ZX13	EEDCAELKEKFTDAK	Kinesin family member 20b	KIF20B	1	253221812	253275490	+	17.3442	16.9478	16.9141	17.076	14.4875	14.7444	16.643	16.8907	17.0333	16.9866	17.0733	17.5283	17.8523	16.383	16.9939	17.4151	14.863	15.3383	16.9362	17.7409	14.5037	17.2053	17.3471	16.421	15.6579	16.7737	17.0861	14.5843	16.9963	17.3815	17.0683	17.4476	16.8596	17.1244	17.6492	14.6462	16.4144	16.3372	15.3522
		851	D3ZU51	NVILSSAAERPLEIR	Ribonuclease p/mrp subunit p30	RPP30	1	254697247	254720087	+	16.5138	14.419	15.8956	15.7499	17.3192	17.1147	15.1566	14.6009	16.0563	15.1522	15.8339	16.8616	17.8154	16.7466	17.0381	15.844	14.2961	17.2963	16.1678	15.3886	14.1726	15.6068	16.1672	14.9951	15.2816	16.1906	15.9429	14.6743	15.9681	16.5109	15.2031	17.3273	15.9766	14.1541	15.8942	16.8691	17.1462	15.6958	14.0318
		852	F1LW16	EQEAGVLAMDALHRQ	B-tfiid tata-box-binding protein-associated factor 1	BTAF1	1	255564409	255654932	+	14.3642	14.3719	15.2236	15.4183	16.2025	17.3428	15.0221	15.3382	16.2812	14.9104	16.1389	16.0041	17.3346	15.8167	15.36	15.6673	15.5176	15.1467	16.2203	15.6488	14.4176	13.8632	16.8733	15.4807	15.479	16.6758	17.4045	15.5699	15.9269	15.8912	16.65	16.9284	14.8779	15.3968	15.6788	16.7864	15.159	14.4103	14.516
		853	D4AD99	SSLFPFEDAFLDDSHGDQALSSGLSSPTR	Cytoplasmic polyadenylation element-binding protein 3	CPEB3	1	255665238	255815733	-	17.7316	17.7599	18.0159	18.0113	15.8428	14.9515	18.1414	17.6129	18.2314	17.9938	17.3476	18.0161	17.0066	19.3034	18.2377	17.8374	16.8681	17.729	16.634	16.3825	17.783	18.2485	17.9652	16.3047	17.8058	16.8237	15.2689	16.778	18.7559	17.8364	16.9446	18.8368	16.9618	16.6691	17.7741	17.2636	17.2129	17.6691	18.6403
		854	D3Z942	VLTVINQTQKGSLRK	60s ribosomal protein l35	AC103056.1	1	255801694	255802172	+	18.4783	15.5827	16.4974	17.5911	17.149	15.5962	15.8106	16.5077	16.2736	17.4202	17.1391	18.941	16.8059	17.9166	18.7892	18.3982	16.3337	16.3743	16.2236	15.8388	16.6383	17.2158	16.1603	16.7236	16.8552	16.8259	14.6877	15.7422	17.3791	17.6595	15.7518	15.8808	17.1199	18.4056	16.6354	14.7546	17.1719	17.8024	16.8477
		855	B0BNF6	LQILNSIFPGIGCPVPR	Membrane-associated ring finger (c3hc4) 5	MARCHF5	1	255842783	255863142	+	17.8338	17.6196	16.1279	16.3562	14.751	15.3838	17.5804	17.7708	17.5689	16.7124	16.6565	17.7613	17.8785	16.6781	15.5939	16.3018	16.7936	18.6755	16.519	16.6745	15.977	16.8188	17.9417	16.4634	15.5177	18.2755	18.5376	15.8643	16.4508	16.8166	17.2935	17.3699	16.6033	17.1392	18.8485	16.6206	17.0106	16.7279	18.4579
		856	P35559	NVPLPEFPEHPFQEEHLK	Insulin-degrading enzyme	IDE	1	255914447	256013495	-	18.7971	16.3992	19.7242	20.1266	18.5855	19.1455	17.4981	18.4598	19.5333	18.298	18.7142	19.1915	19.7573	20.2282	18.2229	18.3837	20.014	18.9813	17.6061	19.7613	16.8288	19.4936	19.3334	18.9242	17.4233	18.031	18.1924	18.2201	20.6076	17.9559	18.9672	18.9161	17.8795	17.0482	19.0558	19.6853	18.147	18.4738	18.3776
		857	O54923	MCNFHHQGFVDAITELLK	Exocyst complex component 6	EXOC6	1	256226179	256368813	+	16.6965	17.186	17.3972	17.4708	19.2934	19.2441	16.7279	17.3544	16.1016	17.5236	17.2103	16.0967	16.7182	17.4482	17.4604	19.31	18.5991	16.6669	17.8686	16.337	19.3171	16.6476	17.3968	17.3559	17.6376	15.6003	17.7058	18.1559	15.9453	16.4192	17.4051	17.5745	17.2351	18.4441	18.6604	17.2941	16.5165	16.0703	18.9519
		858	A0A0G2K695	SLLTEADAGHTEFTDEVYQNETR	Myoferlin	MYOF	1	256585410	256734730	-	16.5744	16.642	17.3375	16.0782	14.2824	14.3089	18.0818	16.4392	17.4508	16.2489	15.8861	16.7351	16.7314	17.7498	16.1479	15.8886	17.8582	16.6647	15.6836	17.1372	14.8961	15.9899	17.8695	17.5084	14.9542	16.1466	15.5782	15.145	17.6989	16.246	17.3164	16.488	16.5974	15.6295	14.9313	16.5467	16.2986	16.9323	15.8678
		859	Q4V7C8	GKLEEERKKSEELLS	Centrosomal protein of 55 kda	CEP55	1	256745288	256760796	+	17.5625	17.5463	17.5063	17.6698	19.9031	19.9272	16.7269	17.355	17.0187	17.8778	17.7775	17.5644	17.0739	17.7598	16.9519	20.2758	17.9646	17.8343	18.1893	17.8245	18.634	18.527	16.6224	17.6259	18.8481	16.4128	16.6584	17.1796	16.9477	19.1857	17.9599	18.5525	16.2414	18.6443	18.3857	16.2758	17.9318	19.1417	17.3044
		860	P04916	LQNLDGTCADSYSFVFSR	Retinol-binding protein 4	RBP4	1	256806472	256813711	-	16.5312	17.366	16.3555	16.3584	14.2453	14.8684	17.4966	16.936	17.5144	15.2879	15.6489	16.2685	14.9926	14.7788	17.4054	15.112	17.507	14.9832	16.6256	16.9429	17.0211	16.7305	15.2621	17.1835	16.6769	17.5668	16.7686	16.9398	18.1386	18.1733	16.2186	15.5949	16.8141	15.4257	17.3257	16.2902	16.1965	16.2535	16.4394
		861	Q8K4Y5	DTDVEYLEIARPPLTLR	Leucine-rich glioma-inactivated protein 1	LGI1	1	256955652	256999253	+	21.3529	20.6491	21.9413	21.4983	22.2833	21.5008	20.1389	20.6944	20.1626	20.8858	21.1518	21.4455	21.296	20.7164	21.1604	22.2449	18.9511	20.0437	21.5932	20.1166	21.7838	19.4457	20.054	20.0957	22.0971	20.7032	20.6753	21.1382	18.7943	21.7694	20.5927	20.9349	20.1159	21.8699	21.7801	19.046	20.7179	21.3811	21.1571
		862	P52944	GCVDNMTLTVSRSEQ	Pdz and lim domain protein 1	PDLIM1	1	259308296	259357056	-	17.4193	16.1259	16.0246	15.8829	17.1702	19.4461	17.2617	17.2916	16.683	16.3308	16.0761	17.0281	16.6077	17.3286	17.4599	15.2958	18.5683	16.3171	16.1433	17.3288	17.2554	17.657	17.7675	19.3041	16.1835	16.5341	16.3923	16.1107	16.774	16.9118	17.3535	16.7563	17.1843	16.9445	16.2377	16.0019	17.1566	18.3581	16.7561
		863	F1M820	DLNLCQAELEADLEKVETVNK	Sorbin and sh3 domain-containing protein 1	SORBS1	1	259376933	259484569	-	18.8873	18.1489	18.7523	18.7	17.9333	16.5986	19.4323	18.8502	19.9734	18.5833	19.3155	19.9122	19.59	16.9947	19.1959	17.8223	17.9429	19.3296	19.9726	19.9884	17.6263	18.6674	18.6906	19.5114	17.4941	19.7387	17.6481	16.0326	17.35	18.3086	19.1813	20.0586	18.6138	18.2335	19.1857	18.7956	20.4027	18.5575	18.3238
		864	F1M865	SAQDLSSVSMDEVGIPLR	Sorbin and sh3 domain-containing protein 1	SORBS1	1	259376933	259484569	-	18.9554	18.1254	18.693	18.6535	17.825	16.4905	19.2247	18.6584	19.7978	18.5203	19.2143	19.8123	19.5987	17.0608	19.1429	17.5337	17.8915	19.2971	19.5506	19.8097	17.3732	18.8266	18.2807	19.4979	17.4275	19.7617	17.3391	15.9451	17.2788	18.116	18.9836	19.8192	18.5982	18.1265	19.0356	18.5677	20.4723	18.4517	18.3342
		865	F1M866	SAQDLSSVSMDEVGIPLR	Sorbin and sh3 domain-containing protein 1	SORBS1	1	259376933	259484569	-	18.7987	17.8959	18.425	18.4299	17.6885	16.4	18.9941	18.4962	19.6483	18.248	19.0573	19.6803	19.1917	16.8176	19.1417	17.1127	17.6168	19.1838	19.1538	19.5501	17.1875	18.6379	18.0731	19.2831	17.35	19.8497	17.4637	15.8261	17.0526	17.9669	18.7752	19.5788	18.4612	17.8588	18.9372	18.3539	20.3006	18.2995	18.1107
		866	F1M8Z8	DLNLCQAELEADLEKVETVNK	Sorbin and sh3 domain-containing protein 1	SORBS1	1	259376933	259484569	-	18.7852	17.9263	18.509	18.5222	17.5775	16.3938	18.944	18.4987	19.6369	18.2761	19.0692	19.5991	19.3461	17.0467	19.14	16.8258	17.5808	19.3165	19.0656	19.5148	17.1929	18.5325	18.107	19.2367	17.3771	19.8059	17.614	15.9133	17.1033	17.9051	18.7513	19.6029	18.4997	17.6213	18.9512	18.295	20.3407	18.4676	18.2168
		867	P84109	DDDSDLHSPRYSFSE	Sorbin and sh3 domain-containing protein 1 (fragments)	SORBS1	1	259376933	259484569	-	16.7885	16.099	15.1256	15.7098	18.742	17.8697	15.461	16.5421	15.9276	14.8367	16.5238	16.9638	16.0575	14.7156	16.6632	15.8782	15.0438	16.7507	17.5863	18.2999	17.0249	17.2453	17.2783	16.4985	15.1209	16.5479	16.2711	15.4701	15.2695	15.4341	17.2441	16.9568	16.0589	16.0148	18.843	16.9509	15.7223	16.0703	17.0892
		868	D3ZIE9	LASIVEQVSVLQNQGR	Delta-1-pyrroline-5-carboxylate synthase	ALDH18A1	1	259641676	259674425	-	20.7064	17.5033	18.4589	18.9996	17.7701	18.4348	17.8713	17.5476	18.8425	17.694	19.971	20.3584	19.8159	19.5757	19.4155	19.8032	17.1894	18.2015	17.6088	18.078	17.3711	18.3813	17.8189	18.0788	18.225	18.9405	19.3752	17.0823	19.4328	19.2495	17.9264	18.261	18.4587	18.8085	17.8566	16.8964	19.3805	19.2638	17.8503
		869	P97687	LAQDIQVSSGGILKD	Ectonucleoside triphosphate diphosphohydrolase 1	ENTPD1	1	259739955	259819494	+	16.3494	14.8026	15.209	15.8929	17.1975	16.8058	16.6055	17.1451	14.3019	15.9294	15.7888	17.7261	14.9269	16.5809	17.6139	15.9154	17.03	16.1729	16.8644	16.5392	17.3957	17.4102	15.1231	16.7297	15.4857	17.7201	14.4147	15.3049	16.1003	16.0161	17.6152	16.502	17.2934	17.0957	15.0352	15.6962	15.537	16.5801	16.2487
		870	Q56A26	TVSGSEEPLPDTYRPPEEVER	Oligodendrocytic myelin paranodal and inner loop protein	OPALIN	1	260324028	260341723	-	19.11	17.6713	20.2185	19.4117	19.3013	19.2483	18.634	18.5843	19.3136	19.8275	17.6993	16.3969	19.3709	19.3061	18.5486	17.9366	17.5939	17.5143	17.5101	18.0363	19.6617	18.8992	20.4252	18.7466	18.9278	17.723	20.6685	21.1229	18.35	19.096	19.5204	18.5501	19.0369	17.8836	17.4744	17.981	18.1098	19.6332	19.1604
		871	P25113	HLEGLSEEAIMELNLPTGIPIVYELDK	Phosphoglycerate mutase 1	PGAM1	1	261158261	261165808	+	22.4335	20.5318	22.7088	22.3833	24.7858	23.3997	21.298	21.7851	21.4793	21.9426	22.7753	22.3162	24.3635	21.5892	23.8307	21.5889	21.3361	22.0834	21.2328	22.3221	20.6558	22.2149	21.7233	21.2369	23.4063	22.3952	22.4164	22.5125	20.6121	21.0795	22.0769	21.6197	23.5421	21.7321	21.5936	22.5709	23.5773	23.4957	22.0204
		872	M0R6T4	SGGYTVLQVVEALGSSLENPEPR	Mms19 nucleotide excision repair protein	MMS19	1	261191646	261229046	-	18.0547	17.6824	17.9015	17.973	15.9013	15.5825	17.8764	18.1124	18.2148	17.7143	18.1015	18.5691	17.6739	18.1408	18.2436	18.0748	18.4467	17.4684	18.1409	17.8732	17.6572	18.5645	18.4819	16.1783	16.109	16.0611	15.5969	18.2121	18.1975	17.3013	17.2563	17.8004	16.6731	16.4103	19.7317	18.4985	16.9922	17.9515	17.7238
		873	Q68FV8	RDEFWDTAPAFEGRK	Ubiquitin domain-containing protein 1	UBTD1	1	261229347	261280536	+	17.0248	16.1894	15.3282	15.7816	15.9031	16.2702	15.1895	15.7977	18.1047	15.4445	16.6947	17.7555	16.9089	14.1869	16.112	15.9212	14.821	17.4736	17.4532	16.6674	16.0513	15.9455	15.1169	15.524	17.0891	17.1154	16.6186	15.4111	15.9052	16.456	15.4869	17.687	16.1627	14.5573	16.9404	17.0557	17.2143	15.0805	15.3862
		874	D4A2K1	GFVVQGSTGEFPFLTSLER	4-hydroxy-2-oxoglutarate aldolase, mitochondrial	HOGA1	1	261291870	261318984	+	15.6223	14.702	16.3298	16.9657	14.6346	14.4135	15.7922	15.0447	16.5257	16.2938	16.2676	17.8612	16.9686	16.2351	15.233	14.8171	17.1762	15.8149	15.0902	17.6925	14.9514	18.0592	15.7574	15.6716	15.205	15.9111	15.6046	14.8826	18.327	16.529	15.3073	15.1927	16.6639	15.4374	17.3027	16.6478	16.1771	16.2692	14.9626
		875	Q5BJS9	VDGFGLLTFPDGSHGLPR	Morn repeat-containing protein 4	MORN4	1	261323083	261333383	-	15.1544	17.4879	16.6117	17.228	15.9193	14.4638	15.9007	17.1285	14.5001	16.517	16.0714	16.3833	15.1513	16.1598	15.4493	17.6609	17.7393	14.9626	17.1687	16.1545	17.7084	14.948	16.136	15.5226	16.7498	15.8012	16.7038	16.4737	16.2065	16.7472	16.3655	16.8959	15.7071	16.4488	17.2107	17.1043	15.643	15.7858	14.6671
		876	Q99M64	RFEAEPLPENTNRQL	Phosphatidylinositol 4-kinase type 2-alpha	PI4K2A	1	261337594	261362509	+	16.6562	17.0254	18.4409	19.1696	17.1532	16.7598	17.7928	17.7766	16.0167	19.0683	16.9817	16.0445	18.7909	18.8208	16.9716	18.0598	16.9706	16.8052	17.5757	18.5793	16.2567	17.1768	18.5983	17.0309	16.1687	16.9551	18.7955	19.8076	18.3527	18.5093	16.6637	16.0362	17.8742	17.7332	16.1188	16.8258	16.4388	18.1299	18.0225
		877	F1M362	DYSDGTVCQFQTKFP	Golgin a7 family, member b	GOLGA7B	1	261497059	261516892	+	16.5069	17.5753	17.5047	18.3138	18.6531	18.6868	15.9202	18.4054	15.2184	18.061	17.9574	16.9498	16.7727	17.9382	16.7992	19.4498	17.2356	17.485	17.6048	16.378	19.16	18.0974	17.4512	17.2104	17.7028	17.2978	15.3186	18.738	16.7235	17.1907	16.8452	17.9682	16.9938	19.2051	17.9571	17.7624	18.0302	18.3836	16.6895
		878	A0A096MJG4	EHGDPLIEELNPGDALEPEGR	Cartilage acidic protein 1	CRTAC1	1	261514141	261669586	-	16.7533	18.2661	18.3197	17.2707	18.5162	15.5257	18.3526	18.8347	16.4836	18.4139	17.4956	17.7179	16.5608	19.5657	18.1903	18.128	17.6754	16.3054	18.0019	17.3245	19.5667	16.3192	17.4592	18.0724	18.3529	16.5213	17.4044	17.7129	18.2993	19.2882	17.4031	17.95	16.3739	19.1877	19.3274	18.1934	16.8457	16.5016	16.8537
		879	Q68FT3	HVIGGAAVTEEIIPGFK	Pyridine nucleotide-disulfide oxidoreductase domain-containing protein 2	PYROXD2	1	261961379	261986759	-	17.4251	17.0509	17.8427	17.5323	15.8329	15.5568	15.6799	15.4732	18.1426	17.505	16.2191	17.2761	16.6917	16.4394	15.794	16.1187	16.2865	16.7378	16.6491	17.0869	15.7452	16.353	16.352	16.6347	16.6762	16.1875	19.7527	17.075	17.8329	17.4698	15.7256	15.6625	16.0861	14.9115	17.8809	18.1665	16.3103	15.1681	16.721
		880	Q9JM59	DGVVTIEEFIESCQQDENIMR	Kv channel-interacting protein 2	KCNIP2	1	262892545	262916361	+	18.1836	17.3755	17.9173	16.4382	15.8434	16.8754	18.2013	18.2359	16.323	15.893	18.9399	16.7923	18.1375	16.0445	17.1205	17.4246	15.536	17.7181	19.028	17.7041	18.0344	16.1769	15.7329	16.9868	16.7693	17.6288	18.5234	16.6493	16.0027	18.2929	18.103	17.7611	16.8553	17.6945	18.0219	17.9575	16.8533	17.7816	16.2912
		881	D4A1C0	SEILDETDLYTDNRK	Cyclin m1 (predicted)	CNNM1	1	263186235	263242468	+	17.8457	16.5377	17.4834	16.9107	19.4497	19.5308	16.5377	16.946	18.0653	17.517	18.0275	18	19.0386	17.1024	17.6694	16.5296	15.4091	19.3623	18.3983	17.5922	17.5836	17.214	17.5798	17.8709	17.5784	18.9546	16.7732	17.3077	16.869	18.4654	17.0727	18.903	16.8333	16.4883	18.0339	18.7011	18.5475	16.4437	17.4682
		882	P13221	SCASQLVLGDNSPALR	Aspartate aminotransferase, cytoplasmic	GOT1	1	263246248	263269762	-	22.7122	22.7179	23.9966	23.5096	26.1193	24.3187	22.515	23.5268	22.9748	23.7162	23.0175	22.0071	25.0692	23.3235	22.8069	23.567	23.1018	24.2602	22.3713	23.6853	22.7235	24.3109	23.7	22.4108	21.655	21.7035	22.4664	23.8075	22.7653	23.0774	22.5078	22.2767	22.6285	23.4752	22.3953	22.0852	23.8909	24.6175	24.0997
		883	D4A414	EMKPPTSQEEWEAEFQK	Cox15 homolog, cytochrome c oxidase assembly protein (yeast), isoform cra_a	COX15	1	263494852	263511505	-	17.2126	17.564	17.4486	17.0258	15.5744	15.5071	17.6954	17.3876	19.0299	16.2603	17.7448	18.4035	18.975	18.2257	17.774	17.397	16.4281	18.1599	17.0044	16.6633	16.7622	16.0317	18.3844	16.9706	16.7215	17.8526	15.6381	15.4228	17.8213	17.825	17.7204	17.419	18.936	16.7167	17.3197	17.2038	18.0004	17.3535	15.2031
		884	M0R4F8	AQEELNLLLEEKQDE	Dynamin-binding protein	DNMBP	1	263625501	263718745	-	13.6037	14.4699	14.4482	14.4614	15.495	16.5292	14.7985	14.5167	14.5104	14.0629	14.6175	13.305	15.2644	15.212	15.5451	15.6016	15.1441	14.3879	14.6227	14.9967	13.2903	14.2802	14.7881	14.6753	13.6792	16.2113	12.0861	14.9874	15.2277	14.4373	16.4675	15.2811	14.4732	12.9197	14.8488	15.6377	14.633	14.1421	14.0765
		885	B1WBY7	SVQTTLQTDEVKNVP	Er lipid raft-associated 1	ERLIN1	1	263810439	263845762	-	18.2434	18.263	17.9253	17.5041	16.0896	15.8065	18.004	17.1437	17.9629	17.679	17.7406	18.6278	18.0762	17.3915	16.9968	16.5164	18.2296	18.5172	17.6867	18.0142	17.2216	18.1587	18.4242	17.9631	16.3485	17.945	14.6871	18.0442	18.0525	17.1626	18.4235	18.3715	15.4168	16.8978	15.7876	18.9179	16.7169	17.1105	17.4172
		886	D3Z863	DAFITQAQEQQIELLEIPEHSDIK	Cwf19-like 1, cell cycle control (s. pombe) (predicted)	CWF19L1	1	263887015	263910251	-	16.8266	15.8978	16.5045	16.2548	15.9753	15.3056	16.9301	16.4688	18.4523	15.7786	17.4317	18.7336	18.3376	16.3602	17.4076	15.6539	15.6513	18.2984	17.1778	16.8986	14.5655	16.0875	16.3394	15.7766	16.7698	17.551	16.9513	15.4437	16.5758	15.4713	16.3836	17.3302	17.3424	15.6577	19.0975	17.3819	17.8355	16.0785	16.9737
		887	Q32WR5	EEPPRDDAAVETAEEAKEPAEADINELCR	Biogenesis of lysosome-related organelles complex-1 subunit 2	BLOC1S2	1	263913854	263920962	-	16.301	16.5665	17.2784	17.1704	18.3445	18.3093	17.29	17.5697	15.6058	17.9843	17.681	16.6154	15.7242	16.9042	17.5394	15.8609	18.6901	16.6605	17.4785	17.8289	18.6231	18.2592	16.6423	18.1518	16.591	18.1711	15.7777	19.1277	17.8683	16.4705	18.5766	17.7881	16.2637	17.8536	15.8052	18.3604	16.0244	17.4503	17.5023
		888	B2RYS8	LNWGEPIHWDLDMYIR	Nadh dehydrogenase [ubiquinone] 1 beta subcomplex subunit 8, mitochondrial	NDUFB8	1	264298669	264303762	-	17.902	17.0191	19.0739	19.7731	18.0394	18.1714	18.7155	18.4827	18.6028	19.1012	18.5663	16.9054	20.0765	19.6908	19.3023	17.2443	16.7232	18.4142	17.4001	17.5684	19.1127	18.4246	18.312	16.9923	18.0702	19.3904	18.1891	18.8463	17.8954	18.0757	19.0831	18.4477	20.0453	19.0805	16.6294	19.1398	18.0459	19.6225	18.6008
		889	B0BNG5	AEELIENEEPVVLTDTNLVYPALK	Hif1an protein	HIF1AN	1	264309214	264319267	+	16.1385	15.7641	15.6538	16.0254	12.5034	13.739	15.8793	15.6923	15.9349	15.6439	15.6654	15.8498	15.6804	14.1035	15.5945	15.6871	15.07	15.1618	16.4565	16.2728	13.5871	14.4916	17.331	14.8585	14.1066	15.6512	16.4889	15.6255	14.9896	13.0614	15.7118	16.2364	15.0081	14.8702	16.4094	16.1932	15.9169	14.8674	14.548
		890	D4A6G2	EKRKHTQLVEQLDESSV	Sema domain, immunoglobulin domain (ig), transmembrane domain (tm) and short cytoplasmic domain, (semaphorin) 4g (predicted)	SEMA4G	1	264741911	264753397	+	16.0054	14.5712	15.3885	15.6253	17.4759	17.8155	15.2888	15.4751	16.5197	15.3447	16.0066	16.6134	17.3504	15.7537	16.317	15.6751	15.9416	16.6703	15.7343	17.6072	13.877	17.8704	15.0929	15.604	15.1687	16.378	16.0627	16.948	16.7957	16.7412	15.697	15.256	17.1457	15.9152	14.0341	15.876	16.617	17.0983	14.252
		891	D3ZXF8	SVEEITSLVQKLADQ	Mitochondrial ribosomal protein l43	MRPL43	1	264755538	264756546	-	17.7407	14.4095	16.9366	17.3465	16.9091	17.4822	16.0747	15.3917	16.2592	15.8838	17.9436	17.9233	17.9729	17.7745	17.7568	17.2976	15.502	15.2736	15.6497	15.9459	15.268	16.1214	15.63	15.982	17.4408	17.096	17.1315	15.7471	17.4222	16.7606	15.6787	15.7466	17.8506	18.1707	15.0213	15.0427	16.8899	17.7114	15.9772
		892	Q3LUD4	ESQAELVQKGSELVA	Leucine zipper putative tumor suppressor 2	LZTS2	1	264768105	264776616	+	20.3138	20.3762	20.3764	20.4158	18.6342	17.926	20.1952	20.4861	20.1099	20.6207	20.3535	20.1518	19.4278	20.2964	19.742	22.9992	18.7136	19.388	18.9227	20.5325	20.1048	19.9455	20.1304	20.0588	19.0637	20.1362	18.8662	19.5531	20.5453	21.8666	20.402	20.1915	18.2296	19.8783	19.5131	18.5246	19.6531	21.0361	19.0742
		893	G3V804	SGDAPITVQQLGTAYVSATTGAVATALGLK	Sidoreflexin	SFXN3	1	264796812	264805157	+	21.633	19.7107	20.4402	21.3858	22.5094	20.6757	19.4463	20.3254	20.6324	20.4096	21.0623	21.9312	21.1035	20.0255	20.7415	21.7217	21.6164	22.0624	21.2577	20.5252	20.6558	20.957	19.1742	19.2958	20.5879	19.3595	19.7725	19.5679	20.3231	21.5221	20.2591	21.2687	19.255	20.4782	21.8814	21.7358	20.047	19.2617	19.7572
		894	Q9JHY2	SGDAPITVQQLGTAYVSATTGAVATALGLK	Sideroflexin-3	SFXN3	1	264796812	264805157	+	21.1414	19.4312	20.2441	21.2181	22.633	22.0484	19.2709	20.1699	20.1722	20.4128	20.7757	21.3256	21.1505	19.9632	20.8725	21.6565	21.6851	22.0312	21.223	20.5108	20.6657	21.0596	19.0799	19.2915	20.5206	19.4343	19.7769	19.5836	20.1894	21.5038	20.5021	21.3713	19.3257	20.3656	21.8942	21.9058	20.026	19.2386	19.7011
		895	Q6AYM4	DVYSVSVAQKERCVI	Protein dpcd	DPCD	1	265298868	265317860	+	15.3822	15.8106	16.8308	15.8213	14.8166	17.0719	17.1437	15.1238	16.1047	16.6953	15.8802	13.9101	16.2847	17.696	17.3742	17.8119	16.2695	15.6843	15.3408	15.3985	15.6877	16.9673	14.9232	15.6011	15.4444	14.7546	14.7659	18.0093	17.017	15.4821	16.7753	15.3438	16.1959	15.6403	14.9792	16.1808	14.3562	15.4678	17.6504
		896	A0A0H2UI10	SDNQILTEIVEAKMA	Protein o-glcnacase	OGA	1	265507451	265542276	-	19.2177	20.8858	20.2633	20.5779	19.022	19.7765	18.7493	19.6051	18.446	20.6516	18.2572	17.6104	17.9623	19.9324	18.5567	20.3596	21.0919	18.7441	18.9441	18.8689	20.1793	17.5539	19.2752	19.3184	20.6954	19.7212	20.5894	20.0307	19.9732	20.583	19.1653	18.3766	18.8457	20.0743	19.8485	19.3871	17.6744	18.6448	19.1156
		897	Q8VIJ5	SDNQILTEIVEAKMA	Protein o-glcnacase	OGA	1	265507451	265542276	-	19.1204	20.7885	20.166	20.4806	18.9248	19.6793	18.6521	19.5079	18.3487	20.5543	18.16	17.5131	17.9785	20.0096	18.3643	20.4222	20.9733	18.7836	18.778	18.7119	20.0488	17.3991	19.2181	19.1981	20.5237	19.5643	20.3807	19.9334	19.876	20.4857	19.068	18.2794	18.7484	19.9771	19.7512	19.2898	17.5772	18.5475	19.0184
		898	D3ZZE3	NLAFHTLSQEALLKE	Armadillo-like helical domain-containing 3	ARMH3	1	265575448	265757389	-	16.5296	16.4977	16.9588	16.7143	15.8475	16.4209	14.633	15.0608	16.3404	16.8581	15.6064	15.102	15.6076	15.6436	15.215	15.5677	17.4889	17.5122	15.1037	15.1312	14.9566	15.3521	15.4084	15.2572	17.2211	16.8571	17.2944	16.5754	17.4044	16.8896	15.1268	14.9332	15.0078	14.3069	16.6845	15.8397	15.175	15.2956	16.7051
		899	P41777	KAESSESESDSSSEDEAPQTQKPK	Nucleolar and coiled-body phosphoprotein 1	NOLC1	1	265829108	265839818	+	19.2482	18.7165	18.7646	19.0284	17.5861	16.6174	18.3988	18.8234	19.1735	18.8844	18.9938	19.4545	19.1012	17.9009	18.6361	19.5442	18.371	20.1824	18.9913	19.0472	16.7873	18.6194	16.0413	18.2828	18.4521	18.892	18.3152	17.795	19.3211	18.006	18.3725	19.0858	17.9876	16.6916	20.173	19.9066	19.0906	16.976	19.1892
		900	F1M8X9	EVLNSGTELSEIEPNVFLRPFLEVIR	Golgi brefeldin a-resistant guanine nucleotide exchange factor 1	GBF1	1	265904566	266033156	+	17.1347	17.2634	17.406	17.3694	14.3684	14.7104	17.3502	16.9988	17.5786	17.4727	17.1488	17.6364	17.4043	18.1265	16.7527	15.536	17.1319	17.6307	16.0834	16.932	14.7568	17.5645	17.7927	18.1846	15.3793	17.2845	16.5696	16.4197	18.9782	16.3969	17.0248	16.5393	17.3792	15.3822	16.8674	17.755	16.167	16.013	17.3773
		901	Q5U2Z4	DAEAGEAEEQPRAPS	Nuclear factor kappa b subunit 2	NFKB2	1	266053002	266059256	+	17.2896	15.8079	16.2579	15.0102	16.6469	15.7015	16.8531	15.9475	18.3861	14.9015	17.1064	17.8878	17.945	15.9153	16.3096	16.7729	16.1223	17.7711	17.0091	17.2512	14.0082	15.9781	15.6532	16.2512	15.9091	17.8753	16.3653	15.9986	16.5718	16.1391	16.2506	17.8857	16.6962	15.5037	18.2066	17.0664	17.004	15.9821	14.9142
		902	G3V8J5	EVEESDAGATLAPRK	Ph and sec7 domain-containing protein 1	PSD	1	266059331	266074181	-	16.1081	19.5752	17.4932	18.6014	17.7672	17.5923	17.4479	19.2065	15.9587	17.7154	17.9133	17.0371	17.1396	17.9489	17.2471	18.9733	18.3653	16.861	19.0338	17.1937	19.3256	15.8019	18.0984	17.8482	18.857	17.844	18.823	18.2039	17.1151	18.7043	18.1964	18.2242	17.4183	18.9671	19.2047	18.4911	17.5052	17.0211	16.342
		903	Q9ESQ7	EVEESDAGATLAPRK	Ph and sec7 domain-containing protein 1	PSD	1	266059331	266074181	-	16.1597	19.3974	17.5373	18.6088	18.2413	18.0476	17.4075	19.0956	15.8651	17.6906	17.7287	16.6365	16.9544	17.9611	17.2013	19.1892	18.4591	16.724	18.9812	17.3334	19.401	15.8955	17.8929	17.8696	18.9679	17.7991	18.4959	18.4104	16.976	18.8714	18.2703	18.105	17.5296	19.0701	19.2275	18.3944	17.5473	17.1225	16.1923
		904	P85515	DQLQTFSEEHPVLLTEAPLNPR	Alpha-centractin	ACTR1A	1	266123870	266142538	-	21.3747	20.1074	21.3075	20.5232	19.1878	18.9647	20.5373	19.2814	20.002	19.9442	21.2286	21.5674	21.0587	21.7152	21.157	21.4428	18.9578	19.3878	18.7982	19.4902	18.6417	19.8772	19.3974	19.8399	20.3261	20.4878	20.853	18.7266	21.5585	20.6259	20.1825	19.6137	20.7202	20.6503	18.2199	18.2496	20.2209	20.7236	19.7039
		905	P37996	QDLLTAAPAAEIAEGLNLHTIR	Adp-ribosylation factor-like protein 3	ARL3	1	266287017	266333105	-	19.9332	19.0647	20.4401	20.1753	21.9829	19.1883	18.7643	19.8208	18.5935	20.26	20.6173	19.9549	20.0868	20.9039	20.4728	18.6102	22.1208	19.6801	18.4438	19.5076	19.0113	19.7167	20.3148	19.4275	19.6652	18.3424	19.5016	18.2631	20.8478	19.3027	19.3544	18.2161	19.8393	21.026	18.5579	18.9873	20.9212	19.5357	19.3422
		906	D3ZLX2	NVEQSPDLQDQLSHLLK	Bloc-1-related complex subunit 7	BORCS7	1	266451021	266464903	+	15.8439	15.9971	17.6673	17.5472	18.0257	17.6294	17.3081	16.563	15.8323	18.4702	16.9883	15.9314	18.0288	18.6916	16.241	17.049	18.2445	18.0085	16.0935	16.7689	15.8048	17.2073	18.1229	16.9044	16.1756	15.8252	16.0062	17.7977	17.8101	16.138	17.9387	17.583	17.7441	15.8002	16.7371	17.5979	16.7663	18.8216	16.333
		907	G3V8P2	FAHDFLFTPVEASLLAPQTK	Arsenic (+3 oxidation state) methyltransferase, isoform cra_a	AS3MT	1	266482858	266514569	+	17.3791	16.7397	17.3018	17.5956	17.074	19.2203	16.6619	16.3461	18.0294	17.7942	17.0662	17.75	19.2257	18.7946	18.7954	19.0522	16.3628	17.2947	16.7099	16.0214	17.0093	16.9158	17.7042	16.4248	17.7394	17.9233	17.9199	16.5347	18.106	17.3984	16.8924	17.0024	18.1794	15.58	19.0568	16.9888	17.662	18.0001	18.2118
		908	Q8VHT6	FAHDFLFTPVEASLLAPQTK	Arsenite methyltransferase	AS3MT	1	266482858	266514569	+	18.0555	16.6234	17.8291	18.044	16.8231	18.669	16.3654	15.9704	18.5869	18.2829	16.6059	17.3368	18.7103	17.2424	18.5554	18.0333	16.8019	17.6005	15.8746	15.6855	18.0459	17.6564	17.1727	16.6902	17.8895	17.9927	19.3054	16.5348	17.9912	17.3298	17.7184	17.2815	17.1348	15.0985	18.5582	17.3089	17.2757	18.002	17.9988
		909	Q5U2P1	IELTLTEMHDGLPDETANLLNEQNCVSHNK	Metal transporter cnnm2	CNNM2	1	266530477	266649398	+	18.5827	17.8709	17.9928	17.8929	15.3101	15.9586	17.9498	17.7884	18.716	18.2693	18.1183	18.3496	19.3276	16.0682	17.3813	16.5602	16.7889	19.0787	17.4319	16.9547	17.7083	17.6849	18.2825	17.655	18.2188	19.6484	17.0895	18.5413	17.6528	17.0023	18.1625	19.6378	17.2219	15.7617	17.5348	19.4249	17.9165	16.6858	18.2121
		910	D3ZMY7	TFLVIPELAQELHVWTDK	5'-nucleotidase, cytosolic ii	NT5C2	1	266659519	266782910	-	18.7335	18.5385	17.5978	18.1754	15.9535	16.4135	18.2353	16.9723	19.5291	19.714	18.6331	18.2077	16.6866	16.6758	18.056	17.9317	18.7733	19.5724	17.4426	18.1172	16.1054	18.3119	17.7486	18.6909	17.6763	19.5028	19.005	18.7398	17.6971	17.2827	17.3334	17.928	16.243	17.0055	18.8514	18.8385	17.9543	16.561	19.7
		911	G3V8Q2	HSAEVAGYQDSIGQLESDLR	Alpha-internexin	INA	1	266781617	266794431	+	22.4748	21.0183	23.597	23.2332	24.4013	24.5745	23.0517	22.6858	22.5414	22.5832	22.8156	21.964	24.9638	22.9024	23.3426	21.8952	22.56	23.0584	21.6607	21.7794	23.7787	21.8812	24.3004	21.9206	22.4494	21.7121	23.5052	23.5735	22.3331	23.0028	22.7339	21.9724	23.2278	23.3061	21.4032	21.568	23.6518	24.2797	22.6675
		912	P23565	HSAEVAGYQDSIGQLESDLR	Alpha-internexin	INA	1	266781617	266794431	+	22.7003	21.0692	23.9528	23.5486	24.0516	24.2572	22.8742	22.5246	22.7707	22.8385	22.6972	21.7515	24.9575	22.8875	23.3062	21.8019	22.6104	23.1154	21.6644	21.7882	23.6648	21.8365	24.3416	21.962	22.473	21.7592	23.586	23.4709	22.3792	23.045	22.6772	21.9383	23.2197	23.3597	21.4261	21.5158	23.6622	24.267	22.6458
		913	D3ZNI3	LNEQVAQEEPLEDLLR	Programmed cell death 11	PDCD11	1	266866931	266908042	+	13.508	16.0434	14.8729	14.5556	13.5736	13.0421	15.6298	15.5843	15.4236	16.1721	15.7609	14.3981	14.5403	14.8646	15.1911	15.1942	14.8566	16.6818	15.2105	14.519	14.9652	15.7167	16.6109	16.104	14.5192	14.676	13.5347	14.1613	15.1295	14.8367	15.4757	15.3108	15.5479	14.1281	16.5249	14.9414	16.5865	13.0115	15.3997
		914	A0A0G2JX92	ASGDKEAPVEGEGSEAPISK	Sh3 and px domains 2a	SH3PXD2A	1	267046361	267245636	-	15.1177	17.9916	16.8898	17.2845	15.4004	14.9265	16.6492	17.6072	15.1788	17.2605	17.4872	16.01	16.4312	17.1777	16.058	18.196	17.3043	15.1161	17.2302	16.2918	17.7	14.5591	17.3376	16.5625	17.3665	15.9438	16.867	16.7801	16.2325	17.2475	16.9591	17.4818	16.4608	18.1309	16.6842	16.872	16.5491	16.4254	14.6324
		915	A0A0H2UHR9	DTLDLAGLTALLSEK	Cst complex subunit stn1	STN1	1	267281764	267315729	-	17.2473	17.11	16.4857	15.4438	15.3692	15.4558	17.7156	15.4749	17.9517	16.7915	17.651	18.0172	16.3174	16.889	15.776	15.3768	16.6697	18.5585	16.2362	16.6671	14.6545	16.5918	18.0328	17.9638	15.6772	16.9322	16.6615	16.6292	16.6508	14.2291	17.0664	17.8827	16.8205	15.1877	17.3805	17.8458	17.3262	15.5704	16.5789
		916	Q6AYD2	DTLDLAGLTALLSEK	Cst complex subunit stn1	STN1	1	267281764	267315729	-	17.2343	17.097	16.4727	15.4308	15.3562	15.4427	17.7025	15.4619	17.9387	16.7784	17.638	18.0042	16.3044	16.876	15.763	15.3638	16.6566	18.5455	16.2232	16.654	14.6414	16.5788	18.0198	17.9507	15.6641	16.9192	16.6485	16.6162	16.6378	14.2161	17.0534	17.8697	16.8074	15.1747	17.3675	17.8328	17.3131	15.5574	16.5659
		917	G3V7I8	GEAATEVDLEREENAQELPIK	Non-specific serine/threonine protein kinase	SLK	1	267359830	267412810	+	19.0359	20.563	19.5	19.7341	19.1347	18.6581	19.5498	20.9738	19.6291	19.4678	20.7262	20.2448	19.8029	19.584	19.3807	20.9077	19.1486	19.4215	21.8521	20.1488	20.9876	18.004	19.6974	19.7097	19.3542	19.4169	19.9292	19.0995	18.468	19.8834	20.3203	21.072	19.9687	20.5509	20.6004	19.7273	20.4523	19.1243	18.5432
		918	O08815	EADFQAIDNEVGFTK	Ste20-like serine/threonine-protein kinase	SLK	1	267359830	267412810	+	18.816	20.441	19.4284	19.71	19.8033	19.077	19.3339	20.9962	19.2264	19.286	20.8154	20.2593	19.7751	19.637	19.3657	21.1507	19.0899	19.3956	21.7764	20.1469	21.1597	18.1477	19.6693	19.6249	19.3317	19.2193	19.7061	19.0854	18.4481	19.8588	20.329	21.0856	19.9119	20.6433	20.5895	19.6966	20.3907	19.1571	18.551
		919	Q6TXG9	IKVENEENDQTLSEPGESSK	Swi5-dependent recombination dna repair protein 1 homolog	SFR1	1	267483145	267509350	+	17.28	16.9287	17.0573	16.9993	16.4979	15.706	17.3456	17.655	17.8725	17.0484	18.3402	19.0026	18.2159	18.1784	17.7058	17.7337	15.7211	18.819	17.9863	17.6023	16.0728	17.9862	16.4895	17.641	15.3714	16.9743	16.7572	15.5797	17.6471	16.5451	17.6347	18.7927	17.7047	16.2741	18.7114	18.076	18.6047	16.4376	16.4395
		920	Q6AXR6	LEALELNECIDHTPK	Glutathione-dependent dehydroascorbate reductase	GSTO1	1	267607418	267617387	+	21.2061	21.5548	21.9033	22.0382	19.6859	18.954	20.5096	21.3846	21.2028	21.6345	21.6525	21.2271	22.0963	19.431	21.2901	21.1396	20.0667	22.0248	21.366	20.3535	20.9702	19.3124	19.8133	19.5522	21.5728	21.8018	21.9174	21.0998	19.3154	20.9075	19.9649	19.9301	21.4305	21.2387	20.7495	19.1973	22.6564	20.5775	21.2977
		921	Q9Z339	LEALELNECIDHTPK	Glutathione s-transferase omega-1	GSTO1	1	267607418	267617387	+	20.915	21.425	21.7644	21.8002	19.6238	18.8196	20.2312	21.172	20.932	21.4714	21.359	20.9138	21.7833	19.2475	21.1918	20.5331	19.8408	21.6451	21.055	20.0945	20.5693	19.1661	19.5594	19.3805	21.555	21.5869	21.9279	22.0051	18.2539	20.0505	20.0676	19.9206	21.062	20.6776	20.7724	20.1594	22.1063	19.8432	21.0692
		922	D4A2I9	ITLSDFTEPEELMDKELDTR	Sortilin-related vps10 domain-containing receptor 3	SORCS3	1	268189277	268620331	+	15.1797	15.7161	16.3847	17.5239	17.4348	17.5093	15.0321	16.253	15.0008	16.9193	15.9289	15.5881	15.4869	16.405	16.2878	17.2449	17.2845	16.82	17.7028	16.1671	18.1815	15.3918	15.8579	15.8374	15.6576	14.977	17.1223	17.6187	16.5464	17.6537	15.306	16.799	14.121	16.5925	17.3164	16.2469	16.8944	15.838	16.5583
		923	F1LUZ4	SPEDLEQISEVLIHK	Sortilin-related vps10 domain-containing receptor 1	SORCS1	1	269973351	270472866	-	16.3151	17.7921	17.5155	18.2831	15.6312	15.6727	16.1382	17.698	15.7213	17.7762	16.6311	15.079	15.9151	16.2486	16.4204	17.8009	17.2913	15.8505	17.9817	15.351	19.034	15.7973	16.7192	17.1397	16.5327	15.5558	16.2073	15.7352	16.3838	18.4	16.9018	16.8333	15.2949	17.5002	17.4378	16.1006	14.6174	17.7629	16.4945
		924	A0A0G2JV31	TLSLDEVYLIDSGAQYK	X-prolyl aminopeptidase (aminopeptidase p) 1, soluble, isoform cra_a	XPNPEP1	1	273708212	273758442	-	19.9592	19.2822	20.4632	20.3256	21.9039	22.0473	19.5472	19.7597	19.3705	20.3054	19.7284	19.6614	19.1156	20.6238	18.6995	20.0359	22.2277	20.5204	19.5552	20.3999	19.9322	18.8448	19.9375	21.318	19.8146	19.1043	21.5732	20.5914	20.2094	19.8622	19.5994	18.6028	19.4938	19.974	22.6278	20.2282	20.4185	19.0297	20.3804
		925	O54975	TLSLDEVYLIDSGAQYK	Xaa-pro aminopeptidase 1	XPNPEP1	1	273708212	273758442	-	19.9468	19.3736	20.53	20.3795	21.8961	22.0397	19.5517	19.7352	19.3493	20.3238	19.7014	19.6366	19.1669	20.7974	18.7711	20.1064	22.2189	20.5328	19.4698	20.3234	19.8048	18.7426	20.0194	21.2721	19.824	19.1015	21.4997	20.5914	20.2094	19.8622	19.5994	18.6028	19.4938	19.974	22.6278	20.2282	20.4185	19.0297	20.3804
		926	D3ZCH7	TAGPQSQLLAGIVVDKPPSTMR	Adducin 3 (gamma), isoform cra_b	ADD3	1	273854248	273961982	+	20.9808	19.974	20.1693	19.7938	19.4835	18.2554	20.2994	19.6891	21.0679	20.1072	20.562	21.2948	21.6136	19.1727	20.8057	19.3692	18.1585	21.4939	20.2707	19.9337	19.3807	19.5914	18.6461	19.4887	20.3857	21.2217	19.5833	20.0528	19.0736	19.2639	20.628	21.3708	20.8825	19.2889	20.9089	20.5067	21.1366	18.5616	20.0971
		927	G3V9D7	TAGPQSQLLAGIVVDKPPSTMR	Adducin 3 (gamma), isoform cra_a	ADD3	1	273854248	273961982	+	20.9964	19.966	20.1233	19.7549	19.295	18.0806	20.2594	19.6418	21.0642	20.0241	20.5588	21.3241	21.5301	19.165	20.8098	19.351	18.0665	21.453	20.3093	19.917	19.342	19.5337	18.631	19.4557	20.3833	21.1336	19.528	20.032	18.9317	19.2438	20.55	21.2414	20.8805	19.4949	20.946	20.4667	21.1523	18.3594	19.9848
		928	Q62847	TAGPQSQLLAGIVVDKPPSTMR	Gamma-adducin	ADD3	1	273854248	273961982	+	20.6561	20.1236	20.1821	19.9515	18.9428	18.0027	20.3718	19.6269	21.1321	20.1477	20.6955	21.1168	21.2369	18.857	20.1778	18.8614	18.3448	22.1057	20.459	20.3176	19.468	19.6239	18.8542	19.8528	20.1164	21.1844	19.6128	20.2929	18.8516	19.1433	20.6084	21.2158	20.6609	19.4808	20.99	20.9217	20.9828	18.0524	19.9247
		929	Q4QQU6	AQLQQVEAALSGNGENEDLLK	Survival of motor neuron-related-splicing factor 30	SMNDC1	1	274096068	274107138	-	17.2384	16.8986	16.7848	16.389	14.8327	14.5642	17.0071	16.9194	17.8338	16.7315	17.1945	18.0697	18.2357	16.5461	16.8502	15.5539	16.1214	18.5703	17.1781	17.1489	14.8562	16.5732	15.3068	15.9739	16.5681	17.7455	16.8314	15.494	17.0116	15.8627	15.8355	17.8301	16.1751	15.123	18.3244	17.4141	18.0615	15.3293	16.5269
		930	D4A1B9	ETEGGTVLTATTSELEAINKR	Structural maintenance of chromosomes protein	SMC3	1	274309758	274352854	+	18.7584	17.6108	17.8549	17.6319	16.8173	16.5753	18.0701	17.6334	19.4863	17.4377	18.788	20.2189	19.8172	18.0287	18.4041	17.6489	17.043	19.0526	18.1349	18.4304	15.5517	17.5873	17.0666	17.4041	17.7445	18.917	18.8319	16.6095	18.3502	17.2735	17.4488	18.3865	18.2399	16.1102	19.5677	18.9691	19.5959	16.8079	17.497
		931	P97690	KGDVEGSQSQDEGEGSGESER	Structural maintenance of chromosomes protein 3	SMC3	1	274309758	274352854	+	18.6415	17.5363	17.7704	17.5459	16.7086	16.4669	17.9486	17.5507	19.4093	17.358	18.6887	20.1086	19.6472	17.7969	18.2704	17.4424	17.0124	19.0096	18.1011	18.3632	15.4559	17.5173	16.9734	17.3929	17.6636	18.9132	18.8149	16.5433	18.2318	17.1938	17.3915	18.3777	18.1094	16.051	19.4552	18.9419	19.5032	16.6857	17.3144
		932	Q9JID1	TLTPIIQEYFEHGDTNEVAEMLR	Programmed cell death protein 4	PDCD4	1	274625224	274648204	+	17.0421	17.0049	16.3515	16.2768	15.313	15.3753	17.1432	15.8163	17.9025	17.6996	17.2091	18.8359	18.1704	18.2941	16.7001	16.746	17.724	17.8744	15.5763	16.7043	15.1532	17.1789	18.0381	17.3361	15.28	16.5783	16.6726	16.8534	17.5708	16.5267	17.5317	17.4518	16.6854	14.5886	17.9833	18.3362	16.936	16.2944	16.3449
		933	Q6AYI5	EIGNCTQITNLDLQHNELLDLPDTIGNLSSLNR	Leucine-rich repeat protein shoc-2	SHOC2	1	274688580	274751816	+	18.17	17.6457	16.9095	17.3065	15.1707	14.9185	16.666	16.6978	16.1515	16.6509	17.8395	17.4676	17.0327	18.5399	18.0145	18.0741	15.7443	16.6276	15.5193	16.0537	15.3089	15.5302	16.0721	16.345	16.4763	16.6393	17.2275	14.8625	17.6886	16.147	15.7445	15.7163	17.0242	17.786	15.7727	15.133	17.4156	16.8003	16.4463
		934	P22909	GAGTAGAEAEPLPTQLNGAPGEPAPTRPR	Alpha-2a adrenergic receptor	ADRA2A	1	274766283	274769081	+	14.9125	15.6588	15.3234	14.9902	12.5459	12.7529	15.2548	15.1145	14.6413	15.5094	15.093	15.1539	12.6725	16.2423	14.825	14.7097	16.3691	14.5315	13.5485	14.6041	14.7088	14.3223	14.0714	16.0392	15.9268	14.16	14.2595	14.144	15.3504	14.7293	15.905	14.747	15.6107	15.5194	14.7149	11.9747	14.9532	14.9129	15.0461
		935	A0A0G2K2U7	VQEAIAEVAAELNPDGSAQQQSK	Glycerol-3-phosphate acyltransferase 1, mitochondrial	GPAM	1	275846819	275906686	-	15.304	13.649	15.3216	15.548	15.2627	15.7115	15.4094	13.8517	15.5786	14.4472	15.0416	16.3009	16.3075	15.0968	17.0749	13.7808	14.7187	14.7627	14.6458	15.2741	14.524	16.6747	15.217	13.5752	16.2584	15.0362	14.5314	13.1024	16.3904	15.2307	14.3281	14.8902	16.0123	16.4437	15.405	13.1965	15.6037	16.3811	15.679
		936	P97564	VQEAIAEVAAELNPDGSAQQQSK	Glycerol-3-phosphate acyltransferase 1, mitochondrial	GPAM	1	275846819	275906686	-	15.257	13.602	15.2746	15.501	15.2157	15.6645	15.3624	13.8047	15.5316	14.4002	14.9946	16.2539	16.2605	15.0498	17.0279	13.7338	14.6717	14.7157	14.5988	15.2271	14.477	16.6277	15.17	13.5282	16.2114	14.9892	14.4844	13.0554	16.3434	15.1837	14.2811	14.8432	15.9653	16.3967	15.358	13.1495	15.5567	16.3341	15.6321
		937	O88813	LVQGVIFSCGGKIGF	Long-chain-fatty-acid--coa ligase 5	ACSL5	1	276240703	276290008	+	16.4003	16.6515	16.9763	16.9669	18.7671	19.5377	16.5295	17.4427	16.3273	17.1595	17.1333	16.2338	17.1705	17.0442	16.8473	18.5892	17.1179	15.986	17.4232	16.0379	19.6731	16.9585	18.2173	16.0606	18.3156	16.7673	16.845	19.0507	16.3619	17.2624	17.5887	16.5608	18.3891	18.4167	16.9667	16.881	16.7047	18.2632	18.4901
		938	F1M938	RLEAGYQIAVETEQIGQEMLENLSHDR	Vesicle transport through interaction with t-snares homolog 1a	VTI1A	1	276309927	276490602	+	17.9137	17.9367	17.925	18.8534	17.709	16.3669	16.9944	18.2312	17.3945	17.1978	19.4541	18.2249	19.4948	17.6438	16.5212	19.6485	17.4446	18.2579	19.1213	18.7567	17.7356	17.2224	17.7015	16.784	17.1469	16.9716	17.3564	18.1024	17.7049	17.4373	18.6396	19.4499	17.6929	18.0807	18.3869	18.6655	17.465	16.5922	16.8039
		939	Q9JI51	RLEAGYQIAVETEQIGQEMLENLSHDR	Vesicle transport through interaction with t-snares homolog 1a	VTI1A	1	276309927	276490602	+	17.9372	18.4244	17.9024	18.5531	16.3266	15.9792	17.5542	18.4678	17.8147	17.6892	18.7727	18.2483	19.266	18.4279	16.7044	19.4046	17.6414	18.0779	18.7877	18.5664	18.2246	17.4393	18.1379	16.3922	17.5155	16.6995	17.0166	17.4402	17.6499	17.9832	18.3419	19.2792	18.1809	18.4135	18.9568	18.2942	17.8268	16.8863	16.3903
		940	O88550	NASMCPVSTTRDRVP	Caspase 7, isoform cra_c	CASP7	1	277190964	277242774	+	15.1644	15.4764	16.1869	16.3836	13.4369	15.3557	15.041	14.8741	15.4307	16.9724	17.3921	16.0962	15.3228	16.1502	15.2435	15.5989	16.3283	15.5785	15.3201	15.4719	18.0138	18.31	15.684	16.016	15.0188	15.246	14.8004	14.617	16.4969	17.1658	14.9593	15.7866	16.5115	15.3895	16.0798	14.7147	16.9707	16.489	13.3912
		941	D3ZLM5	SDSAVVDGSFPREKQ	Nhl repeat containing 2 (predicted)	NHLRC2	1	277355619	277415907	+	18.3171	16.6673	18.332	18.4655	18.8564	19.1182	17.4441	17.7612	17.6865	18.2842	17.0267	17.1781	17.9405	17.4001	17.3565	16.8869	18.5589	19.0059	17.2673	16.8147	15.9544	16.4018	19.0282	18.5743	18.6398	18.9747	18.4149	18.0228	18.685	18.5436	16.0063	15.9229	17.1661	16.6508	18.3574	17.3866	18.7366	18.0384	18.3775
		942	A0A0G2K8K1	TTSASLYDTDCTRKL	Coiled-coil domain-containing 186	CCDC186	1	277606995	277629196	-	16.705	16.5109	17.2419	17.2981	13.5085	15.4456	16.8322	16.7349	17.6176	16.1595	17.3409	17.0182	17.5945	16.0942	17.4315	17.1613	15.7648	17.1283	17.4124	15.5	14.3712	15.173	15.9339	17.1034	17.2249	17.8715	16.3696	16.9657	15.7258	16.8225	15.6227	17.0435	16.1911	15.935	16.5151	17.4797	17.7395	16.1875	16.3229
		943	M0R484	VIQEVSGLPSEGASEGNQYTPDAQR	Actin filament-associated protein 1-like 2	AFAP1L2	1	277730760	277827269	-	14.9465	15.4446	14.4511	14.748	12.6618	12.8008	14.9689	15.1819	16.2039	14.8627	15.1317	15.9383	16.3152	13.9975	15.1163	13.4811	15.9783	15.7147	15.4298	16.2863	12.7806	14.801	13.8597	14.4551	14.3771	14.4547	14.6833	13.0872	16.344	14.2086	14.3619	15.291	15.4669	14.7124	16.0014	15.1574	15.8276	14.6423	12.6142
		944	A0A0G2JW01	AIYDIERPDLITYEPFYTSGYEDK	Actin-binding LIM protein 1	ABLIM1	1	277853875	278042312	-	18.5757	18.7429	18.8198	18.0739	17.4205	17.5279	18.3673	18.4089	19.9322	17.6522	19.5781	19.9584	20.641	18.4558	18.6013	18.2377	17.0596	19.0851	18.6454	18.9588	16.5126	17.0595	18.9908	17.9752	18.8803	18.8704	19.3036	17.2294	17.4851	18.9335	18.1526	19.612	19.3549	17.3726	19.6995	18.6131	20.1983	18.1974	16.8342
		945	F1LWK7	AIYDIERPDLITYEPFYTSGYEDK	Actin-binding LIM protein 1	ABLIM1	1	277853875	278042312	-	19.7739	19.2305	18.3606	18.0801	17.1669	17.2747	18.9659	19.1054	20.4815	18.05	19.2599	20.0338	20.1445	17.3145	19.1346	18.8795	17.1573	20.0294	20.4771	19.1972	18.6441	17.9469	17.5852	18.1327	19.5902	19.0523	18.9119	18.2466	17.302	18.6792	18.7013	19.6956	19.5426	18.2534	20.8144	18.9435	20.0205	18.1795	18.5554
		946	D4A3I5	APVTDTNIPSHLEQMLDILVQEENER	Family with sequence similarity 160, member b1	FAM160B1	1	278198179	278221686	+	17.2193	17.441	16.6603	16.8591	14.5428	15.279	16.821	17.2356	16.9945	16.8623	17.5606	17.7582	15.6504	14.8676	16.5878	17.5852	16.5247	17.1674	18.233	17.7138	16.2969	16.394	18.7267	16.7478	15.3794	16.541	16.7925	18.0226	16.7622	17.0454	16.1688	17.1748	16.6569	16.3371	18.1345	18.7623	15.5813	16.3561	15.7217
		947	F1M3T8	EVGFVLDEIQKNTQQ	Attractin-like 1	ATRNL1	1	278557792	278815473	+	16.2814	17.0781	15.9161	17.4045	14.9399	14.5071	16.0354	18.0629	16.5063	16.7506	16.7181	16.0885	16.2464	15.8874	15.5863	17.254	16.3894	14.5517	17.2887	17.2331	17.2161	15.4492	17.4362	16.9321	18.1092	15.5551	16.8927	15.8896	15.625	17.5522	16.3846	16.6148	15.6679	17.0201	18.4571	16.1349	16.1794	16.9955	15.512
		948	Q62997	DGLAGASSHITTKSM	Gdnf family receptor alpha-1	GFRA1	1	279207586	279572536	-	17.1875	16.8422	15.2034	14.8547	14.5923	14.6116	17.1385	16.8231	16.3612	15.3139	14.9184	16.3887	14.5243	14.5581	16.9446	14.6489	17.019	14.502	16.0611	16.0573	16.4149	17.1018	14.8199	16.496	16.2041	16.9291	16.6861	17.1299	16.93	15.1053	15.7898	15.5497	16.6017	15.6197	15.6078	16.4915	14.0073	16.5013	18.1565
		949	D3ZC55	ELSDQAGSDFENSDVR	Heat shock 70kda protein 12a (predicted), isoform cra_a	HSPA12A	1	279946811	280015358	-	21.0644	20.8391	22.254	21.7239	22.6228	22.3925	20.4202	21.2406	19.9852	21.4918	20.2733	18.5507	20.6385	21.3974	20.8548	21.8665	20.344	18.9563	20.7354	20.4249	23.0654	21.0044	22.3369	21.3071	21.9887	19.7699	20.63	22.3946	19.8715	21.9377	21.1332	20.4683	20.6887	22.5796	20.1924	19.3512	20.3599	22.704	20.5892
		950	A0MZ67	ATQPETAEEVTDLKR	Shootin-1	SHTN1	1	280130504	280233929	-	18.5705	18.6156	17.7191	18.4648	18.9512	16.9003	17.469	18.376	16.5954	19.3927	19.2124	18.4009	16.5421	19.2251	18.9273	18.6017	19.4625	18.1673	17.4014	19.2307	17.6739	20.0373	16.7446	18.6377	17.4085	17.7793	17.5445	18.7018	19.6985	17.0396	17.847	17.4639	17.7433	18.2003	18.3467	19.6079	18.4528	16.2259	19.562
		951	D3ZXY2	LVQSTDGYAGHVIIETVAPNSPAAIADLQR	Pdz domain containing 8 (predicted)	PDZD8	1	280458041	280515650	-	17.2514	17.0159	18.8154	18.3994	15.6613	17.0133	17.4678	16.5491	17.6281	18.6859	17.1812	16.0302	18.3159	18.627	16.66	17.2074	16.8344	17.814	16.8873	17.0117	15.9428	15.9275	19.5037	18.0209	16.5405	16.4575	16.8982	16.95	17.4597	17.6178	17.0844	17.1014	17.2017	16.8253	14.9899	17.3327	18.3024	18.5466	15.7248
		952	D3ZD48	LNQPGSIVDEGEHCFGR	Rab11 family interacting protein 2 (class i) (predicted), isoform cra_a	RAB11FIP2	1	281065168	281101438	-	16.6734	19.1038	16.5676	17.1606	16.8	17.8094	16.7513	17.8046	14.8345	17.7328	17.264	16.3941	16.3997	16.609	17.0023	18.9355	17.3223	16.4795	18.5841	16.7563	19.1203	16.1984	17.2838	17.4121	18.1206	17.084	15.5678	17.3043	17.0271	17.9396	17.1304	17.5449	16.3167	18.2453	17.4981	18.2239	16.5057	15.7413	16.8624
		953	Q1JU68	EDAPIGPHLQSMPSEQIR	Eukaryotic translation initiation factor 3 subunit a	EIF3A	1	282139823	282170017	-	20.4194	18.2348	20.4879	21.238	21.5073	19.8497	18.5045	19.5989	18.6561	19.9744	20.7706	21.3945	21.1533	21.01	19.907	22.4597	19.7965	19.8836	20.0357	19.6952	20.0543	19.9524	18.989	19.9996	19.9102	18.5167	18.3754	18.931	20.0768	20.8053	20.1492	20.9754	19.3085	20.6626	21.1564	17.9224	20.4873	20.4143	19.4327
		954	F1LNS2	EIFTHLAPFSEASDAGK	Denn domain-containing 10	DENND10	1	282188110	282210580	+	16.7416	17.3967	17.6259	16.8783	14.9496	15.4619	17.7417	16.8052	18.2361	18.061	17.5464	17.5147	17.8259	17.6563	17.134	15.4255	17.9906	17.5112	16.6849	16.4559	15.7624	16.27	18.6193	17.656	16.8918	16.6618	17.9622	17.92	18.1643	16.565	17.0231	17.0329	18.0349	15.3874	16.7127	18.5231	16.2978	16.4971	16.2236
		955	G3V7I0	AFQFVETHGEVCPANWTPESPTIKPSPTASK	Peroxiredoxin 3	PRDX3	1	282238773	282251257	-	21.0752	21.1319	22.5475	22.9011	21.4251	19.28	22.9427	22.3939	21.4075	23.0676	21.9837	21.5952	22.847	22.9076	21.8395	21.6316	22.3123	22.667	19.9544	21.4444	21.7593	22.3188	23.3064	22.2254	19.9958	20.6877	21.609	21.6154	22.8568	20.4623	21.4713	21.0426	20.2355	21.3393	22.1916	22.1808	21.2231	22.5826	23.8712
		956	Q9Z0V6	AFQFVETHGEVCPANWTPESPTIKPSPTASK	Thioredoxin-dependent peroxide reductase, mitochondrial	PRDX3	1	282238773	282251257	-	20.6913	20.2941	21.9914	22.0988	20.2709	19.0633	22.3453	21.5383	20.8134	22.6612	21.3621	20.9364	22.3008	22.3632	21.226	20.9931	21.6744	22.113	19.4314	20.6998	21.0925	21.5954	22.7448	21.5307	19.4994	19.9948	20.9777	20.7718	22.3166	19.8725	20.9001	20.4039	19.7995	20.7846	21.8193	21.2159	20.6487	21.9095	23.2676
		957	Q62833	DVLDIEQFSTVKGVN	G protein-coupled receptor kinase 5	GRK5	1	282265370	282462605	+	14.7775	16.7993	16.8989	16.3829	15.1778	15.5472	16.7873	16.4855	16.6187	17.0101	15.2221	15.0401	16.1566	15.4588	14.8376	15.1672	15.8801	18.221	16.6998	15.3719	15.2563	15.0909	17.7987	15.9322	15.6823	15.9497	16.1078	15.0271	15.7411	15.8285	17.0256	15.4018	14.6952	15.1851	16.712	17.493	16.5744	14.4953	15.1116
		958	Q9JJ22	ASLINNAFQLVSIGK	Endoplasmic reticulum aminopeptidase 1	ERAP1	2	1410934	1449733	+	18.4583	17.3946	18.2317	18.0635	15.3475	15.5968	17.9433	17.4627	18.4285	17.6138	17.7559	18.7565	16.6894	16.5212	18.2716	16.8935	17.316	16.461	17.3698	18.4386	15.6562	18.0221	18.7786	18.9207	16.8185	18.9514	16.782	17.6733	16.7152	15.7455	18.3526	17.7584	16.5401	15.3615	17.694	17.1048	18.0398	17.6818	18.4242
		959	F1LPH1	GSDEVTASSAATGTSPR	Calpain inhibitor	CAST	2	1452116	1561464	-	19.3829	19.786	20.0477	19.9478	16.7386	17.1016	19.6644	19.8111	19.7024	19.4284	19.1255	18.982	18.1097	17.8909	19.2657	20.372	17.9009	17.0608	20.1044	19.455	19.2182	18.0799	19.8861	18.7851	19.8041	20.4632	19.2782	19.0891	17.469	19.0103	19.3003	19.5929	18.1331	18.1488	18.3788	17.6726	19.7396	20.6801	18.2934
		960	P27321	GSDEVTASSAATGTSPR	Calpastatin	CAST	2	1452116	1561464	-	19.3829	19.786	20.0477	19.9478	16.7386	17.1016	19.6644	19.8111	19.7024	19.4284	19.1255	18.982	18.1097	17.8909	19.2657	20.372	17.9009	17.0608	20.1044	19.455	19.2182	18.0799	19.8861	18.7851	19.8041	20.4632	19.2782	19.0891	17.469	19.0103	19.3003	19.5929	18.1331	18.1488	18.3788	17.6726	19.7396	20.6801	18.2934
		961	Q9ESH6	GLLEFVDITATNNTNAIQDYLQQLTGAR	Glutaredoxin-1	GLRX	2	2605996	2615944	+	19.0533	19.0243	17.2979	17.1513	16.9933	16.7655	19.0402	19.2018	18.7863	17.4713	17.2547	18.9437	16.6225	17.0049	18.8445	16.6771	18.9781	16.6057	18.8239	18.6455	19.1626	18.7972	17.0723	18.8675	18.7247	18.7359	18.7644	19.134	17.6892	17.9699	18.1561	17.5017	17.9434	19.5673	17.3626	17.3857	17.8864	20.5064	18.0359
		962	D3ZL50	ATALLHSAEDQHTYNVTVR	Tetratricopeptide repeat domain 37	TTC37	2	2903492	3004553	+	17.3471	16.9703	19.5716	18.5967	15.6877	15.7317	17.5265	17.277	17.8002	18.1368	17.7896	16.8662	18.4505	19.1704	16.9422	17.5393	18.69	17.8091	16.2356	17.2091	17.1045	17.3068	18.8669	18.7073	16.0394	16.0481	17.8918	18.5598	19.0396	18.7626	16.9278	16.5062	17.9944	18.1577	17.8008	18.0753	16.486	17.5509	16.7908
		963	D3Z8Q9	EQFDFHLYEERGGVM	Multiple c2 and transmembrane domain-containing protein 1	MCTP1	2	3400977	4088989	+	14.9452	14.5491	14.1945	14.7753	14.6002	15.9544	13.8841	14.9133	14.8959	14.937	15.1082	15.379	16.2225	14.7934	15.0747	14.2695	12.8539	16.3176	16.1393	15.2871	15.3452	14.4497	15.2603	13.3021	15.535	16.0118	14.9122	13.2058	14.5086	15.6179	15.0577	14.8979	15.131	14.1423	17.7678	14.1706	15.4062	15.0211	16.0245
		964	D4ABL6	GSSTAAGTVGVTPPGGR	Multiple c2 and transmembrane domain-containing protein 1	MCTP1	2	3400977	4088989	+	17.5438	17.891	16.4695	16.1734	15.3503	16.3638	15.8699	17.7038	18.0678	16.1893	17.9788	18.7027	18.4851	16.9166	17.0179	16.6696	15.5917	18.6363	18.1628	17.9713	17.2751	16.5159	15.8367	15.9251	17.3365	17.7526	15.5774	17.1767	15.6525	16.3175	17.1811	18.6659	16.9764	15.9655	18.1519	17.8437	18.4732	15.7271	17.0336
		965	D3ZYE5	KDEPPFDFPDTLEGFEYAFNEK	Family with sequence similarity 172, member a	FAM172A	2	4942775	5545144	+	15.8066	15.9343	15.8614	15.881	13.8228	13.5733	15.9229	15.7937	16.2725	15.7861	15.913	16.3	16.3427	15.0729	15.4775	14.7304	15.106	16.2595	15.7668	16.0926	13.2677	17.156	14.7497	16.9849	14.2873	15.8712	16.0234	16.6907	16.0844	14.3334	15.8378	15.439	16.7099	16.1866	16.1564	15.1896	16.2894	14.0571	14.7504
		966	D4A249	SLPEYLYSSGLLQDCGAK	Metallo-beta-lactamase domain-containing 2	MBLAC2	2	9578345	9623513	+	18.0005	17.7313	18.3015	18.0223	20.4036	16.5102	17.5284	17.8207	17.0557	18.1832	18.0505	17.8518	17.0673	17.0597	18.3331	17.6901	17.9708	17.6706	16.8342	15.9509	18.894	17.6326	18.1832	17.366	18.0094	18.9007	20.2857	16.7039	18.2952	19.0346	18.2791	16.0974	20.0325	18.3162	18.7391	17.1096	17.6395	17.2299	17.6263
		967	A0A096MJY4	NTMPSVSEDVDLLLNQR	Myocyte-specific enhancer factor 2c	MEF2C	2	11658568	11822787	+	13.8656	16.0348	15.4485	15.7733	15.2401	13.4533	15.3282	17.0108	14.486	15.3992	15.3007	15.8528	15.5364	16.0006	14.2159	16.3496	16.7081	13.8201	16.8785	15.3807	16.177	13.742	15.8202	15.3406	16.0581	14.5875	14.6483	14.1542	16.4466	16.2596	15.2151	16.3675	14.726	15.6423	17.0682	15.7647	14.641	14.7051	13.7369
		968	A0A0G2JTC2	DAFELFDTDKDQAIDYHELK	Centrin 3	CETN3	2	12102487	12115009	+	15.927	14.2967	16.0905	17.0958	14.8998	14.1403	15.8624	15.4699	16.3721	17.2627	16.6585	16.7186	14.5971	16.4094	15.0332	16.5092	16.9267	16.0628	14.7758	16.406	14.4983	17.597	17.1724	16.602	14.5553	15.9117	15.3308	16.6414	16.3988	15.4773	16.6774	15.7476	17.2167	15.7421	16.919	14.5935	15.3444	16.0379	15.0953
		969	Q9R1A0	HWTFASEEQLARLRA	Cyclin-h	CCNH	2	13593100	13613910	+	16.2493	16.1597	14.4017	14.8881	13.052	14.6332	15.76	16.0351	16.4988	14.76	15.202	16.9067	17.7038	16.6013	15.2646	16.9139	14.8629	15.2869	15.1063	15.4529	13.5954	14.2079	15.5809	15.6698	15.0316	16.2799	15.2003	14.2642	16.1221	14.9456	15.237	15.555	14.3521	14.834	14.9975	16.0596	15.1058	14.7292	15.2327
		970	P50904	DLAALHEICVAHSDELR	Ras gtpase-activating protein 1	RASA1	2	13616822	13696426	-	18.2102	19.429	19.795	18.4305	17.819	16.9891	18.6968	19.8663	17.4466	19.2249	18.4209	18.6725	17.4459	19.9787	19.2773	20.2993	19.6713	17.3143	18.1169	19.0523	19.4585	19.5919	17.8055	18.5289	18.5981	17.1535	17.7068	19.2229	19.5312	18.3636	17.6605	18.2604	17.692	20.8647	19.1727	17.6246	17.6761	18.2119	18.1525
		971	P80432	NLPFSVENKWRLLLM	Cytochrome c oxidase subunit 7c, mitochondrial	COX7C	2	14699882	14701903	-	21.1818	21.0703	21.4777	21.3716	19.7861	18.3845	21.1719	21.2561	20.5619	20.7992	21.1728	20.8942	19.7721	20.324	19.9671	17.9324	20.7431	21.4674	21.1544	21.8558	21.7825	21.4584	21.1801	20.688	20.6436	21.783	20.325	20.689	21.3362	19.9457	20.6695	19.9962	21.0961	20.2385	21.9272	21.8871	20.3461	19.8947	22.401
[truncated: 7,153 more rows]
[truncated: 25 more columns]
