# Supplementary material for: Genetic modulation of protein expression in rat brain
Source: iScience. 2025 Feb 21;28(3):112079. doi: 10.1016/j.isci.2025.112079 (PMC11930185; doi:10.1016/j.isci.2025.112079)
Supplement: Table S2A. Variant peptides detected by JUMPg proteogenomics pipeline, related to Figure 2 — Table S2B. Differentially expressed proteins (DEPs) identified between the two parental strains of the HXB/BXH RI rat panel, related to Figure 2 Table S2C. Enrichment analysis of proteins with higher expression in SHR compared to BN-Lx, related to Figure 2 Table S2D. Enrichment analysis of proteins with higher expression in BN-Lx compared to SHR, related to Figure 2 Table S2E. Enrichment analysis of proteins with variation coefficients, related to Figure 2 [file mmc3.xlsx]

## Sheet: S2A
	Table S2A. Variant peptides detected by JUMPg proteogenomics pipeline, Related to Figure 2.
	A total of 95 variant peptides and 61 corresponding reference peptides were detected at the peptide FDR of 1%. Variant peptides were identified by using the JUMPg program. The customized database was curated using the combination of rat proteome sequences and 8,723 SNPs. 'Chr' stands for Chromosome, and 'JScore' refers to the score used by JUMP. For multiple comparison correction, we employed the…
	Index	Protein name	SNP					Variant peptides with alternate allele									Reference peptides with reference allele									rsID	SIFT score	Prediction
			Reference allele	Alternate allele	Chr	Position	Amino acid change	Peptides	JScore	SHR (Male)	SHR (Female)	BN-Lx (Male)	BN-Lx (Female)	log2FC (SHR/BN-Lx)	p value	FDR (BH method)	Peptide	JScore	SHR (Male)	SHR (Female)	BN-Lx (Male)	BN-Lx (Female)	log2FC (SHR/BN-Lx)	p value	FDR (BH method)
	1	MPDZ	G	A	Chr5	99499511	H581Y	SVLPEGPVGYSGK	59.95	16.315	16.3867	12.8775	12.7998	3.51224	3.37893e-05	0.000286443	SVLPEGPVGHSGK	46.65	15.118	14.9347	17.7151	17.7866	-2.72448	0.000558336	0.00411773	rs198594573	0.01	Deleterious
	2	PDXP	C	A	Chr7	120140801	P104T	LPGPTDAPGAVFVLGGEGLR	67.22	20.3775	20.423	16.3579	15.7236	4.35947	6.13354e-05	0.000327087	LPGPPDAPGAVFVLGGEGLR	62.63	14.1835	14.3937	20.3439	19.9371	-5.85186	0.000105431	0.00311021	rs198355022	0.04	Deleterious
	3	INPP5B	G	A	Chr5	142786009	R580H	TLEEIVHSLDK	58.23	16.6429	16.5316	13.6995	13.5931	2.94097	7.87315e-05	0.000327087	TLEEIVR	46.05	14.3359	14.3129	16.8926	16.8941	-2.56889	0.000524925	0.00411773	rs197737168	0	Deleterious
	4	SPTA1	G	T	Chr13	92301838	R1472L	EEIAALLQR	57.05	16.749	16.887	13.6366	13.9152	3.04209	9.81358e-05	0.000366122	EEIAARLQR	NA	NA	NA	NA	NA	NA	NA	NA	rs197772255	0	Deleterious
	5	GOLGA3	T	A	Chr12	52529927	E918V	QIEVLQQEAK	69.53	18.2288	18.1229	14.5536	15.047	3.37555	0.00011723	0.000418332	QIEELQQEAK	71.99	13.5949	13.2417	15.2806	15.1977	-1.8208	0.00324812	0.00871086	rs8157986	0.04	Deleterious
	6	F3	G	A	Chr2	225316825	R131Q	ETLFGTHGEEPPFTNAQK	71.25	18.953	18.6404	15.1371	15.6874	3.38445	0.000182174	0.000570029	ETLFGTHGEEPPFTNAR	73.95	14.8129	14.9562	15.9768	15.3584	-0.782988	0.0791431	0.108592	rs199205586	0.02	Deleterious
	7	MTX2	G	A	Chr3	61813831	D185N	TLDQVLENVDR	61.8	16.6707	16.5234	14.8625	15.2255	1.55308	0.00215745	0.003547	TLDQVLEDVDR	62.35	14.747	14.2336	15.9882	16.2638	-1.63573	0.00914069	0.0179767	rs197178188	0.01	Deleterious
	8	BCAS1	G	A	Chr3	167998980	T309M	KDPEDMDAENSPTTPANLK	30.55	15.005	14.6313	10.582	12.7408	3.15674	0.0116142	0.0156469	KDPET	NA	NA	NA	NA	NA	NA	NA	NA	rs198525107	0.04	Deleterious
	9	SERPINA6	T	C	Chr6	127525967	M307V	DVLEDLNIK	64.39	19.9626	19.8976	14.0829	14.4269	5.67516	7.16885e-06	0.000286443	DMLEDLNIK	NA	NA	NA	NA	NA	NA	NA	NA	rs13449109	1	Tolerated
	10	VAMP1	G	T	Chr4	157730362	M48I	LQQTQAQVEEVVDIIR	77.86	19.434	18.9841	13.6518	13.3795	5.69337	1.28272e-05	0.000286443	LQQTQAQVEEVVDIMRVNVDK	39.39	15.6581	15.6767	17.467	18.8992	-2.51569	0.0199919	0.0346919	rs197361678	0.09	Tolerated
	11	CHCHD6	T	C	Chr4	121541570	N102S	AESSDGQQSSAVK	91.31	17.2765	17.4151	12.9233	12.9942	4.38704	1.36895e-05	0.000286443	AENSDGQQSSAVK	93.63	12.3916	12.5572	18.3996	15.2889	-4.36985	0.0334025	0.0521225	rs199230299	1	Tolerated
	12	GLOD4	A	C	Chr10	64388325	S196A	LELQGIQGAVDHAAAFGR	94.57	18.4454	18.2617	13.8214	13.6159	4.63493	1.40728e-05	0.000286443	LELQGIQGAVDHSAAFGR	69.68	0	14.9345	17.4971	16.8492	-9.70592	0.188426	0.222342	rs198074773	1	Tolerated
	13	EMC1	G	A	Chr5	157828070	V322I	NFPQATLISFATTGEK	81.04	19.5392	19.3862	14.4977	14.9226	4.75254	2.18753e-05	0.000286443	NFPQATLVSFATTGEK	72.86	13.1803	13.0907	16.1785	15.1951	-2.55132	0.00744656	0.016898	rs105632349	0.12	Tolerated
	14	NCDN	C	T	Chr5	144775719	R381Q	EAIGAVIHYLLQVGPEK	80.35	18.7551	18.3835	14.1427	14.1677	4.41407	2.32531e-05	0.000286443	EAIGAVIHYLLR	73.22	13.5921	12.5126	19.0382	19.1244	-6.0289	0.000631685	0.00414104	rs107478055	1	Tolerated
	15	BSN	C	T	Chr8	116893632	S748N	VGSSMRPSLEAQAVAPSGEWSKPPNGSAVEDQK	56.96	17.2912	17.3897	13.6351	13.5488	3.74853	2.62697e-05	0.000286443	VGSSMRPSLEAQAVAPSGEWSKPPSGSAVEDQK	63.98	12.1931	12.9944	14.7435	14.5934	-2.07472	0.00885593	0.0179767	rs199280064	0.48	Tolerated
	16	RCN2	A	G	Chr8	60710198	T46A	EALLGVQEDVDEYVK	93.01	18.1376	18.0834	13.6771	14.0351	4.25436	2.64525e-05	0.000286443	ETLLGVQEDVDEYVK	83.54	14.0699	14.0282	14.5574	14.8482	-0.653775	0.0522032	0.0754047	rs198591326	1	Tolerated
	17	RGD1311899	T	C	Chr12	47436069	T51A	EAERPAAGAADTQAPAPQPSR	79.78	18.9533	18.9624	15.1577	15.3547	3.70165	3.12727e-05	0.000286443	GTQAPAPQPSR	NA	NA	NA	NA	NA	NA	NA	NA	rs198240704	1	Tolerated
	18	MCCC1	T	G	Chr2	122560401	D571A	DGSYAMQIENK	74.98	17.7492	17.4731	13.6856	13.7947	3.87097	3.29211e-05	0.000286443	DGSYDMQIENK	69.03	14.3113	14.3255	16.4112	15.7563	-1.76533	0.00906555	0.0179767	rs104896089	0.5	Tolerated
	19	SLC39A10	G	T	Chr9	60039806	E167D	EAAEVPIKPDDK	67.4	19.0439	19.3925	15.1169	15.284	4.0178	3.67601e-05	0.000286443	EAAEVPIKPEDK	56.56	16.1858	16.4078	17.1261	17.5987	-1.06561	0.0264607	0.0433661	rs197666145	1	Tolerated
	20	PRTFDC1	C	T	Chr17	88021628	R98Q	NSDQFVSMK	66.34	18.9783	18.8442	14.8836	15.2098	3.86452	3.9144e-05	0.000286443	NSDRFVSMK	NA	NA	NA	NA	NA	NA	NA	NA	rs8156994	0.15	Tolerated
	21	RELCH	G	C	Chr13	25687383	A435P	QSPVVNSSDQDIQKPK	51.94	17.0946	16.7988	13.0249	13.2216	3.82344	4.13423e-05	0.000286443	QSPVVNSSDQDIQK	69.17	16.3774	16.2313	15.8813	13.9011	1.41313	0.167614	0.206026	rs199244548	0.29	Tolerated
	22	SEPTIN5	T	G	Chr11	86519703	S348A	M@ESPIPILPLPTPDAETEK	53.24	17.0504	16.9211	13.5537	13.2784	3.5697	4.79103e-05	0.00030982	M@ESPIPILPLPTPDSETEK	56.82	13.509	13.8504	17.2069	17.2688	-3.55808	0.000364338	0.00411773	rs8171339	1	Tolerated
	23	BAG3	T	C	Chr1	199964189	S409P	AAPSPAPAEAAPLK	73.87	18.6638	18.1804	13.3394	13.8875	4.80865	5.59765e-05	0.000319395	AAPSPAPAEAASLK	41.47	14.4946	14.1066	17.1712	17.3916	-2.98082	0.000895106	0.00440094	rs107276326	1	Tolerated
	24	ECH1	G	A	Chr1	87010472	V49I	IPEEISDHNYESIQVTSAQK	54.79	17.1485	16.8459	13.5984	13.6789	3.35849	6.41707e-05	0.000327087	IPEEVSDHNYESIQVTSAQK	NA	NA	NA	NA	NA	NA	NA	NA	rs198711906	0.24	Tolerated
	25	IMPA1	G	A	Chr2	93685317	R173Q	KPETLQIVLSNMER	62.36	17.9872	17.6403	14.3875	14.1598	3.54011	7.01339e-05	0.000327087	KPETLRIVLSNMER	NA	NA	NA	NA	NA	NA	NA	NA	rs107336908	0.13	Tolerated
	26	MAGI1	T	C	Chr4	125693987	T1144A	GPQAAQEQDFYTVELER	78.29	16.5916	16.4075	13.4145	13.4816	3.05153	7.25559e-05	0.000327087	GPQATQEQDFYTVELER	37.27	12.8133	12.1459	16.4187	15.7555	-3.60749	0.00225096	0.00737814	rs197279537	0.78	Tolerated
	27	BCAN	C	T	Chr2	187365517	D535N	EGSLTSTPNGAR	49.04	17.5873	17.6259	13.6659	14.1704	3.68839	8.01021e-05	0.000327087	EGSLTSTPDGAR	65.16	19.2204	18.9615	16.7768	16.5633	2.42086	0.00121023	0.00476024	rs198050430	0.49	Tolerated
	28	RHOT2	T	C	Chr10	15208874	K207E	LSDQDLDHALSDEELNAFQK	73.51	16.4143	16.3272	13.5194	13.4135	2.90428	8.09288e-05	0.000327087	LSDQDLDHALSDK	48.22	15.0837	15.5424	18.3265	18.4409	-3.07064	0.000890156	0.00440094	rs105863436	1	Tolerated
	29	SEPTIN5	T	G	Chr11	86519703	S348A	MESPIPILPLPTPDAETEK	70.83	18.9294	19.2055	14.8314	14.0327	4.63538	9.74614e-05	0.000366122	MESPIPILPLPTPDSETEK	70.72	0	15.632	19.6932	20.1697	-12.1154	0.134783	0.172874	rs8171339	1	Tolerated
	30	CARS	G	A	Chr1	216760179	T711I	FDENGLPTHDIEGK	51.59	18.5876	18.3672	15.72	15.5463	2.84427	0.000120756	0.000418332	GLPTHDTEGK	NA	NA	NA	NA	NA	NA	NA	NA	rs197997623	0.22	Tolerated
	31	MPP6	C	G	Chr4	79923542	D424E	IGSILEVVQTGR	64.09	20.937	21.6206	16.1448	15.0875	5.6626	0.000146579	0.000490281	IGSILDVVQTGR	72.21	14.6726	14.8324	18.8163	18.0396	-3.67548	0.0013995	0.00516065	rs197604305	1	Tolerated
	32	MAP1B	T	A	Chr2	29684676	I1815L	ESTAAYQTSSSPPLDAAAAEPYGFR	59.85	15.9923	16.2985	12.0418	12.7362	3.75642	0.000180532	0.000570029	ESTAAYQTSSSPPIDAAAAEPYGFR	NA	NA	NA	NA	NA	NA	NA	NA	rs198803913	1	Tolerated
	33	HIBCH	C	T	Chr9	53500228	A108T	TGQTLSQDLFR	57.79	17.5328	17.4347	15.1214	14.9016	2.47227	0.000199928	0.000603441	AGQTLSQDLFR	NA	NA	NA	NA	NA	NA	NA	NA	rs199194325	0.51	Tolerated
	34	DACT3	T	G	Chr1	78811176	V465G	STAEIDAPDGR	52.21	17.3147	17.4913	14.7926	15.0022	2.50566	0.000205294	0.000603441	STAEIDAPDVR	60.05	14.0706	13.8054	16.574	16.1042	-2.40111	0.00243078	0.00754821	rs199158495	0.48	Tolerated
	35	MRPS25	C	G	Chr4	124048319	V21L	TLQYLGSGDLVFK	69.35	16.9101	16.7918	13.8961	14.3138	2.74602	0.000224891	0.0006416	TLQYLGSGDVVFK	NA	NA	NA	NA	NA	NA	NA	NA	rs198888426	1	Tolerated
	36	BAG3	A	C	Chr1	199964220	H419P	SGDAEAPPK	39.36	18.3467	18.1221	13.1215	14.21	4.56867	0.000242067	0.000653636	SGDAEAPHK	45.83	16.5159	16.7182	18.2638	18.291	-1.66034	0.00275354	0.00809709	rs105977953	1	Tolerated
	37	CBR3	A	C	Chr11	33909669	K48Q	AAVQQLQAEGLSPR	42.9	16.1337	16.3543	13.8936	13.6866	2.45393	0.000242586	0.000653636	AAVKQLQAEGLSPR	NA	NA	NA	NA	NA	NA	NA	NA	rs198329021	1	Tolerated
	38	ALDH1B1	A	G	Chr5	61386457	N407D	GFFIKPTVFGDVQDDMR	58.47	18.8134	18.5994	15.7224	16.1665	2.762	0.000267737	0.000699701	GFFIKPTVFGNVQDDMR	42.93	13.0105	13.2396	17.0421	16.4746	-3.63333	0.00082593	0.00440094	rs13451653	1	Tolerated
	39	MPP3	A	G	Chr10	89939789	V357A	LTGSQEAK	60.01	16.4578	16.5951	14.0483	14.3029	2.35081	0.000281323	0.000699701	LTGSQEVK	53.35	14.7042	15.092	15.4844	15.2345	-0.46134	0.165653	0.206026	rs198025095	0.78	Tolerated
	40	KANK4	C	T	Chr5	117401868	R553H	EEASSQLPGAEHPGRPASSPQDATIGQYVK	61.46	16.0454	15.5347	13.0025	13.1868	2.6954	0.000353362	0.000854431	EEASSQLPGAERPGRPASSPQDATIGQYVK	NA	NA	NA	NA	NA	NA	NA	NA	rs197654399	0.22	Tolerated
	41	BCAR1	T	A	Chr19	43936051	T560S	EPLELEVAVESLAR	74.85	17.7702	17.67	13.7727	14.6455	3.51098	0.000361151	0.000854431	EPLELEVAVETLAR	55.89	14.8263	14.672	14.2804	14.3582	0.429812	0.110903	0.145406	rs197714894	0.12	Tolerated
	42	CC2D1B	T	C	Chr5	128221773	V211A	TLESQLATAR	58.18	16.572	16.4609	14.1606	14.4855	2.19339	0.000441446	0.000995819	TLESQLATVR	53.81	15.3395	15.3343	18.2058	17.4608	-2.49638	0.00410653	0.0105341	rs198724389	0.11	Tolerated
	43	MACF1	A	T	Chr5	141166238	C1512S	EQISEQLSALNK	80.05	16.7448	16.6946	13.4837	14.2091	2.8733	0.000510032	0.00111065	EQISEQLCALNK	80.37	14.0004	14.4815	15.5755	16.815	-1.95435	0.0335704	0.0521225	rs106691247	0.42	Tolerated
	44	CALCOCO1	G	A	Chr7	144310035	P565S	GNTSSSPSGPR	63.75	18.2308	18.3371	13.6137	14.8115	4.0713	0.000515248	0.00111065	GNTSSSPPGPR	NA	NA	NA	NA	NA	NA	NA	NA	rs199287784	0.14	Tolerated
	45	OPA1	T	A	Chr11	74785254	T187S	DFFTAGSPGETAFR	65.13	16.9291	17.1833	13.5391	14.4116	3.08086	0.000693859	0.00142541	DFFTAGTPGETAFR	63.18	14.2228	14.3289	17.1947	16.7655	-2.70429	0.00120551	0.00476024	rs105372477	1	Tolerated
	46	SYNM	T	C	Chr1	128697260	M687V	TEIVVESK	57.77	18.9676	18.5386	15.5447	16.2416	2.85995	0.000707664	0.00142541	TEIVMESK	NA	NA	NA	NA	NA	NA	NA	NA	rs199400683	1	Tolerated
	47	DTD1	G	C	Chr3	138788166	L93F	GNKPDFHLAM@PTEQAESFYNSFLEQLR	61.66	16.5011	16.4286	14.4671	13.9415	2.26059	0.000714575	0.00142541	GNKPDLHLAMPTEQAESFYNSFLEQLR	NA	NA	NA	NA	NA	NA	NA	NA	rs106507393	1	Tolerated
	48	OTUD7B	A	G	Chr2	198296031	S478G	ESVGSSSIGNEGSR	61.4	16.0238	16.1851	14.1868	14.3634	1.82937	0.000720053	0.00142541	ESVGSSSISNEGSR	46.3	11.448	11.6934	12.5542	12.3629	-0.887864	0.0239898	0.0404399	rs105263131	0.29	Tolerated
	49	PYROXD2	C	T	Chr1	261976197	V141M	SLLLGTDMAENQK	39.26	16.1263	15.8615	14.0282	13.6038	2.17793	0.000754049	0.00146286	SLLLGTDVAENQK	NA	NA	NA	NA	NA	NA	NA	NA	rs199126364	0.57	Tolerated
	50	STUB1	T	C	Chr10	15198444	N213D	YMADMDELFSQVDEK	55.44	16.8106	17.0047	14.5844	15.01	2.11044	0.000771841	0.00146801	YMADMNELFSQVDEK	67.18	15.3186	15.128	19.018	18.7476	-3.65946	0.000315922	0.00411773	rs107164767	0.59	Tolerated
	51	UAP1L1	T	C	Chr3	2584281	S57G	ASAAGALASGPLPDLAAR	68.14	16.0808	16.2823	13.9685	14.35	2.02234	0.000819661	0.00152898	LQQTQAQVEEVVDIM@R	42.7	13.5175	13.3511	15.8239	15.4528	-2.20404	0.00205251	0.00712341	rs197269891	0.52	Tolerated
	52	TDRKH	G	A	Chr2	195668649	V263I	GGGDMVIVGPK	62.01	17.5491	17.4792	13.5404	14.7075	3.39018	0.00101454	0.0018568	GGGDMVVVGPK	53.07	15.1511	14.8186	18.4623	19.1355	-3.81409	0.00109621	0.00476024	rs13450676	0.25	Tolerated
	53	KIF21A	T	C	Chr7	132102934	T861A	LSSSESPAPDAGSSVTSGEADASRPGTQQK	86.57	18.9396	18.784	13.7852	11.3956	6.27146	0.00106967	0.00192145	LSSSESPTPDAGSSVTSGEADASRPGTQQK	90.96	13.8683	14.2337	15.9636	14.0648	-0.963195	0.297931	0.331659	rs106418748	0.86	Tolerated
	54	BSN	C	T	Chr8	116895071	S548N	AAGANPLK	56.26	16.2864	16.4656	14.5052	14.7796	1.73361	0.00113619	0.00200382	AAGASPLK	43.55	15.2549	15.3761	21.0438	20.9361	-5.67445	4.79135e-05	0.0028269	rs198223757	0.08	Tolerated
	55	BCLAF1	C	G	Chr1	15810660	P173A	AEGEAQEESPLK	66.06	15.5392	15.5818	12.0259	13.1992	2.94796	0.00183388	0.00317654	AEGEPQEESPLK	39.45	13.2814	13.4429	13.5359	14.4571	-0.634367	0.21272	0.246088	rs199263013	0.61	Tolerated
	56	ARHGEF11	G	A	Chr2	187097014	A1154T	QLITQGEPVQEEDEEELR	59.26	15.3091	15.2505	13.6864	13.0867	1.89323	0.00190566	0.00324297	QLIAQGEPVQEEDEEELR	61.94	13.9447	14.2121	14.3634	14.1319	-0.169277	0.514145	0.541689	rs198378400	0.57	Tolerated
	57	BOLA3	T	C	Chr4	115050550	M80T	TVQQHQMVNQALK	69.1	16.9992	16.8619	14.8728	15.3988	1.79478	0.00194688	0.00325599	MVQQHQMVNQ	NA	NA	NA	NA	NA	NA	NA	NA	rs198863823	1	Tolerated
	58	MCCC1	T	C	Chr2	122560438	I559V	NDIVIAVTYNR	56.71	17.4473	18.081	15.0307	15.7255	2.38609	0.00221005	0.00357292	DIIIAVTYNR	NA	NA	NA	NA	NA	NA	NA	NA	rs106885466	0.31	Tolerated
	59	SART3	A	G	Chr12	48638819	I237V	EFESAVVEAAR	65.35	17.7823	17.5787	15.0847	15.9411	2.1676	0.00271086	0.00431072	EFESAIVEAAR	58.41	17.1665	17.0645	15.7217	15.0863	1.71149	0.00961175	0.0182933	rs106598034	0.17	Tolerated
	60	ALDH1B1	A	G	Chr5	61386457	N407D	GFFIKPTVFGDVQDDM@R	39.01	16.2956	16.1805	14.1719	14.8036	1.75029	0.0029855	0.00467086	GFFIKPTVFGNVQDDMR	42.93	13.0105	13.2396	17.0421	16.4746	-3.63333	0.00082593	0.00440094	rs13451653	1	Tolerated
	61	AAK1	T	A	Chr4	118791167	S945T	NSSGSSETSLPNLAR	87.2	16.9524	16.6608	12.8183	14.3192	3.23782	0.00303815	0.00467778	NSSGSSESSLPNLAR	84.13	13.1532	12.9132	14.7592	13.3561	-1.02444	0.171957	0.20705	rs198053782	0.1	Tolerated
	62	TAMALIN	C	G	Chr7	142870000	D52E	AAPTPSGPPAAAAPPGAPGEELYAALEDYHPAELYR	62.24	14.9638	14.5023	12.9823	13.275	1.60435	0.00309434	0.00468985	AAPTPSGPPAAAAPPGAPGDELYAALEDYHPAELYR	NA	NA	NA	NA	NA	NA	NA	NA	rs197433482	0.77	Tolerated
	63	NUP210	T	C	Chr4	122646893	H1846R	ELASPLALTPR	59.73	16.9718	16.8899	14.9521	15.6021	1.65378	0.00390546	0.00582815	ELASPLALTPH	NA	NA	NA	NA	NA	NA	NA	NA	rs198636482	1	Tolerated
	64	CLIC5	C	T	Chr9	19134396	E168K	LDDYLNTPLPEEIDTNTHGDKK	43.58	14.6028	14.657	13.5485	13.3981	1.15658	0.00402791	0.00591981	LDDYLNTPLPEEIDTNTHGDEK	NA	NA	NA	NA	NA	NA	NA	NA	rs199329774	0.85	Tolerated
	65	CBWD1	C	T	Chr1	242856205	S81N	IAVILNEFGEGNAVEK	69.76	16.9575	16.9106	13.263	14.8274	2.88884	0.00516463	0.00747715	IAVILNEFGEGSAVEK	57.85	13.153	13.3963	15.7721	15.2975	-2.26019	0.00288201	0.00809709	rs105053167	0.09	Tolerated
	66	DAP3	C	T	Chr2	188229891	R289H	TLIAPEELALVHNLR	78.94	15.259	15.9866	13.1298	14.0238	2.046	0.00735762	0.0104954	TLIAPEELALVR	63.87	14.4673	14.3403	16.1871	16.7444	-2.06198	0.00434548	0.0106826	rs198915378	1	Tolerated
	67	NIT2	T	C	Chr11	45467553	F138L	TLSPGDSLSTFDTPYCR	44.61	14.5061	13.8477	12.3678	12.855	1.56552	0.00803685	0.0112982	TLSPGDSFSTFDTPYCR	76.97	13.22	13.2121	14.469	15.1315	-1.5842	0.0128044	0.0236081	rs198799612	1	Tolerated
	68	WDR7	C	G	Chr18	59245200	T1099S	VQEEEHDLVDDDITSGCLSSVPQMK	41.33	14.862	14.2449	11.8071	12.9495	2.17509	0.0083717	0.0116008	VQEEEHDLVDDDITTGCLSSVPQMK	57.98	16.0328	15.8551	15.6486	16.6198	-0.190275	0.685012	0.709047	rs197449480	0.66	Tolerated
	69	SCRN2	C	A	Chr10	84969192	A130E	SSTAQEAVHVIAGLLDR	96.13	14.7908	14.4837	13.1332	13.6518	1.24474	0.00986786	0.0134814	SSTAQAAVHVIAGLLDR	NA	NA	NA	NA	NA	NA	NA	NA	rs197336317	1	Tolerated
	70	DOCK3	C	T	Chr8	115634990	A1806T	DRPSSAMYPAAILENGQPTNFQR	74.5	15.8955	15.5653	14.4912	14.8649	1.05236	0.0133898	0.0177919	DRPSSAMYPAAILENGQPANFQR	58.64	13.5142	13.6667	13.1909	14.0145	-0.0122557	0.975945	0.975945	rs107401213	0.5	Tolerated
	71	ALDH9A1	A	G	Chr13	85588519	K270E	SPLIIFSDCNM@ENAVK	36.2	13.8657	13.7388	11.9924	12.8322	1.38998	0.0136087	0.0178385	SPLIIFSDCNMK	63.37	14.6351	14.4889	0	17.5468	5.78854	0.456711	0.489926	rs198306740	1	Tolerated
	72	TBCE	C	T	Chr17	54007162	L91F	YVFTDGPDDDEK	56.32	17.6188	17.3314	15.639	13.3804	2.96537	0.0165413	0.0213934	YVLTDGPDDDEK	48.53	13.9422	13.5512	14.6499	14.331	-0.743747	0.0648261	0.0910653	rs198163385	0.07	Tolerated
	73	CLIC5	C	T	Chr9	19134396	E168K	LDDYLNTPLPEEIDTNTHGDK	46.68	14.7082	14.8021	13.9291	14.0559	0.762633	0.0190088	0.0242612	LDDYLNTPLPEEIDTNTHGDE	NA	NA	NA	NA	NA	NA	NA	NA	rs199329774	0.85	Tolerated
	74	GOLGA3	G	A	Chr12	52533930	L765F	RLEEDTEETSGFLEQLR	66.07	15.7647	15.7528	14.732	15.1326	0.826471	0.0238518	0.0300471	RLEEDTEETSGLLEQLR	77.09	14.8081	15.4023	17.2656	16.843	-1.94912	0.00837581	0.0179767	rs106750190	0.23	Tolerated
	75	WDR7	C	G	Chr18	59245200	T1099S	VQEEEHDLVDDDITSGCLSSVPQM@K	56.43	13.9577	13.9711	13.0674	13.3475	0.756971	0.0242154	0.0301141	VQEEEHDLVDDDITTGCLSSVPQM@K	51.63	13.5979	13.7352	14.0943	14.6266	-0.693928	0.0855571	0.114724	rs197449480	0.66	Tolerated
	76	GCA	G	A	Chr3	48655122	V142I	QNFMSIDQDQSGTIEHHELSQAIALMGYR	57.56	15.9981	16.0366	15.1725	15.4397	0.711295	0.0291469	0.0357879	QNFMSIDQDQSGTVEHHELSQAIALMGYR	NA	NA	NA	NA	NA	NA	NA	NA	rs198533130	0.57	Tolerated
	77	SPART	G	A	Chr2	144536158	S405N	DSSSEEVNLR	75.36	17.0396	16.8099	16.2414	15.2442	1.18198	0.0366724	0.0444653	DSSSEEVSLR	NA	NA	NA	NA	NA	NA	NA	NA	rs105596813	1	Tolerated
	78	MCU	C	T	Chr20	29041590	R310H	SHFDLEK	42.65	17.7275	17.3354	14.1585	14.6759	3.11422	0.000276007	0.000699701	SRFDLEK	NA	NA	NA	NA	NA	NA	NA	NA			Unknown
	79	SNX12	C	T	ChrX	71120978	R84Q	NELEQDSK	57.45	16.4272	16.1852	14.5671	15.7286	1.15836	0.0549736	0.0658326	NELERDSK	NA	NA	NA	NA	NA	NA	NA	NA			Unknown
	80	ATP2B2	A	C	Chr4	145809372	S55A	ETYGDTEAICR	57.25	16.148	15.9247	15.4404	15.5081	0.562139	0.0565254	0.0668655	ETYGDTESICR	67.17	14.6973	14.3293	15.7392	17.3823	-2.04745	0.0522129	0.0754047	rs105468472	0.08	Tolerated
	81	ALB	A	G	Chr14	19183235	I317T	SQCLAETEHDNIPADLPSIAADFVEDK	88.62	15.4424	15.2	14.4899	14.8857	0.633383	0.0634594	0.0741634	SQCLAEIEHDNIPADLPSIAADFVEDK	94.99	13.7694	13.8722	14.5477	15.4123	-1.15919	0.0523999	0.0754047	rs198996100	0.21	Tolerated
	82	EPB41L1	G	A	Chr3	152600333	G1137R	SLPHELPSGASPR	55.14	16.3237	16.1376	15.0634	15.8306	0.783638	0.072961	0.0842526	SLPELDRDKSDSETEGLVFAR	53.4	14.8209	14.8496	18.9541	18.4084	-3.84603	0.000553692	0.00411773	rs197294923	0	Deleterious
	83	GPD1L	A	G	Chr8	122960127	C220R	NIVAVGAGFCDGLR	72.12	14.1443	14.39	13.2386	13.9814	0.657139	0.112746	0.128664	NIVAVGAGFCDGLCCGDNTK	58.3	12.3903	12.9499	11.4695	13.2413	0.314665	0.701121	0.713209	rs106705743	0.22	Tolerated
	84	PTK7	C	A	Chr9	16722675	D584N	EAEPHYMVLEYVNLGDLK	63.31	16.3663	16.1826	16.7935	16.5232	-0.383894	0.166893	0.18824		NA	NA	NA	NA	NA	NA	NA	NA			Unknown
	85	ELMOD1	C	T	Chr8	58508710	M85I	TIDDIIELK	61.14	20.5055	20.3119	19.9158	20.162	0.369819	0.176572	0.196868	TIDDIMELK	59.34	14.1	13.9391	13.9313	13.558	0.274893	0.337072	0.368283	rs197720561	0.15	Tolerated
	86	USO1	A	G	Chr14	17378503	L776S	SSQVSGM@SEQASATCSPR	28.57	12.2341	10.9963	0	12.338	5.44621	0.254746	0.280799	LQQTQAQVEEVVDIMR	84.17	14.6194	14.2252	19.8534	19.2337	-5.1212	0.000404533	0.00411773	rs106998981	0.75	Tolerated
	87	PALM2	G	A	Chr5	74766663	E95K	LEQEIQALK	61.27	15.4525	15.3772	15.1596	15.1572	0.256448	0.275886	0.300685	LEQEIQALE	NA	NA	NA	NA	NA	NA	NA	NA			Unknown
	88	ARHGEF11	A	G	Chr2	187096085	K1132R	VEINDSEVYHTER	41.65	15.0306	15.0505	15.1492	15.4303	-0.249174	0.325857	0.351202	VEINDSEVYHTEK	NA	NA	NA	NA	NA	NA	NA	NA	rs197567936	0.27	Tolerated
	89	ATP2B2	A	C	Chr4	145809372	S55A	IKETYGDTEAICR	53.14	15.5364	15.736	15.2445	15.5201	0.253888	0.334447	0.356498	ETYGDTESICR	67.17	14.6973	14.3293	15.7392	17.3823	-2.04745	0.0522129	0.0754047	rs105468472	0.08	Tolerated
	90	DTD1	G	C	Chr3	138788166	L93F	GNKPDFHLAMPTEQAESFYNSFLEQLR	58.99	17.3854	17.4229	17.6182	16.5697	0.310145	0.484954	0.51131	GNKPDLHLAMPTEQAESFYNSFLEQLR	NA	NA	NA	NA	NA	NA	NA	NA	rs106507393	1	Tolerated
	91	TUBA1C	A	G	Chr2	199203161	T292A	AYHEQLTVAEIANACFEPANQMVK	33.1	12.55	13.3903	13.432	13.0052	-0.248438	0.542407	0.565737	ASAASALASGPLPDLAAR	78.9	14.3588	14.253	16.8612	15.8612	-2.05536	0.014838	0.0265285			Unknown
	92	LRFN5	A	G	Chr6	83422989	M370V	DTGAFTCIASNPAGEATQTVDLHIIK	55.38	14.6017	14.4575	14.2762	15.0834	-0.150189	0.682057	0.703825	DTGAFTCIASNPAGEATQTMDLHIIK	NA	NA	NA	NA	NA	NA	NA	NA	rs107157434	1	Tolerated
	93	TUBA1C	A	G	Chr2	199199992	T51A	TIGGGDDSFNAFFSETGAGK	55.34	15.1519	14.9402	14.9723	15.2095	-0.044869	0.854597	0.872589	SSQVSGMSEQALATCSPR	92.98	12.0338	11.9775	13.2177	13.4982	-1.35231	0.00646854	0.0152657			Unknown
	94	PREPL	C	T	Chr6	8333886	A87T	TEDSETSTCIVVK	84.22	15.4994	0	13.1544	0	1.17249	0.871159	0.880233	AEDSETSTCIVVK	64.24	14.6218	14.2665	0	13.8247	7.53181	0.251528	0.285388	rs105949763	0.69	Tolerated
	95	LRPPRC	G	T	Chr6	8002735	L985I	MQEENIIPR	60.44	16.8869	17.3355	17.3096	16.9559	-0.0215778	0.942057	0.942057	MQEENLIPR	NA	NA	NA	NA	NA	NA	NA	NA			Unknown

## Sheet: S2B
	Table S2B. Differentially expressed proteins (DEPs) identified between the two parental strains of the HXB/BXH RI rat panel, Related to Figure 2.
	Differential protein expression analysis were conducted using the limma R package. A total of 597 differentially expressed proteins (DEPs) were detected with an FDR value of 0.01 and a log2 fold change (log2FC) of 1. The Benjamini-Hochberg (BH) were used for multiple comparison correction.
	Index	Uniprot Accession	Protein name	SHR (Male)	SHR (Female)	BN-Lx (Male)	BN-Lx (Female)	log2FC (SHR/BN-Lx)	p value	FDR
	1	A0A0G2K8H4	RPS2	16.244	17.1512	20.2465	20.1372	-3.4942	0.000143243	0.00485213
	2	Q7TP62	LOC367195	14.5401	14.474	17.9676	17.9724	-3.46291	7.05408e-07	0.0027726
	3	D4AAZ6	RPL37A	14.4105	14.1612	17.4703	17.8265	-3.3625	1.05842e-05	0.00290241
	4	D3ZRX9	CNN2	14.2396	14.3238	17.2872	17.8324	-3.27806	2.6769e-05	0.00312751
	5	D3Z9R8	ATP5MJ	16.2797	16.2155	19.9097	18.8426	-3.12859	0.000453027	0.00731156
	6	Q3V5X8	ENDOG	13.6094	13.6415	16.8859	16.5684	-3.10173	6.38644e-06	0.0027726
	7	Q5I0M2	QPRT	13.5496	14.01	16.7141	16.9612	-3.05789	3.04756e-05	0.00318507
	8	D3ZSL2	ABRACL	13.8615	14.1071	16.6554	17.304	-2.99539	9.58014e-05	0.00410509
	9	D3ZGW2	AP1G2	15.7983	15.8064	18.7753	18.6471	-2.90887	2.13505e-06	0.0027726
	10	P63031	MPC1	17.7645	17.813	20.5871	20.5272	-2.76841	2.09795e-06	0.0027726
	11	M0R7Y5	ABCA14	14.7807	15.1229	17.4791	17.7176	-2.64652	2.83448e-05	0.00312751
	12	Q9R1U5	SIK1	13.6948	13.9828	16.8161	16.1111	-2.62482	0.000252342	0.00573648
	13	Q4V7C8	CEP55	17.3416	17.5186	19.9263	19.954	-2.51001	5.89604e-06	0.0027726
	14	D3Z914	INIP	14.3833	14.6429	17.2376	16.7969	-2.50416	7.12631e-05	0.00386139
	15	Q8K3E7	DPY30	16.146	16.3406	18.6912	18.7859	-2.49525	7.94576e-06	0.00281115
	16	P19944	RPLP1	17.5867	17.8795	20.4117	20.0309	-2.48818	5.93101e-05	0.00376509
	17	D3ZI42	LRSAM1	14.6414	14.5993	17.1381	17.0398	-2.46866	4.10135e-06	0.0027726
	18	Q5XID0	YIPF5	11.1727	11.5614	13.5298	14.0884	-2.44207	0.000226336	0.00562035
	19	A0A0G2JY60	NA	15.7765	15.7879	18.3666	18.0752	-2.43872	1.58091e-05	0.00295478
	20	P11608	ATP8	20.3324	20.2445	22.5134	22.6156	-2.27603	6.9902e-06	0.0027726
	21	Q6AY99	AKR1B8	18.064	18.0685	20.1265	20.4401	-2.21703	2.92524e-05	0.00312751
	22	E9PTX3	HOOK2	14.8224	14.6047	16.9243	16.7365	-2.1169	2.95599e-05	0.00312751
	23	B0BN72	MCRIP1	16.9275	16.8654	18.9871	18.9842	-2.0892	7.44106e-06	0.0027726
	24	D4AA42	GNAT2	18.7729	19.1124	20.9223	21.1312	-2.08407	7.46023e-05	0.00392234
	25	Q66H93	AC099384.2	17.9329	18.3117	20.3304	20.0721	-2.07895	0.000116377	0.00450128
	26	Q9R1J4	MYOC	17.2409	17.7275	19.7799	19.3409	-2.07621	0.000408457	0.00690429
	27	M0RBS7	CELF4	14.8183	14.892	17.1458	16.6875	-2.06147	0.000125898	0.00453102
	28	P62268	RPS23	16.509	16.7263	18.7784	18.5712	-2.05711	3.72816e-05	0.00339203
	29	D4AED6	METTL27	14.9601	15.0199	16.8401	17.2474	-2.05377	8.78543e-05	0.0040193
	30	Q00495	CSF1R	16.3563	16.6761	18.6314	18.3858	-1.99247	9.48817e-05	0.00410509
	31	B0BN36	SETD4	15.5577	15.5038	17.3251	17.7153	-1.98945	8.91094e-05	0.0040193
	32	D4A6D8	LRRTM1	16.2052	16.4241	18.5104	18.0956	-1.98833	0.00015355	0.00504185
	33	P16290	PGAM2	19.8755	20.2287	22.0736	21.9394	-1.95441	8.5771e-05	0.0040193
	34	P63219	GNG5	16.9772	16.9927	19.0545	18.775	-1.92979	4.28022e-05	0.00352706
	35	G3V6A6	RGD1566265	16.7507	17.0262	18.5868	18.9676	-1.88876	0.000195288	0.00535182
	36	E9PT76	RPS2	17.3905	17.7845	19.5945	19.3374	-1.87843	0.000200918	0.00538657
	37	A0A0G2KAP6	DYRK1B	16.5509	16.4445	18.5415	18.1742	-1.86009	0.000111406	0.00436128
	38	Q5EAP4	GNA14	18.1565	18.4637	20.2891	20.0472	-1.85809	0.000119354	0.00450128
	39	O35353	GNB4	22.4815	22.6718	24.4711	24.3935	-1.85564	2.91114e-05	0.00312751
	40	D3ZSF2	RPL26	18.9796	19.187	20.9735	20.8833	-1.84503	3.48484e-05	0.00339203
	41	Q09073	SLC25A5	24.094	24.1706	25.777	26.1403	-1.82637	0.000111449	0.00436128
	42	F1M5A9	RGD1562420	18.1204	18.5984	20.2232	20.1404	-1.82242	0.000254795	0.00573648
	43	P63174	RPL38	17.0836	17.4647	19.3352	18.8055	-1.7962	0.000766713	0.0091392
	44	D4A0G7	RAB37	21.8974	22.1133	23.867	23.7264	-1.79137	5.07917e-05	0.00368886
	45	P51156	RAB26	21.8974	22.1133	23.867	23.7264	-1.79137	5.07917e-05	0.00368886
	46	Q53B90	RAB43	21.8974	22.1133	23.867	23.7264	-1.79137	5.07917e-05	0.00368886
	47	A0A0G2JTT4	RAB30	21.8941	22.0868	23.8053	23.7095	-1.76694	3.9266e-05	0.00339203
	48	Q505J6	SLC25A18	18.1141	18.4955	20.2167	19.9041	-1.75556	0.000318599	0.00621002
	49	Q5I0L6	CYTIP	16.6539	16.9725	18.6335	18.4978	-1.75246	0.000111408	0.00436128
	50	D3ZI60	RPL27A	15.101	15.3464	17.0019	16.9272	-1.74088	5.74843e-05	0.00373212
	51	P10759	AMPD1	16.5417	16.7963	18.4483	18.3498	-1.73007	6.71546e-05	0.00386139
	52	D3Z865	MPDU1	18.2144	18.2165	19.7643	20.1086	-1.72099	0.000119251	0.00450128
	53	A0A0G2K5L2	SLC25A22	18.4077	18.6898	20.5098	20.0118	-1.71203	0.000592364	0.00812953
	54	D3ZK16	ICE1	18.2038	18.174	19.891	19.8618	-1.68748	1.90801e-05	0.00302809
	55	Q5EBB0	SFN	25.4154	25.4809	27.2914	26.9654	-1.68027	0.000121558	0.00450128
	56	P17078	RPL35	15.7193	16.0265	17.7734	17.2955	-1.66155	0.000659512	0.00851208
	57	P67874	CSNK2B	16.2753	16.236	17.6725	18.1455	-1.6533	0.000368398	0.00661123
	58	P27881	HK2	20.8142	20.9887	22.6201	22.4581	-1.63765	6.61718e-05	0.00386139
	59	D4A719	SNX12	19.3952	19.5469	21.0781	21.1162	-1.62607	3.82523e-05	0.00339203
	60	Q5BK63	NDUFA9	20.9853	21.1503	22.8134	22.5142	-1.59604	0.000165033	0.00522051
	61	Q75PQ8	ORC2	14.9643	14.956	16.7595	16.3056	-1.57243	0.000400549	0.00690429
	62	Q5U211	SNX3	20.301	20.4555	21.8788	21.9956	-1.55892	5.98543e-05	0.0037717
	63	Q6XQN1	NAPRT	14.8999	14.8119	16.6626	16.1534	-1.55212	0.000645824	0.00841046
	64	D4A1B8	DCTN3	19.4195	19.5331	20.8484	21.1842	-1.54003	0.000213983	0.00549168
	65	P15865	H1F4	22.1319	22.6034	24.0029	23.8083	-1.53793	0.000644242	0.00841046
	66	Q9QXT4	CML1	16.5456	16.4625	17.8688	18.2122	-1.53648	0.000214265	0.00549168
	67	Q05962	SLC25A4	23.7599	23.8021	25.1159	25.4898	-1.52187	0.00026573	0.00573648
	68	F2Z3S9	NR2F1	14.3419	14.5912	15.7622	16.2129	-1.52101	0.000698749	0.00875005
	69	D3ZKY6	ANKRD63	15.9444	16.2699	17.4015	17.8435	-1.51536	0.000880248	0.00975801
	70	B0BN81	RPS5	16.8988	17.3102	18.5348	18.704	-1.51491	0.000444128	0.00723608
	71	P23640	RAB27A	16.5393	16.5794	18.309	17.8334	-1.51188	0.000559837	0.00803652
	72	Q6AY80	NQO2	16.303	16.2967	18.0304	17.583	-1.50684	0.000463245	0.0073677
	73	Q5FVI4	CEND1	23.8167	23.8411	25.3561	25.3145	-1.50641	3.28238e-05	0.00334881
	74	D3ZCQ2	ALG11	14.2943	14.4416	16.0438	15.7045	-1.50622	0.000265567	0.00573648
	75	O35165	GOSR2	17.4006	17.4652	19.0377	18.821	-1.49644	9.15914e-05	0.00406838
	76	D3ZT78	RPS2	18.8974	19.3285	20.5979	20.5953	-1.48362	0.000442798	0.00723608
	77	P54313	GNB2	21.3511	21.3844	22.7242	22.9776	-1.48311	0.000119183	0.00450128
	78	Q5XIM4	DMAC2L	15.9159	15.9984	17.3179	17.5362	-1.46986	0.000104976	0.00428404
	79	F1LUC0	SYBU	17.4534	17.6844	18.9305	19.0921	-1.44239	0.000165638	0.00522051
	80	Q06647	ATP5PO	20.0072	20.0548	21.3653	21.5613	-1.43237	9.36091e-05	0.00410096
	81	Q5HZB6	CLASRP	13.6987	13.6017	14.8662	15.2839	-1.42486	0.000521962	0.00775374
	82	M0RBD4	RPL9	16.4603	16.829	18.1526	17.9674	-1.41536	0.000479448	0.00749794
	83	Q9ES73	MAGED1	16.3413	16.3693	17.8256	17.6981	-1.40655	6.38359e-05	0.00386139
	84	G3V7H8	HIVEP2	15.6023	15.7723	16.9674	17.214	-1.40339	0.000214669	0.00549168
	85	Q5U2Q3	RGD1309534	18.4438	18.3316	19.832	19.7482	-1.40242	6.83907e-05	0.00386139
	86	Q5FVL3	DIPK1B	15.1639	15.4362	16.5353	16.8283	-1.38172	0.000487786	0.00754103
	87	Q4FZT8	SPRYD4	17.7776	17.9083	19.2319	19.2142	-1.38011	7.02271e-05	0.00386139
	88	Q7M6Z5	KIF27	14.5237	14.8668	16.1223	16.0118	-1.37183	0.000377152	0.00670579
	89	D4ACJ1	RPS24	18.4411	18.8191	19.9972	19.9963	-1.36662	0.000436814	0.00721289
	90	Q5XJW2	GADD45GIP1	17.4403	17.6797	19.0436	18.8087	-1.36613	0.000318435	0.00621002
	91	D4A4A9	MRPL19	15.1797	15.5896	16.715	16.7774	-1.36156	0.000578614	0.00808816
	92	D4A9G6	ARHGAP33	16.5644	16.9197	17.9882	18.1874	-1.34572	0.000578345	0.00808816
	93	P35280	RAB8A	23.2655	23.4188	24.6993	24.6642	-1.33961	9.40511e-05	0.00410096
	94	Q63507	RPL14	18.8054	19.0928	20.4149	20.147	-1.33183	0.000546146	0.00795158
	95	D3ZZ20	AFG3L1	17.9711	18.3515	19.3745	19.5971	-1.32449	0.000784788	0.00927674
	96	M0R919	VBP1	19.1842	19.3045	20.5292	20.5999	-1.32016	9.01334e-05	0.0040442
	97	G3V946	DPY30	16.5831	16.7045	18.0653	17.8606	-1.31912	0.000178238	0.00524915
	98	Q62751	IREB2	16.5821	16.9817	18.0922	18.0996	-1.31402	0.000609027	0.00825848
	99	P07756	CPS1	18.6479	18.8034	20.0936	19.9819	-1.31209	0.000130141	0.00461143
	100	E9PU37	ZDHHC13	15.6728	15.7453	17.1903	16.8439	-1.308	0.000444983	0.00723626
	101	Q9R0A8	HAUS1	15.5647	15.5443	16.8632	16.8565	-1.30531	6.06863e-05	0.00379621
	102	P97615	TXN2	18.8906	18.6532	20.0057	20.1321	-1.297	0.000243154	0.00570839
	103	F1LVY9	PDF	16.8736	17.1721	18.2887	18.3445	-1.29377	0.000320258	0.00621002
	104	P11345	RAF1	16.8994	16.9796	18.2498	18.2144	-1.29267	7.60243e-05	0.00394606
	105	Q5U1W8	HMGN1	17.4858	17.8979	18.9177	19.0494	-1.29168	0.00082851	0.00953416
	106	A0A0G2K8L9	MRPS28	14.9751	15.1812	16.5119	16.2029	-1.2792	0.000559446	0.00803652
	107	A0A0G2KB28	PDE6A	20.5271	20.8657	21.9893	21.9345	-1.26552	0.000475696	0.00745286
	108	P10634	CYP2D2	14.6096	14.5076	15.967	15.6653	-1.25761	0.000406952	0.00690429
	109	D4ABX0	DCAF12L1	15.3102	15.0117	16.2721	16.5633	-1.25682	0.000838788	0.00958455
	110	P09606	GLUL	23.9008	23.9042	24.9634	25.3499	-1.25409	0.000681609	0.00869254
	111	G3V9E0	MCRS1	14.7933	14.7038	16.1881	15.8068	-1.24887	0.000720725	0.00890251
	112	Q9Z0J8	NEGR1	22.4808	22.4483	23.5999	23.8011	-1.23594	0.000186602	0.00531668
	113	B0BN55	UROD	13.5287	13.4857	14.5537	14.9301	-1.23471	0.000690954	0.00871418
	114	Q68FP5	SNUPN	15.7643	16.0064	17.1378	17.0936	-1.2303	0.000260041	0.00573648
	115	Q63481	RAB29	15.7763	16.0955	17.0259	17.2173	-1.18572	0.000787503	0.00928922
	116	Q00900	HIVEP2	15.4288	15.7137	16.7651	16.7426	-1.18258	0.000419052	0.00705555
	117	D4ADG2	IBA57	16.7463	16.9216	17.9198	18.0964	-1.17419	0.000327706	0.00629696
	118	P04961	PCNA	16.4734	16.3744	17.5744	17.6155	-1.17102	0.000130812	0.00461143
	119	D3ZZU8	FN3K	16.265	16.3293	17.5881	17.3185	-1.15612	0.000434416	0.00720445
	120	Q6PCU8	NDUFV3	18.7607	18.7056	19.9152	19.846	-1.1474	0.000131832	0.00461143
	121	P70550	RAB8B	23.2795	23.4209	24.5111	24.4839	-1.14734	0.000175833	0.00524915
	122	P22462	KCNC2	16.7337	16.71	18.0119	17.7235	-1.14581	0.000495879	0.00757519
	123	M0R6L8	DNAJC19	17.3104	17.559	18.4896	18.6545	-1.13735	0.000548384	0.00795158
	124	P70470	LYPLA1	18.0129	18.0034	19.0968	19.189	-1.13473	0.000141265	0.00480413
	125	P25809	CKMT1	21.9639	22.2738	23.2194	23.2842	-1.13292	0.000639462	0.00840135
	126	A0A0G2K9P5	COG5	15.7934	15.9209	16.9088	17.0321	-1.11331	0.000249707	0.00573648
	127	G3V7A9	CLDN10	17.5486	17.6371	18.6293	18.7713	-1.10751	0.000239138	0.0056819
	128	Z4YNJ9	LOC681458	17.9533	18.0658	19.0757	19.1335	-1.09506	0.000196514	0.00536347
	129	Q6AYR6	HDHD2	17.6506	17.7897	18.9682	18.658	-1.09291	0.00089148	0.00982003
	130	A0A096MJW8	PLCH1	16.3336	16.3734	17.527	17.3631	-1.09152	0.000257694	0.00573648
	131	P14056	ARAF	18.4696	18.6046	19.6941	19.5526	-1.08623	0.000316246	0.00621002
	132	D4ACF2	TRIM21	16.5298	16.6763	17.6236	17.7408	-1.07913	0.000308167	0.00618451
	133	A0A0G2K5A0	EXOSC8	15.869	15.9613	16.8971	17.015	-1.04091	0.000283291	0.00592148
	134	M0R7F6	ETNPPL	14.8658	15.0524	15.9221	16.0758	-1.03987	0.000536293	0.00786991
	135	Q5U316	RAB35	22.2604	22.389	23.3799	23.3267	-1.02858	0.000280803	0.00589824
	136	Q5BJT9	CKMT1	22.3649	22.5728	23.5572	23.4339	-1.02667	0.000567339	0.00806317
	137	Q5EB59	MED23	15.8644	15.9711	16.954	16.9119	-1.01518	0.000260277	0.00573648
	138	Q63210	GNA12	18.3337	18.6125	19.4954	19.472	-1.01058	0.00080632	0.00942723
	139	D3ZAQ9	ERCC1	15.845	16.0573	16.8914	17.0318	-1.01046	0.000669258	0.00859901
	140	P04636	MDH2	24.4341	24.5151	25.3859	25.5684	-1.00258	0.000466177	0.00738473
	141	Q9Z142	TMEM33	18.212	18.0373	17.215	17.0341	1.00012	0.00068502	0.00871418
	142	A0A0G2KAD4	LBH	16.311	16.1392	15.1498	15.2982	1.00112	0.000570345	0.00807911
	143	P28572	SLC6A9	20.0982	20.1115	18.9991	19.2074	1.00164	0.000498772	0.00759232
	144	F1LY69	IFT140	16.3714	16.2215	15.197	15.3884	1.00374	0.000633656	0.0083803
	145	D3ZW58	CASC4	18.2671	18.3345	17.3123	17.2796	1.00486	0.000228748	0.00562035
	146	Q5I0K8	MRPS7	17.7189	17.7824	16.8686	16.62	1.00635	0.000691876	0.00871418
	147	A0A0G2K9I6	CP	19.4494	19.543	18.515	18.462	1.00775	0.000259702	0.00573648
	148	Q925G1	HDGFL2	19.9157	19.9231	18.8611	18.9614	1.00818	0.000250695	0.00573648
	149	Q7TPI7	WDR77	16.6468	16.5606	15.5415	15.6449	1.01046	0.000296159	0.006104
	150	P07872	ACOX1	17.9955	17.9072	17.066	16.8113	1.01274	0.000740706	0.00899542
	151	D4A3Q0	VSTM2B	13.8844	13.9216	12.925	12.8532	1.0139	0.00022469	0.00561665
	152	Q5RJK9	POLR1C	15.7087	15.5708	14.6815	14.5699	1.01403	0.000380744	0.00672778
	153	P52796	EFNB1	16.0897	16.1901	15.0422	15.2085	1.01461	0.000425881	0.00712766
	154	A0A0G2JVB0	SLC2A3	20.4732	20.5272	19.4831	19.4777	1.01982	0.000200385	0.00538657
	155	G3V784	ADPGK	17.2654	17.0319	16.0865	16.1657	1.02261	0.000598382	0.00816646
	156	Q5U1X7	SLC39A3	16.7439	16.7235	15.5621	15.8566	1.02434	0.000852397	0.00964911
	157	E9PTX9	SLC12A2	20.0372	20.0271	18.9899	19.0175	1.02848	0.000182954	0.00529518
	158	B2GUY4	DMTN	19.9632	19.9943	19.0386	18.8617	1.02858	0.000362267	0.00657759
	159	Q5U2U4	SCAMP2	17.6109	17.57	16.4848	16.6366	1.02977	0.000311471	0.00618451
	160	O08719	EVL	19.0239	19.0955	18.1302	17.9273	1.03091	0.000459242	0.0073677
	161	G3V9B3	MAG	22.2138	21.9325	21.0468	21.0352	1.03218	0.000744247	0.00902149
	162	A0A0G2K2P3	TNFAIP8	16.2242	16.1023	15.1236	15.1365	1.03323	0.000250521	0.00573648
	163	Q812E4	SYTL5	16.1547	15.9359	14.9068	15.1144	1.03471	0.000854115	0.00964911
	164	B0BMY7	TWF2	20.1333	20.0938	19.101	19.0544	1.03586	0.000190354	0.00531668
	165	Q9Z2S9	FLOT2	22.4654	22.4263	21.3619	21.4579	1.03599	0.000224797	0.00561665
	166	A0JPJ0	NMNAT1	16.9501	17.068	15.976	15.9685	1.03678	0.000240962	0.00570455
	167	P63142	KCNA2	19.7084	19.6367	18.617	18.6535	1.03734	0.000202173	0.00538657
	168	D4A234	URI1	16.6105	16.4964	15.4371	15.5885	1.04066	0.000367858	0.00661123
	169	Q63598	PLS3	19.4606	19.3684	18.5013	18.2432	1.04222	0.000674616	0.00865488
	170	F2Z3R4	NFIX	17.9674	17.6829	16.8397	16.725	1.04279	0.000857948	0.00964911
	171	D3ZEN0	MICALL2	15.2375	15.3182	14.0837	14.3843	1.04387	0.000882746	0.00975801
	172	Q6IMX7	HSPBP1	17.2242	17.3278	16.196	16.2636	1.04623	0.000238068	0.0056819
	173	Q924S1	AGPAT4	18.5359	18.5118	17.3747	17.5798	1.04664	0.00040367	0.00690429
	174	D4AAD6	NETO1	15.6009	15.4794	14.3484	14.6379	1.04696	0.000888818	0.00980331
	175	F1LVR0	IGLON5	17.0832	16.9512	15.9972	15.942	1.04758	0.000264338	0.00573648
	176	P34901	SDC4	18.6146	18.5877	17.4932	17.6131	1.04802	0.000235385	0.0056819
	177	Q07647	SLC2A3	20.0341	20.0862	19.0189	19.0039	1.04878	0.000176409	0.00524915
	178	P61589	RHOA	23.0852	23.1496	22.1329	22.0035	1.04917	0.000264866	0.00573648
	179	Q68FR9	EEF1D	20.4637	20.4239	19.4106	19.3735	1.05178	0.000174204	0.00524915
	180	M0R4L6	GATB	16.6577	16.6434	15.7407	15.4535	1.05342	0.000711316	0.00882483
	181	B0BNG3	LMAN2	17.398	17.3839	16.2603	16.4111	1.05526	0.000269086	0.00573648
	182	D4A987	ARHGAP31	17.3411	17.5527	16.4864	16.2953	1.0561	0.00069054	0.00871418
	183	Q5PQP2	EBAG9	15.6934	15.8253	14.6468	14.7557	1.05811	0.000301403	0.00612092
	184	D3ZIP8	AABR07069219.1	18.6697	18.3611	17.479	17.4307	1.06055	0.000829928	0.00953416
	185	A0A0G2K0I0	ANO4	16.4021	16.214	15.1501	15.3445	1.06073	0.00060719	0.00824663
	186	Q63003	LMTK3	16.787	16.8694	15.7866	15.7461	1.0619	0.000190428	0.00531668
	187	A0JPI6	ZDHHC20	18.3325	18.5652	17.4407	17.3245	1.06618	0.00054928	0.00795158
	188	E9PT74	ZDHHC20	18.3325	18.5652	17.4407	17.3245	1.06618	0.00054928	0.00795158
	189	D4A533	TAPT1	17.2335	17.2009	16.31	15.9901	1.06715	0.000864404	0.00967095
	190	D3ZUM5	TRIM33	16.9993	17.2989	16.1459	16.0132	1.0696	0.00089556	0.00983968
	191	F7F855	RALYL	17.3323	17.2159	16.2747	16.1327	1.07039	0.000311028	0.00618451
	192	Q569B7	RWDD4	16.3175	16.4591	15.3336	15.3007	1.07109	0.000242385	0.00570671
	193	P70645	BLMH	20.2451	20.212	19.1788	19.1315	1.07336	0.000160279	0.00516372
	194	F1LZB0	R3HCC1	16.2236	15.9955	15.0883	14.9833	1.07379	0.000497723	0.00758983
	195	P85125	CAVIN1	19.7684	19.6206	18.6759	18.5625	1.07532	0.000310383	0.00618451
	196	D3ZP15	RAB9B	19.4178	19.495	18.2861	18.4578	1.08449	0.000302709	0.0061329
	197	Q5PQP4	CDC42EP2	17.1818	17.0114	16.0099	16.0113	1.08597	0.000266729	0.00573648
	198	Q5U2V8	EMC3	16.998	16.9947	16.009	15.8106	1.08652	0.000322025	0.0062297
	199	A0A140TAI1	UBQLN1	19.593	19.5219	18.6305	18.3057	1.08934	0.000855905	0.00964911
	200	D3ZTW7	ATPAF2	17.6436	17.5712	16.4733	16.5545	1.09348	0.000180346	0.00527497
	201	A0A0G2K5T9	WASF2	18.1206	18.1169	16.957	17.0929	1.09379	0.000208444	0.00543239
	202	A0A0G2K1N9	SELENOO	17.9972	17.895	16.8541	16.8444	1.09689	0.000172512	0.00524915
	203	D4A105	TMEM63B	18.1913	18.3422	17.1531	17.1849	1.09781	0.000228888	0.00562035
	204	Q62785	PDAP1	18.9987	19.0235	17.9131	17.9129	1.09806	0.000134847	0.00465983
	205	P53987	SLC16A1	20.2261	20.3259	19.1673	19.1858	1.09949	0.000169782	0.00524915
	206	Q62762	CSNK1G2	17.628	17.7496	16.5202	16.6537	1.10189	0.000267432	0.00573648
	207	A0A0G2K0V8	NUDC	21.4507	21.3918	20.4505	20.1878	1.10211	0.000506921	0.00766193
	208	P35233	PTPN2	15.7828	15.9577	14.6739	14.8583	1.10413	0.000449404	0.00726678
	209	A0A0G2JZZ3	CTIF	16.5278	16.5615	15.3693	15.5096	1.10516	0.000208928	0.00543239
	210	A0A0G2K1Z9	HM13	17.9303	17.8259	16.6727	16.8637	1.10985	0.000335883	0.0063684
	211	D3ZVA5	FBLL1	18.506	18.6116	17.4126	17.4814	1.11182	0.000182947	0.00529518
	212	Q7TP40	PCNP	18.6666	18.7558	17.6442	17.554	1.11214	0.000183517	0.00529518
	213	Q810T5	KAT7	17.0856	17.2477	16.0064	16.0897	1.11859	0.000252643	0.00573648
	214	P17425	HMGCS1	19.5718	19.5908	18.4093	18.5134	1.11994	0.000159363	0.00516372
	215	G3V8V4	CERS2	17.4916	17.5583	16.5179	16.2912	1.12039	0.000368518	0.00661123
	216	D4A317	CCDC18	16.3283	16.1097	14.987	15.209	1.12102	0.000645847	0.00841046
	217	A1L108	ARPC5L	20.9897	20.9348	19.6742	20.0082	1.12104	0.000788012	0.00928922
	218	D3ZQM7	ITPK1	17.8825	17.8131	16.6756	16.7764	1.12173	0.000172252	0.00524915
	219	A0A0G2JZ04	TUT4	16.9805	16.9769	15.684	16.0297	1.12185	0.00082867	0.00953416
	220	G3V7K5	NPC1	16.9632	16.8944	15.7133	15.8959	1.1242	0.000269811	0.00573648
	221	P41350	CAV1	19.1694	19.0796	17.8963	18.1026	1.12504	0.000333158	0.00635424
	222	Q6AYA5	TMEM106B	16.2772	15.9666	15.0067	14.9862	1.12542	0.000632721	0.0083803
	223	Q63945	SET	20.4554	20.4089	19.3716	19.235	1.12885	0.000189701	0.00531668
	224	F7FA68	THUMPD1	17.6271	17.4913	16.3169	16.543	1.12922	0.00043665	0.00721289
	225	Q6AYT8	MPZL1	16.9055	17.1075	15.9738	15.7789	1.13019	0.000494037	0.00757519
	226	Q561R9	LACTB2	17.7963	17.8119	16.6299	16.716	1.13111	0.000140151	0.00478524
	227	Q4FZY0	EFHD2	20.8708	20.9573	19.9469	19.619	1.13114	0.000761258	0.00912445
	228	D3ZC07	SET	20.4539	20.4051	19.3675	19.2287	1.13136	0.000191078	0.00531668
	229	Q9ERM3	DGAT1	15.4455	15.443	14.1423	14.479	1.13361	0.000740492	0.00899542
	230	Q7TPJ0	SSR1	17.8451	17.808	16.8005	16.5809	1.13582	0.000313929	0.00619901
	231	Q8CJC8	PPP1R17	15.5995	15.5447	14.5686	14.2978	1.1389	0.000461629	0.0073677
	232	D3ZYQ0	KCTD17	17.6053	17.4441	16.5308	16.2406	1.13905	0.000700412	0.00875005
	233	G3V8L9	CAVIN1	19.7706	19.6259	18.6123	18.5057	1.13928	0.000228486	0.00562035
	234	D3ZCT7	SEC23B	17.45	17.4176	16.4455	16.1416	1.14026	0.000572557	0.00807951
	235	F7F1D5	RGD1624210	17.1982	17.0297	15.9698	15.9673	1.14545	0.000206844	0.00543239
	236	D3ZTZ1	ZFYVE28	15.8575	15.7913	14.7136	14.6405	1.14734	0.000137913	0.00474665
	237	D3ZNG3	SPPL2A	16.7082	16.6274	15.4428	15.5926	1.15012	0.000205402	0.00543239
	238	O35777	MAGT1	16.3146	16.3391	15.0545	15.2965	1.15133	0.000343402	0.00642567
	239	B0BN20	TSPAN6	16.3681	16.2379	15.0803	15.2174	1.15417	0.000229536	0.00562035
	240	D4A8H5	PPP4R2	16.2689	16.1958	15.0631	15.0929	1.15432	0.000123431	0.00450128
	241	F7DLY1	EPS8L2	17.0217	17.2258	15.8882	16.0503	1.15448	0.000386466	0.00676488
	242	B2RYA8	DNAJB2	20.1011	20.1282	19.0376	18.8788	1.15643	0.000188684	0.00531668
	243	P36506	MAP2K2	19.2855	19.4923	18.3032	18.1597	1.15749	0.000357049	0.00649663
	244	Q569A6	KDELR1	16.0857	15.8356	14.7621	14.8436	1.15781	0.000388159	0.00677499
	245	D3ZYE5	FAM172A	17.0142	17.0253	15.9261	15.7948	1.15929	0.000156164	0.00510812
	246	Q5FVC4	DNAJB12	20.51	20.3868	19.3319	19.2445	1.1602	0.000174538	0.00524915
	247	Q5PQM0	TMEM168	15.4129	15.5423	14.3708	14.2612	1.16157	0.000195463	0.00535182
	248	O70377	SNAP23	20.3633	20.2899	19.1936	19.1319	1.16386	0.000127582	0.00455574
	249	Q6P2A5	AK3	19.2211	19.3498	18.0932	18.1498	1.16395	0.000161464	0.00516372
	250	Q8K581	TXNDC9	18.6914	18.7741	17.4325	17.7037	1.16462	0.000441224	0.00723608
	251	P53669	LIMK1	17.8578	17.8249	16.5479	16.7993	1.16777	0.000347995	0.00644128
	252	Q8BHI5	DGAT1	15.5639	15.4739	14.285	14.415	1.16886	0.000176417	0.00524915
	253	P04646	RPL35A	19.551	19.7516	18.4832	18.4812	1.16913	0.000234723	0.0056819
	254	P70705	ATP7A	15.1252	15.183	13.7942	14.1658	1.1741	0.000846311	0.00963199
	255	Q6P5P5	MEST	16.2966	16.2576	15.2342	14.9714	1.17431	0.000371596	0.00662727
	256	B1H234	FLRT3	17.007	17.0867	15.9126	15.8262	1.17744	0.000134536	0.00465983
	257	Q6UPE0	CHDH	16.6178	16.4001	15.2074	15.4522	1.17909	0.000581366	0.00808816
	258	Q4KM08	ABCG3L1	15.718	15.485	14.3611	14.4791	1.1814	0.000349653	0.0064539
	259	Q03343	ADCY6	17.2254	17.1931	15.9144	16.1384	1.18287	0.000268061	0.00573648
	260	Q3T1K1	CERS2	17.014	16.999	15.9028	15.7343	1.18793	0.00017611	0.00524915
	261	Q6IRH6	SLC25A3	23.7782	23.8643	22.7614	22.5021	1.1895	0.000371532	0.00662727
	262	Q63345	MOG	24.6774	24.4528	23.2708	23.4777	1.19085	0.000470584	0.00741343
	263	P12938	CYP2D3	15.9682	15.8215	14.7481	14.6565	1.1925	0.000177396	0.00524915
	264	Q0ZCA7	CLEC2L	17.6313	17.5359	16.2217	16.5605	1.19252	0.000662471	0.00852459
	265	E9PTB2	SUPT5H	18.7242	18.6701	17.5114	17.4963	1.19335	9.82559e-05	0.00416858
	266	M0RBK9	PNKD	17.5273	17.4456	16.1587	16.4272	1.19351	0.00038679	0.00676488
	267	D4A3T5	C1QL3	17.0452	17.2878	16.0407	15.9026	1.19487	0.000380256	0.00672778
	268	F7FL53	SLC43A1	15.4133	15.5507	14.1352	14.4369	1.19594	0.000562056	0.00805488
	269	Q920L7	ELOVL5	16.9851	17.1435	15.6834	16.0483	1.19847	0.000903005	0.00987086
	270	Q6IN37	GM2A	17.2652	17.2726	16.2281	15.9051	1.20227	0.000515077	0.00774422
	271	D4A427	ANAPC13	16.6807	16.5858	15.2653	15.5927	1.20425	0.000584017	0.00811188
	272	P47863	AQP4	20.9751	20.8122	19.7646	19.6138	1.20446	0.000239342	0.0056819
	273	B2GV58	LSM14A	17.5558	17.5207	16.4746	16.1915	1.20517	0.000383457	0.00673923
	274	Q5U205	STARD3NL	16.0492	15.8926	14.6162	14.9095	1.20808	0.000541349	0.00790351
	275	Q920F3	KHDRBS2	19.0167	19.0979	17.7388	17.9563	1.20976	0.00025282	0.00573648
	276	P63041	CPLX1	21.0093	20.9967	19.906	19.6773	1.21142	0.000245602	0.00573518
	277	Q9Z1E1	FLOT1	21.0796	21.0714	19.9147	19.8073	1.2145	0.000111029	0.00436128
	278	Q9R141	SLC22A4	15.4907	15.2511	14.0436	14.2658	1.2162	0.00050324	0.00764675
	279	P07171	CALB1	22.4517	22.4802	21.3455	21.1537	1.21636	0.000187143	0.00531668
	280	Q5U1X0	TAF11	15.9018	16.1203	14.7945	14.7911	1.21827	0.000221585	0.00558524
	281	D3ZQI6	XPO4	16.643	16.5311	15.2979	15.4361	1.22003	0.000165179	0.00522051
	282	P0C5H9	MANF	18.8795	18.8387	17.6114	17.6651	1.2208	9.16216e-05	0.00406838
	283	Q91XJ1	BECN1	18.8683	18.7426	17.697	17.4691	1.22242	0.000297852	0.00612092
	284	Q8CFD1	RBM45	16.3114	16.4419	15.0939	15.2027	1.22833	0.000151852	0.0050246
	285	P23978	SLC6A1	21.187	21.099	20.0069	19.8212	1.22895	0.000193829	0.00535182
	286	Q32KK2	ARSA	18.3647	18.3095	17.1841	17.0232	1.23343	0.000149209	0.00497556
	287	Q2THW7	ZDHHC5	17.8769	17.9002	16.8471	16.4613	1.23432	0.000731328	0.00894942
	288	A0A0G2JUA7	NCK1	18.0644	18.0575	16.8488	16.8014	1.23585	8.18589e-05	0.0040193
	289	F1LPW0	IGHM	18.7584	18.8918	17.6012	17.5742	1.23736	0.000118881	0.00450128
	290	Q4KLN7	ARFGAP3	19.3557	19.4252	18.2433	18.0601	1.23871	0.000174649	0.00524915
	291	O08769	CDKN1B	18.2938	18.1051	16.9641	16.9553	1.23972	0.000165692	0.00522051
	292	Q64122	MYL9	20.5201	20.4966	19.1607	19.3746	1.24072	0.000199038	0.00538657
	293	E9PT83	CENPF	17.9643	17.7687	16.4448	16.7951	1.24659	0.000777848	0.00922013
	294	P53610	PGGT1B	16.5661	16.7957	15.4623	15.4049	1.24729	0.000227686	0.00562035
	295	D3ZTE0	F12	16.2059	16.2371	15.1229	14.8244	1.24783	0.000366999	0.00661123
	296	B0BN30	MTCH1	19.1705	19.1923	18.0114	17.8538	1.24881	0.000131263	0.00461143
	297	M0R484	AFAP1L2	15.2078	15.233	13.884	14.0567	1.25002	0.000144577	0.00487133
	298	M0R749	TSPAN15	17.5198	17.2519	16.1816	16.0882	1.25095	0.000320283	0.00621002
	299	Q63621	IL1RAP	17.8827	17.6248	16.5844	16.4176	1.25275	0.000380255	0.00672778
	300	Q4QQR8	VSTM4	15.566	15.7432	14.4749	14.3275	1.25342	0.000212703	0.00549168
	301	D4A3P1	UBQLN4	19.0477	19.0481	17.964	17.6227	1.25447	0.000488363	0.00754103
	302	A0A0G2JW69	KRT79	18.7633	19.0093	17.7419	17.5178	1.25648	0.00045494	0.00732863
	303	Q5BJW9	DNAJC25	15.8823	15.8829	14.5104	14.7368	1.259	0.000202194	0.00538657
	304	Q3T1J2	MBOAT2	17.3674	17.4653	16.3283	15.9845	1.25998	0.000539918	0.00789606
	305	Q4KLF8	ARPC5	19.4747	19.2474	18.1638	18.0333	1.26249	0.000261062	0.00573648
	306	D3ZWR3	ASNSD1	15.2053	15.107	13.7508	14.0362	1.26262	0.000352436	0.00645728
	307	P31652	SLC6A4	16.9277	16.9306	15.7572	15.5751	1.26302	0.000145304	0.00487133
	308	P07861	MME	17.7706	17.7183	16.3685	16.5916	1.26441	0.000202389	0.00538657
	309	Q6QIX3	SLC30A3	20.685	20.8778	19.6868	19.3421	1.26694	0.000692457	0.00871418
	310	P53369	NUDT1	16.8364	16.7782	15.4075	15.669	1.26904	0.000266218	0.00573648
	311	Q4QQV3	FAM162A	19.7957	19.6648	18.4064	18.5032	1.27549	0.000122037	0.00450128
	312	F1LTJ5	AABR07073181.1	18.7238	18.8688	17.7064	17.3348	1.27573	0.000690485	0.00871418
	313	O08730	GYG1	16.6289	16.5012	15.4207	15.1552	1.27716	0.000316966	0.00621002
	314	M0RB98	C1QL2	16.4899	16.7794	15.384	15.3206	1.28231	0.000315241	0.00621002
	315	P36970	GPX4	19.2104	19.1222	17.9149	17.8454	1.28618	8.73396e-05	0.0040193
	316	P18666	MYL12B	20.9049	20.8572	19.6622	19.5261	1.28693	0.000104177	0.00428404
	317	Q5M9H0	ANKS3	16.246	16.1233	14.8793	14.9145	1.28772	9.42693e-05	0.00410096
	318	D3ZNW8	TMEM151B	16.5452	16.6125	15.2607	15.3203	1.2884	7.79532e-05	0.00395301
	319	Q1M168	ATCAY	20.3594	20.4452	19.1894	19.0372	1.289	0.000125726	0.00453102
	320	Q9JHE5	SLC38A2	17.3408	17.2864	16.125	15.9231	1.28951	0.000159744	0.00516372
	321	B2RYC6	ZFP385A	17.6687	17.6808	16.2993	16.4524	1.29893	0.000105816	0.00429467
	322	Q5XII0	EPDR1	18.4828	18.3982	17.2627	17.0174	1.30042	0.000223635	0.00561665
	323	P19527	NEFL	26.0887	25.9041	24.5321	24.857	1.30186	0.000525633	0.00776668
	324	Q3SWT7	NRBP1	18.8413	18.8095	17.653	17.3887	1.3045	0.000232057	0.0056659
	325	P07722	MAG	22.2944	22.0054	20.882	20.8042	1.3068	0.000296297	0.006104
	326	D3ZQ77	RGD1310352	17.848	18.0249	16.8009	16.4562	1.30786	0.000569632	0.00807911
	327	G3V9X1	ZMYM1	17.1761	17.1752	15.712	16.0222	1.30854	0.00031993	0.00621002
	328	A0A096MJW6	IL1RAPL1	17.2913	17.3532	15.8115	16.213	1.31	0.000646732	0.00841046
	329	P13832	MYL12A	20.8107	20.7674	19.6778	19.2779	1.31121	0.000625895	0.00832907
	330	B1WBY3	ALG12	16.6515	16.589	15.3632	15.2504	1.31345	8.67314e-05	0.0040193
	331	D4A770	RGD1311164	16.8568	16.9649	15.7991	15.3911	1.3157	0.000709801	0.00882483
	332	P09414	NFIA	17.7166	17.5638	16.3227	16.3234	1.31722	9.87478e-05	0.00416881
	333	B2RYS2	UQCRB	21.8065	21.9142	20.573	20.5113	1.31822	8.30173e-05	0.0040193
	334	Q8CHJ4	YY1	15.6664	15.6325	14.1013	14.5543	1.32162	0.000869071	0.00969784
	335	Q5BJU5	CNIH2	17.8587	17.4532	16.4339	16.2332	1.32241	0.000856281	0.00964911
	336	D3ZWT2	FITM2	15.5992	15.6394	14.2337	14.3548	1.32503	8.2689e-05	0.0040193
	337	P10960	PSAP	19.1399	19.1259	17.7368	17.8731	1.32792	8.64076e-05	0.0040193
	338	Q6AYD4	ESAM	16.2068	16.2934	14.7846	15.0554	1.33005	0.000243789	0.00570839
	339	P11883	ALDH3A1	18.3259	18.3857	16.9445	17.1064	1.33032	0.00010729	0.00431677
	340	Q4QQU6	SMNDC1	16.8828	16.633	15.5202	15.3339	1.33084	0.000299603	0.00612092
	341	P46413	GSS	20.0914	20.0732	18.9599	18.5418	1.33146	0.00065683	0.00850693
	342	P28064	PSMB8	17.2745	17.1852	15.9087	15.8852	1.33286	6.73456e-05	0.00386139
	343	F7FKF2	NPM3	19.1656	19.1412	17.6862	17.9513	1.33469	0.000209182	0.00543239
	344	Q5XIF5	DEGS1	17.1445	17.0298	15.6372	15.8655	1.33582	0.000192036	0.00532605
	345	A0A0G2K8D1	MOSPD2	17.6325	17.3914	16.1557	16.1935	1.33733	0.000175324	0.00524915
	346	Q5XIE1	THEM6	18.2542	18.3503	17.0116	16.9168	1.33807	8.24499e-05	0.0040193
	347	A0A0G2JUG1	KRT5	19.3076	19.2797	17.7268	18.1836	1.3384	0.000841408	0.00960169
	348	D4AB99	PCNX2	18.5479	18.6684	17.1322	17.4057	1.33917	0.000264171	0.00573648
	349	P40241	CD9	21.6525	21.5421	20.3037	20.2094	1.34072	8.68117e-05	0.0040193
	350	Q920J4	TXNL1	20.7118	20.7144	19.4626	19.2814	1.34113	0.000109653	0.00436128
	351	Q6YDN7	CDC26	16.5369	16.4493	14.9812	15.3215	1.34169	0.000389694	0.00678796
	352	A0A0G2JV24	THBS1	18.0683	17.9662	16.8972	16.4535	1.34188	0.000818857	0.00950895
	353	Q9EPT8	CLIC5	17.1969	16.9033	15.7063	15.7082	1.34282	0.000250848	0.00573648
	354	B4F7A5	CD99	17.7277	17.6095	16.3129	16.3368	1.34376	7.45785e-05	0.00392234
	355	P31647	SLC6A11	21.9732	22.1767	20.7239	20.7339	1.34603	0.000126361	0.00453102
	356	D3ZSU7	MIEN1	18.876	18.7779	17.3371	17.62	1.34844	0.000257254	0.00573648
	357	D3ZU54	DENR	19.0222	19.2154	17.7359	17.8033	1.34919	0.00012581	0.00453102
	358	Q62862	MAP2K5	16.4068	16.2544	14.7691	15.1889	1.35161	0.000747111	0.00904278
	359	A0A0G2K8S9	ART3	16.3947	16.5084	14.9828	15.2161	1.35211	0.000187302	0.00531668
	360	D3ZZT9	COL14A1	17.7682	17.897	16.4657	16.4951	1.35217	7.72957e-05	0.00394606
	361	P21571	ATP5PF	25.6745	25.6243	24.2905	24.3038	1.35224	5.46048e-05	0.00370895
	362	Q5U313	ANKRD13A	16.2463	16.4208	14.9137	15.0472	1.35312	0.000138628	0.00475215
	363	Q7M0E7	MRPL14	14.847	14.8118	13.5481	13.4018	1.3545	8.56118e-05	0.0040193
	364	Q63789	PIK3R3	16.0345	16.2221	14.7382	14.8047	1.35684	0.000117835	0.00450128
	365	Q66HG9	MAVS	16.5348	16.6299	15.272	15.1744	1.35911	7.73296e-05	0.00394606
	366	Q9JJP0	SLC20A1	18.0544	18.2135	16.6025	16.9454	1.36	0.000446246	0.00724304
	367	Q02293	FNTB	16.6158	16.6272	15.3362	15.1838	1.3615	8.48147e-05	0.0040193
	368	P63100	PPP3R1	24.0761	23.9838	22.7326	22.603	1.36216	8.81057e-05	0.0040193
	369	D3ZR95	CYSTM1	17.1271	16.998	15.8435	15.5525	1.36449	0.00028152	0.00589885
	370	P41498	ACP1	19.6417	19.6563	18.4103	18.1509	1.36845	0.000177869	0.00524915
	371	Q4QQT4	PPP2R1B	20.3776	20.3469	19.1659	18.802	1.37828	0.000382728	0.00673923
	372	Q4G067	MRPL44	17.2805	17.2357	15.9826	15.7567	1.38846	0.000133252	0.00464216
	373	P59824	IL1RAPL1	17.2894	17.3513	15.7335	16.1297	1.38876	0.000480405	0.00749922
	374	Q62763	CSNK1G3	17.7892	17.7796	16.4918	16.298	1.38953	0.000101952	0.00425676
	375	D3ZV60	CENPE	20.1325	20.2519	18.5988	19.0042	1.39071	0.000557035	0.00803652
	376	A0A0G2KAI1	PDE1C	17.7557	17.5095	16.1822	16.2979	1.39255	0.000180245	0.00527497
	377	D4ABI7	HACD3	18.357	18.2649	17.1558	16.6766	1.39476	0.000859201	0.00965053
	378	P12390	CHRNB2	17.4574	17.3199	15.9123	16.0733	1.39585	0.000113344	0.00441525
	379	D3ZQN8	NUAK1	15.9842	16.2898	14.6145	14.8541	1.40269	0.000418904	0.00705555
	380	Q4KLG9	ZFAND2B	15.4784	15.5496	14.1757	14.0466	1.40285	7.14809e-05	0.00386139
	381	O88278	CELSR3	17.7898	17.9785	16.46	16.4967	1.40581	9.53798e-05	0.00410509
	382	D4A8L4	DCAF6	16.1846	16.2572	14.5921	15.02	1.41486	0.000559029	0.00803652
	383	D4A7C3	RIMKLA	17.297	17.7661	16.1553	16.0712	1.41831	0.000739712	0.00899542
	384	Q5M7T5	SERPINC1	19.3117	19.4914	17.7721	18.1894	1.42083	0.000631519	0.0083803
	385	D3ZKP8	EPHX4	15.4131	15.5821	14.0049	14.1431	1.42357	0.000108701	0.00435313
	386	P10633	CYP2D3	15.2785	15.2155	13.971	13.6731	1.42497	0.000207958	0.00543239
	387	A0A0G2JVF0	ARHGAP4	15.9321	15.9027	14.34	14.6361	1.42939	0.000194603	0.00535182
	388	P63059	THRA	17.4401	17.5411	15.9033	16.2182	1.42986	0.000250302	0.00573648
	389	A0A096MK48	SERF1	15.2497	15.4425	13.9089	13.9236	1.42987	8.89316e-05	0.0040193
	390	P06302	PTMA	20.2549	19.9806	18.7324	18.6398	1.43162	0.000181627	0.00529435
	391	O70352	CD82	18.7585	18.9399	17.4924	17.3428	1.43162	0.000120079	0.00450128
	392	D4A7X1	MRPS16	17.2644	17.1299	15.7139	15.8123	1.43404	7.30591e-05	0.00388892
	393	G3V851	SLC17A6	20.2054	20.5178	18.9102	18.9403	1.43637	0.000215437	0.00549493
	394	P63116	SLC7A10	17.5095	17.4657	16.168	15.9192	1.44401	0.000131744	0.00461143
	395	P29411	AK3	19.2461	19.3311	17.7946	17.8942	1.44417	5.66441e-05	0.00370895
	396	Q5M7T7	PLA2G7	16.6091	16.6177	15.1612	15.1651	1.45024	3.69365e-05	0.00339203
	397	Q9JI15	CAMK2N1	18.133	18.3546	16.802	16.78	1.45275	0.000102321	0.00425676
	398	Q66H40	HMGN3	16.4857	16.487	15.0667	14.9989	1.45352	4.10235e-05	0.00344678
	399	B1WBW6	MFSD2A	14.775	14.7277	13.3331	13.2605	1.45459	4.39086e-05	0.00355132
	400	P28573	SLC6A7	17.8497	17.9658	16.4979	16.4011	1.45828	6.11996e-05	0.00380059
	401	P54900	SCN2B	20.8209	20.8326	19.2853	19.4502	1.45896	6.69132e-05	0.00386139
	402	M0R904	ZFP773-PS1	17.6419	17.535	16.105	16.1446	1.46361	4.85385e-05	0.0036489
	403	F1LR02	COL18A1	17.1862	17.2254	15.7137	15.7688	1.46454	3.95803e-05	0.00339203
	404	D4AD75	DPY19L1	17.7449	17.9146	16.3602	16.3568	1.47125	6.62863e-05	0.00386139
	405	Q6P6S5	GET1	17.9679	18.0712	16.6836	16.4124	1.47155	0.000161125	0.00516372
	406	F1M8K7	ALG3	17.0754	17.107	15.5517	15.6849	1.47288	5.35942e-05	0.00370895
	407	P23764	GPX3	16.691	16.741	15.4639	15.0111	1.47853	0.000533275	0.00783905
	408	D3ZSV8	UNC79	16.4398	16.4831	14.8176	15.1468	1.47924	0.000216567	0.00550735
	409	P97840	LGALS9	17.2224	17.1676	15.7672	15.6438	1.48949	5.02759e-05	0.00368886
	410	D3ZZI0	NIPAL3	16.6977	16.932	15.4119	15.2233	1.4973	0.000161479	0.00516372
	411	P30121	TIMP2	16.5585	16.5002	15.0889	14.9748	1.49756	4.71545e-05	0.00361795
	412	Q9JJP9	UBQLN1	19.6666	19.6059	18.2621	18.0003	1.50505	0.000123224	0.00450128
	413	Q9NQR8	NDUFAF4	18.6143	18.6584	17.3175	16.9431	1.50602	0.000279939	0.00589455
	414	M0R595	NA	17.0221	16.773	15.1786	15.6025	1.50695	0.000624888	0.00832907
	415	Q9Z244	GMPR	19.1622	19.1148	17.6061	17.6566	1.50713	3.48674e-05	0.00339203
	416	D4A230	LOC100911674	17.7564	17.7088	16.1633	16.2815	1.51027	4.51685e-05	0.00355132
	417	P97887	PSEN1	14.798	14.5658	13.0558	13.2741	1.51693	0.000174578	0.00524915
	418	D3ZXS4	LRRC39	16.2892	16.2805	14.7631	14.7518	1.52742	2.91288e-05	0.00312751
	419	A0A0G2K7I9	ARAP2	15.2663	14.9732	13.4864	13.6974	1.52785	0.000233125	0.0056758
	420	A0A096UWG1	COP1	16.1792	15.9885	14.4797	14.6127	1.53761	8.48461e-05	0.0040193
	421	D4ACL8	ATM	17.006	16.8937	15.1474	15.6661	1.54313	0.000724744	0.00892393
	422	D4A6A9	HMGB1	22.9976	22.8923	21.5612	21.2378	1.54546	0.000188776	0.00531668
	423	Q9JKR5	ZDHHC2	18.1822	18.3417	16.5626	16.8704	1.54547	0.000198344	0.00538657
	424	A0A0G2KB69	LOC100910996	14.4436	14.4176	13.0475	12.7173	1.54826	0.000174956	0.00524915
	425	D4A0T8	DHRS7	18.8509	18.8625	17.4998	17.1035	1.55498	0.000279577	0.00589455
	426	D3ZU83	ERGIC3	16.666	16.7152	15.2871	14.9727	1.56077	0.000152704	0.00503337
	427	Q8CHM1	AQP11	16.7073	16.7458	15.265	15.0646	1.56173	6.39879e-05	0.00386139
	428	O88751	CABP1	17.2375	17.4185	15.627	15.886	1.57144	0.000145515	0.00487133
	429	P0C643	RASGRP2	17.2428	17.0545	15.5578	15.5833	1.57811	5.51186e-05	0.00370895
	430	Q6AXU6	JPT1	19.2903	19.2147	17.8827	17.4625	1.57991	0.000324116	0.00625603
	431	P0DP29	CALM1	26.3368	26.3293	24.7717	24.7328	1.5808	2.5731e-05	0.00312751
	432	D3ZG53	ATOH7	16.9251	17.0597	15.3443	15.475	1.58274	5.34729e-05	0.00370895
	433	Q91XU8	CDS2	21.0691	21.0314	19.5485	19.3821	1.58496	4.72825e-05	0.00361795
	434	P37136	ACHE	18.4264	18.7134	16.8354	17.1328	1.58577	0.000289025	0.00601201
	435	A0A0G2JZB8	GPM6B	22.2484	22.4322	20.8308	20.6777	1.58608	7.73557e-05	0.00394606
	436	D4ABX9	EMC6	16.5202	16.496	14.8811	14.9591	1.58796	2.8654e-05	0.00312751
	437	O35780	BHLHE40	16.2149	16.2666	14.5429	14.7626	1.588	6.95068e-05	0.00386139
	438	Q76JQ4	BHLHE40	16.2149	16.2666	14.5429	14.7626	1.588	6.95068e-05	0.00386139
	439	Q9QYU3	KCNG2	16.879	16.8847	15.1851	15.4013	1.58865	6.46412e-05	0.00386139
	440	D3ZDW3	TSC22D2	20.5232	20.4061	18.8734	18.8749	1.59048	3.3576e-05	0.00338525
	441	P16036	SLC25A3	23.8242	23.8414	22.3521	22.1268	1.59332	6.85576e-05	0.00386139
	442	A0A0G2K8I0	SH3BGRL2	18.6102	18.536	16.7204	17.2211	1.60235	0.000522948	0.00775374
	443	P00884	ALDOB	18.2682	18.112	16.5224	16.6516	1.60305	5.61828e-05	0.00370895
	444	Q91XV6	FXYD6	17.3296	17.3978	16.051	15.4602	1.60806	0.000894668	0.00983968
	445	P56163	DPF1	16.6704	16.7012	15.1405	14.9826	1.62427	3.95506e-05	0.00339203
	446	P61150	FGF12	18.943	18.7692	17.264	17.1904	1.6289	4.717e-05	0.00361795
	447	A0A140TAE2	SHFL	18.7096	18.6179	17.0975	16.9678	1.63112	3.82875e-05	0.00339203
	448	P63249	PKIA	17.1298	17.1272	15.6879	15.3019	1.63361	0.000207044	0.00543239
	449	D3ZG88	ZNRD2	17.3789	17.2366	15.8571	15.4901	1.63418	0.000218632	0.0055287
	450	Q7TNK0	SERINC1	19.8774	19.7661	18.122	18.2287	1.64636	3.55902e-05	0.00339203
	451	Q5RJL0	ERMN	19.3428	18.9719	17.5964	17.4227	1.64778	0.000236451	0.0056819
	452	Q2WEA5	TRPM1	15.1728	15.298	13.4157	13.7567	1.64918	0.000167376	0.00524915
	453	D3ZWJ1	DNLZ	17.3591	17.392	15.4911	15.9556	1.6522	0.000347417	0.00644128
	454	P01835	KACB	21.6801	21.8373	20.246	19.9631	1.65412	0.000122013	0.00450128
	455	P01836	KACA	21.7125	21.8697	20.2784	19.9956	1.65412	0.000122013	0.00450128
	456	Q8K5B3	MCFD2	16.7404	16.5257	15.2016	14.7445	1.65999	0.000443402	0.00723608
	457	O08949	GTF2A1	16.3345	16.2143	14.7403	14.4823	1.6631	8.81516e-05	0.0040193
	458	D4A1W7	NPHP3	17.4084	17.7214	15.6987	16.0928	1.66913	0.000427493	0.00712766
	459	Q7TSY2	LHFPL4	15.5504	15.4082	13.9183	13.7004	1.6699	7.16407e-05	0.00386139
	460	A0A0G2K1I7	FXYD6	16.7636	16.9331	15.1692	15.1753	1.67609	3.62663e-05	0.00339203
	461	A0A0G2QC33	ATG4B	19.5271	19.3189	17.7884	17.7003	1.67866	5.39177e-05	0.00370895
	462	Q9EPJ0	NUCKS1	19.6993	19.6526	18.1156	17.8717	1.68235	6.32155e-05	0.00386139
	463	D4AC20	CDA	16.8645	16.7849	14.8571	15.4072	1.69255	0.000563336	0.00805974
	464	D4ADT5	DDX58	16.9922	16.7761	15.3069	15.0416	1.7099	0.000120897	0.00450128
	465	D4A650	MSRB3	16.8867	17.3371	15.3121	15.4886	1.71152	0.000335318	0.0063684
	466	P47967	LGALS5	18.4777	18.4953	16.7052	16.8378	1.715	2.59707e-05	0.00312751
	467	Q63016	SLC7A5	20.0706	20.1266	18.4291	18.3283	1.71988	2.31302e-05	0.00312751
	468	P10818	COX6A1	18.3896	18.4991	16.6703	16.7676	1.72537	2.72889e-05	0.00312751
	469	Q0VGK4	GDPD1	19.3744	19.552	18.0069	17.4433	1.73811	0.00062052	0.00830916
	470	Q5U2V2	SERINC3	15.7648	15.6672	13.7806	14.1706	1.74041	0.000174579	0.00524915
	471	F1M032	CYP2J10	17.8117	17.8375	16.019	16.1456	1.74229	2.35226e-05	0.00312751
	472	Q5FVI5	TXNL4B	17.1183	17.2533	15.1641	15.7098	1.74887	0.000506299	0.00766193
	473	Q9JJW3	ATP5MD	17.8563	18.0482	16.1287	16.2554	1.76023	4.45752e-05	0.00355132
	474	P80349	FUC2	18.2622	18.1019	16.491	16.3419	1.76562	4.04694e-05	0.00343389
	475	F1LNY6	TAF2	16.7038	16.5576	14.7716	14.9546	1.76767	4.51663e-05	0.00355132
	476	Q66HA7	CBFB	15.2877	15.1984	13.4531	13.4947	1.76916	1.86617e-05	0.00302809
	477	Q9Z2N6	CAMK2N2	18.1211	18.2773	16.203	16.6452	1.77513	0.000257023	0.00573648
	478	M0RCG2	LOC102552549	16.6219	16.515	14.6325	14.9527	1.77587	9.80873e-05	0.00416858
	479	A0A0G2K8R6	NA	17.7275	17.4583	15.7951	15.8372	1.77674	5.91571e-05	0.00376509
	480	M0R621	LOC100909715	16.9763	17.1279	15.2603	15.2793	1.78231	2.44106e-05	0.00312751
	481	Q499N6	UBXN1	19.8111	19.8597	18.1229	17.9748	1.78654	2.46297e-05	0.00312751
	482	P19939	NEWGENE_2134	18.0429	18.0965	16.6018	15.9586	1.7895	0.000749169	0.00904278
	483	Q498R3	DNAJC10	17.8683	17.8853	16.3184	15.8547	1.79023	0.000238967	0.0056819
	484	Q9ET20	SCAMP4	17.0277	16.9082	15.1091	15.2454	1.79067	2.89052e-05	0.00312751
	485	F1MAM6	DNAH8	18.0179	18.1078	16.2417	16.3023	1.79085	1.85047e-05	0.00302809
	486	M0R987	RPS20	18.2785	18.2256	16.5207	16.3894	1.79701	2.19197e-05	0.00312751
	487	P62982	RPS27A	25.3016	25.2926	23.522	23.4706	1.80083	1.44548e-05	0.00295478
	488	Q5M880	SLC66A2	17.8622	17.833	16.0438	16.0495	1.80101	1.37796e-05	0.00295478
	489	D4A3E8	MRPS27	18.8993	18.947	17.3471	16.8859	1.80663	0.000228808	0.00562035
	490	D4ABJ2	CBLN4	15.7573	15.3443	13.6064	13.8613	1.81699	0.000258686	0.00573648
	491	D4A720	SRSF7	21.3811	21.3048	19.6166	19.3935	1.83787	3.81605e-05	0.00339203
	492	F1LXT8	DNAH6	16.7734	16.7059	14.8229	14.971	1.8427	2.22993e-05	0.00312751
	493	M0R4S2	APOD	17.9096	17.7424	16.2065	15.7137	1.8659	0.000290013	0.00601795
	494	F1LYJ8	GRAMD4	17.1494	17.2555	15.3698	15.2975	1.86881	1.68943e-05	0.00295478
	495	P56819	BACE1	17.9723	17.8782	16.0802	16.0325	1.86892	1.49503e-05	0.00295478
	496	Q5M9G8	DCAF11	16.121	16.1955	14.3193	14.2533	1.87201	1.44078e-05	0.00295478
	497	P02767	TTR	20.2092	19.7924	18.0131	18.1963	1.89605	0.000173222	0.00524915
	498	M0R979	THBS1	18.1707	18.0923	16.2812	16.1873	1.89722	1.52238e-05	0.00295478
	499	Q4FZX7	SRPRB	17.0483	17.083	15.3258	14.9915	1.90697	6.99303e-05	0.00386139
	500	F1LZ00	THOC2	17.0318	17.056	15.2555	15.01	1.91114	3.45883e-05	0.00339203
	501	A0A0G2K189	SCRN3	18.7521	18.6809	16.7503	16.8583	1.91221	1.52616e-05	0.00295478
	502	P23593	APOD	17.9515	17.7419	16.1865	15.6671	1.9199	0.000328828	0.00630437
	503	P05508	NU4M	20.9628	20.8816	19.2686	18.7266	1.92459	0.000301367	0.00612092
	504	Q3MHS3	AKR1C1	16.5448	17.1738	14.8056	15.0523	1.9304	0.000633644	0.0083803
	505	A0A0G2JYE9	AC128960	20.4181	20.4831	18.4875	18.5482	1.93273	1.18395e-05	0.00295478
	506	A0A0G2KA91	MIER1	17.9488	18.1725	16.0319	16.2105	1.93941	4.3931e-05	0.00355132
	507	M0RAR2	ITIH5	15.3826	15.5992	13.7031	13.359	1.95987	0.000104925	0.00428404
	508	M0R8U1	DNAH5	17.0499	16.9521	14.992	15.0723	1.96882	1.31113e-05	0.00295478
	509	Q6AY32	CEP295NL	16.8213	16.4408	14.6647	14.6554	1.97101	8.42532e-05	0.0040193
	510	P97689	SLC14A1	17.713	17.9377	15.7437	15.955	1.97599	4.78855e-05	0.00363167
	511	Q5XFW8	SEC13	18.2248	18.2349	16.1072	16.3582	1.99716	2.92201e-05	0.00312751
	512	Q9JI12	SLC17A6	19.4188	19.7514	17.6137	17.5617	1.99741	5.66946e-05	0.00370895
	513	P61149	FGF1	16.8848	17.0967	15.1015	14.8424	2.01881	5.31771e-05	0.00370895
	514	P02600	MYL1	18.0705	17.8905	16.1306	15.7795	2.02546	8.24982e-05	0.0040193
	515	G3V6L0	PMCH	17.8422	18.1844	15.9615	15.9921	2.0365	5.46408e-05	0.00370895
	516	P14200	PMCH	17.7535	18.0956	15.8728	15.9034	2.0365	5.46408e-05	0.00370895
	517	O54852	KCNH7	16.7169	16.8744	14.4271	15.087	2.03862	0.000504638	0.00765442
	518	M0RDP0	NA	18.3674	18.2357	16.0766	16.4271	2.04974	6.71487e-05	0.00386139
	519	Q4KM97	BLK	16.8875	16.8245	14.6777	14.9135	2.06037	2.39141e-05	0.00312751
	520	Q8K4I6	CBY1	16.0455	16.1894	13.8639	14.1945	2.08823	5.54692e-05	0.00370895
	521	Q5XI67	FBXO30	15.5431	15.6467	13.5851	13.4256	2.0895	1.50075e-05	0.00295478
	522	D4A5Q2	SMC2	19.1598	19.0212	16.867	17.124	2.09499	3.21375e-05	0.00331829
	523	E9PSV8	GPM6B	22.2803	22.4408	20.3555	20.1722	2.09668	2.19903e-05	0.00312751
	524	Q9JJK1	GPM6B	22.2803	22.4408	20.3555	20.1722	2.09668	2.19903e-05	0.00312751
	525	D3ZFM3	SLC35F1	16.6513	16.6019	14.9104	14.1468	2.09799	0.000701767	0.00875421
	526	A0A0G2K1E8	CCDC92B	16.6538	16.5891	14.6718	14.3633	2.10396	3.77457e-05	0.00339203
	527	P29596	ATF3	19.2078	19.1774	17.0292	17.1398	2.1081	8.93082e-06	0.00281403
	528	D4AAI7	FAM219A	16.3097	16.3324	14.1318	14.266	2.12221	9.76737e-06	0.00285659
	529	Q5HZA9	TMEM126A	17.2658	17.3958	15.1194	15.286	2.1281	1.60653e-05	0.00295478
	530	A0A0G2JYH7	SH2D3C	19.654	19.4756	17.5127	17.3181	2.14936	2.2934e-05	0.00312751
	531	D3ZR17	SNRNP27	15.0877	15.2076	12.9811	13.0149	2.14963	8.60561e-06	0.00281403
	532	P18588	MX1	17.5637	17.4839	15.2621	15.4733	2.1561	1.68449e-05	0.00295478
	533	F1LPS6	IFIT1	15.8858	15.9346	13.6883	13.8181	2.15704	9.19403e-06	0.00281403
	534	B2RZC9	KRTCAP2	15.776	15.7096	13.9253	13.2425	2.15891	0.000407101	0.00690429
	535	D4ABZ8	NDUFAF4	18.8473	18.9515	17.0454	16.4187	2.16733	0.000300016	0.00612092
	536	Q3LUD4	LZTS2	21.0066	21.0479	19.2055	18.4755	2.18675	0.000489946	0.00755186
	537	Q497A2	SLC35B2	15.9553	15.669	13.4753	13.7728	2.1881	6.61979e-05	0.00386139
	538	Q3B8P0	PARL	16.2401	16.2214	14.2795	13.7999	2.19097	0.000106239	0.00429467
	539	P22909	ADRA2A	15.2284	14.9368	12.7919	12.9752	2.19909	3.85657e-05	0.00339203
	540	M0RA39	MXRA7	17.4328	17.572	15.232	15.3677	2.20252	1.2097e-05	0.00295478
	541	D3Z822	ATR	17.4	17.4296	14.9953	15.422	2.20618	7.10221e-05	0.00386139
	542	B2RYJ8	ESRP2	17.652	17.9972	15.8016	15.4301	2.20873	0.000123264	0.00450128
	543	D3ZKH4	ASH1L	18.2189	17.5635	15.5451	15.7983	2.21952	0.000393673	0.00682951
	544	Q64610	ENPP2	16.4064	15.8738	13.7546	14.0673	2.22913	0.000237973	0.0056819
	545	Q99N02	SLCO3A1	18.9397	18.5337	16.2285	16.7828	2.23102	0.00035338	0.00645728
	546	Q7M730	SCN4B	19.8237	19.8649	17.5512	17.6669	2.2352	7.09894e-06	0.0027726
	547	P55213	CASP3	17.0166	17.1475	14.9157	14.7563	2.24608	1.20433e-05	0.00295478
	548	Q4V885	COLEC12	16.4277	16.4586	13.956	14.4266	2.25183	8.83852e-05	0.0040193
	549	P02625	PVALB	22.823	22.9571	20.567	20.7069	2.2531	1.08375e-05	0.00290241
	550	P00159	MT-CYB	18.0732	18.3566	15.9681	15.9547	2.2535	2.14537e-05	0.00312751
	551	B0BN70	SMIM7	16.8168	16.8056	14.4378	14.6534	2.26561	1.24242e-05	0.00295478
	552	Q5FVK9	RAB5IF	16.5953	16.6277	14.2038	14.4831	2.26807	2.04266e-05	0.00312751
	553	Q5FVI0	ARPP21	18.9181	19.0193	16.3751	16.977	2.29268	0.000200603	0.00538657
	554	F1M2G0	NA	17.7389	17.5275	15.0209	15.6087	2.31846	0.000207628	0.00543239
	555	P20762	IGG2C	19.1501	19.1905	16.9106	16.7883	2.32085	6.15718e-06	0.0027726
	556	D3Z9A7	NCKAP5L	16.877	17.1208	14.7315	14.6153	2.3255	1.66672e-05	0.00295478
	557	A0A0G2K5A7	SETDB1	17.4034	17.3178	14.9496	15.0659	2.35285	6.34202e-06	0.0027726
	558	B5DF51	MMGT1	16.7264	16.539	14.5118	14.0356	2.35901	9.3966e-05	0.00410096
	559	Q0ZFS8	SRSF3	19.9679	19.9512	17.5175	17.6833	2.35914	7.23673e-06	0.0027726
	560	Q9Z0Z5	SLC13A3	15.4991	15.5619	13.1198	13.1857	2.37774	4.53619e-06	0.0027726
	561	D3ZCI9	MYL10	15.8477	15.8843	13.0561	13.7939	2.44098	0.00031097	0.00618451
	562	P06907	MPZ	17.9683	18.6493	15.63	16.0898	2.44888	0.000465481	0.00738473
	563	P05505	MTCO3	18.8755	18.4199	16.1436	16.2124	2.46969	5.35213e-05	0.00370895
	564	Q6VBQ5	MYADM	18.4765	18.411	15.9692	15.9736	2.47233	3.42249e-06	0.0027726
	565	A0A096MK24	MORC4	18.7301	18.7313	15.8376	16.6169	2.50346	0.000342016	0.00642567
	566	O70454	BUD31	19.2384	19.2657	17.0028	16.4882	2.50657	7.28472e-05	0.00388892
	567	M0R809	GNG4	20.1978	20.4303	17.9277	17.6424	2.52902	2.41907e-05	0.00312751
	568	P24483	FDX1	17.255	17.3294	14.5365	14.9238	2.562	2.7797e-05	0.00312751
	569	Q5PR01	PPDPF	15.0866	15.0976	12.845	12.195	2.57207	0.000150276	0.00499172
	570	G3V7P2	FGL2	16.4356	16.4323	13.6649	13.943	2.63002	9.99975e-06	0.00285659
	571	Q9EPX4	P2RY12	17.1836	17.5349	14.5687	14.8063	2.67172	2.85279e-05	0.00312751
	572	Q6AY91	NMRK1	17.7474	17.5973	14.9336	15.0623	2.6744	5.00052e-06	0.0027726
	573	D4A9T5	EFHD1	20.165	20.0196	17.3913	17.2318	2.78076	4.7632e-06	0.0027726
	574	M0RE01	LOC102553010	17.1279	16.0906	13.7579	13.8201	2.82028	0.000640149	0.00840135
	575	P58295	SLC6A5	18.1978	17.6373	14.9425	15.2068	2.84292	7.93094e-05	0.00399813
	576	P35171	COX7A2L2	21.6556	21.8837	19.1197	18.6404	2.88961	4.18705e-05	0.00348379
	577	F1M5J3	NIPA1	16.6723	16.3727	13.992	13.2646	2.89422	0.000184126	0.00529518
	578	O35264	PAFAH1B2	19.2137	19.1257	16.7553	15.7533	2.91539	0.000483196	0.00751364
	579	O70127	ABCB11	17.6139	17.4764	14.6891	14.5125	2.94433	3.87161e-06	0.0027726
	580	D3Z8C4	MCM10	18.6686	18.9234	15.5177	16.1675	2.95337	0.000104789	0.00428404
	581	D3ZBB3	TMEM47	19.8877	20.0331	16.9948	16.9217	3.00217	2.27996e-06	0.0027726
	582	A0A0G2JY53	MYH15	16.1414	16.7586	13.0816	13.6662	3.07611	0.000190505	0.00531668
	583	A0A0G2JY18	DFFA	18.4052	18.1442	15.2483	15.0616	3.11973	6.29895e-06	0.0027726
	584	D3ZQK4	TXNDC16	19.5881	19.9095	16.3707	16.7318	3.19754	1.89471e-05	0.00302809
	585	M0RB63	CI-B9	17.6683	17.8233	14.588	14.486	3.20874	1.95212e-06	0.0027726
	586	D3Z967	TSPAN33	17.9725	18.0415	14.7351	14.5466	3.36611	1.73938e-06	0.0027726
	587	Q64294	PDPN	17.8935	17.7962	14.7288	14.2284	3.36624	1.78897e-05	0.00302809
	588	A0A0G2JTR6	PMFBP1	20.0838	20.2116	16.6636	16.6535	3.48918	9.07478e-07	0.0027726
	589	M0R6X6	LITD1	20.496	20.2724	16.5147	17.2667	3.4935	7.68878e-05	0.00394606
	590	G3V7R4	FOXO1	17.0472	16.9123	13.6437	13.3205	3.49766	4.64042e-06	0.0027726
	591	F1M9I6	TSPAN7	18.0664	18.8504	14.7896	15.0961	3.51555	9.9366e-05	0.00417435
	592	Q4KLJ0	HMGN2	18.3773	18.4089	14.6024	15.0398	3.57203	8.20056e-06	0.00281115
	593	Q63425	PRX	17.6507	18.8096	14.037	14.8123	3.80548	0.000578619	0.00808816
	594	E9PTP9	SMGC	18.9973	19.8586	15.6076	14.6423	4.30302	0.000241727	0.00570671
	595	Q5U2V1	FKBP10	22.3131	22.1398	18.2568	17.3139	4.44109	5.8158e-05	0.00374748
	596	G3V8T1	MPHOSPH8	19.7795	18.3224	14.3448	14.5561	4.60048	0.000312473	0.00618451
	597	O54889	POLR1A	25.0121	24.5628	20.4361	19.0144	5.06218	0.000214049	0.00549168

## Sheet: S2C
	Table S2C. Enrichment analysis of proteins with higher expression in SHR compared to BN-Lx, Related to Figure 2.
	Kyoto Encyclopedia of Genes and Genomes (KEGG) enrichment analysis revealed that DEPs with higher relative expression in SHR compared to BN-Lx.
	Term ID	Term description	Number	Ratio	p value	Protein name
	rno05014	Amyotrophic lateral sclerosis	21	4.9763	0.000149175	DNAH8,CASP3,MTCO3,BECN1,UBQLN4,MTND4,DNAH5,UBQLN1,UBQLN1,PPP3R1,UQCRB,DNAH6,COX7A2,NEFL,SRSF3,GPX3,MT-CYB,ATP5PF,COX6A1,SEC13,NDUFA3-PS3
	rno04141	Protein processing in endoplasmic reticulum	12	2.8436	0.00127815	LMAN2,UBQLN4,DNAJB2,SSR1,UBQLN1,UBQLN1,MAGT1,DNAJC10,SEC23B,HSPBP1,UBXN1,SEC13
	rno04721	Synaptic vesicle cycle	8	1.89573	0.00146076	SLC6A5,CPLX1,SLC17A6,SLC6A9,SLC6A7,SLC6A1,SLC17A6,SLC6A4
	rno05010	Alzheimer disease	17	4.2654	0.00488488	PIK3R3,CASP3,MTCO3,BECN1,BACE1,MTND4,PSEN1,PPP3R1,UQCRB,COX7A2,SLC39A3,MT-CYB,CALM1,ATP5PF,COX6A1,MME,NDUFA3-PS3
	rno05208	Reactive oxygen species	12	3.08057	0.00491689	PIK3R3,MTCO3,MTND4,EPHX4,ACP1,UQCRB,COX7A2,AKR1C1,MT-CYB,ATP5PF,COX6A1,NDUFA3-PS3
	rno04115	p53 signaling pathway	6	1.65877	0.00561783	CASP3,CD82,ATM,THBS1,ATR,ZFP385A
	rno05022	Neurodegeneration	19	4.73934	0.00756273	MAP2K2,CASP3,MTCO3,BECN1,MTND4,PSEN1,DNAH5,PPP3R1,UQCRB,DNAH6,COX7A2,NEFL,RPS27A,GPX3,MT-CYB,CALM1,ATP5PF,COX6A1,NDUFA3-PS3
	rno04810	Regulation of actin cytoskeleton	11	2.8436	0.0129183	PIK3R3,WASF2,FGF1,RHOA,MYL10,RLC-A,MYL9,ARPC5L,LIMK1,ARPC5,MYL12B
	rno04670	Leukocyte transendothelial migration	7	1.89573	0.0135547	RHOA,MYL10,CD99,RLC-A,MYL9,ESAM,MYL12B
	rno04520	Adherens junction	6	1.65877	0.0154617	WASF2,RHOA,MYL10,RLC-A,MYL9,MYL12B
	rno05016	Huntington disease	13	3.31754	0.0163839	CASP3,MTCO3,BECN1,MTND4,DNAH5,UQCRB,DNAH6,COX7A2,GPX3,MT-CYB,ATP5PF,COX6A1,NDUFA3-PS3
	rno04611	Platelet activation	7	1.89573	0.0196388	PIK3R3,RASGRP2,SNAP23,RHOA,ADCY6,RLC-A,MYL12B
	rno04814	Motor proteins	9	2.36967	0.0239321	DNAH6,CENPE,MYL10,DNAH5,RLC-A,MYH15,MYL9,MYL1,MYL12B
	rno05100	Bacterial invasion of epithelial cells	5	1.4218	0.0256236	WASF2,CAV1,RHOA,ARPC5L,ARPC5
	rno05012	Parkinson disease	12	2.8436	0.0330736	COX7A2,RPS27A,CASP3,SLC39A3,MTCO3,MTND4,MT-CYB,CALM1,ATP5PF,COX6A1,NDUFA3-PS3
	rno04714	Thermogenesis	11	2.60664	0.0334808	NDUFAF4,COX7A2,MTCO3,MTND4,DPF1,ADCY6,MT-CYB,ATP5PF,COX6A1,NDUFA3-PS3
	rno00190	Oxidative phosphorylation	8	1.89573	0.033636	UQCRB,COX7A2,MTCO3,MTND4,MT-CYB,ATP5PF,COX6A1,NDUFA3-PS3
	rno05020	Prion disease	12	2.8436	0.0353728	PPP3R1,UQCRB,COX7A2,PIK3R3,CASP3,MT-CO3,CAV1,MT-ND4,MT-CYB,ATP5PF,COX6A1,NDUFA3-PS3
	rno01100	Metabolic pathways	48	10.9005	0.0375746	ELOVL5,CYP2J3,NMRK1,MT-CO3,DGAT1,MT-ND4,NMNAT1,CERS2,ALG3,HMGCS1,ALG12,ALDH3A1,ASH1L,GYG1,ACP1,CERS2,CDA,GPX4,SETDB1,GPX3,PDE1C,ALDOB,HACD3,COX6A1,ACOX1,NDUFA3-PS3,GATB,CDS2,GMPR,DEGS1,MBOAT2,PAFAH1B2,ADCY6,ENPP2,UQCRB,COX7A2,ITPK1,CHDH,DGAT1,AKR1C1,PLA2G7,ADPGK,MT-CYB,AGPAT4,ATP5PF,GDPD1,ARSA,GSS
	rno04360	Axon guidance	9	2.1327	0.043484	PPP3R1,EFNB1,PIK3R3,NCK1,RHOA,RLC-A,MYL9,LIMK1,MYL12B

## Sheet: S2D
	Table S2D. Enrichment analysis of proteins with higher expression in BN-Lx compared to SHR, Related to Figure 2.
	Kyoto Encyclopedia of Genes and Genomes (KEGG) enrichment analysis revealed that DEPs with higher relative expression in BN-Lx compared to SHR.
	Term ID	Term description	Number	Ratio	p value	Protein name
	rno03010	Ribosome	8	6.97674	0.000216689	RPS5,RPLP1,RPL35,RPL38,RPL14,LOC108351703,RPS23,MRPL19
	rno05208	Reactive oxygen species	8	6.20155	0.00151839	ARAF,MT-ATP8,ATP5PO,SLC25A5,NDUFA9,RAF1,SLC25A4,NDUFV3
	rno04726	Serotonergic synapse	6	4.65116	0.00198549	GNB2,ARAF,CYP2D26,GNB4,GNG5,RAF1
	rno05022	Neurodegeneration	11	8.52713	0.00225234	ARAF,CSNK2B,DCTN3,MT-ATP8,RAB8A,ATP5PO,SLC25A5,NDUFA9,RAF1,SLC25A4,NDUFV3
	rno05415	Diabetic cardiomyopathy	7	5.42636	0.004585	MT-ATP8,ATP5PO,SLC25A5,MPC1,NDUFA9,SLC25A4,NDUFV3
	rno05010	Alzheimer disease	9	6.97674	0.00731487	ARAF,CSNK2B,MT-ATP8,ATP5PO,SLC25A5,NDUFA9,RAF1,SLC25A4,NDUFV3
	rno05171	Coronavirus disease	7	6.20155	0.00809808	RPS5,RPLP1,RPL35,RPL38,RPL14,LOC108351703,RPS23
	rno05012	Parkinson disease	7	5.42636	0.0136742	MT-ATP8,ATP5PO,SLC25A5,NDUFA9,SLC25A4,TXN2,NDUFV3
	rno05020	Prion disease	7	5.42636	0.0143752	CSNK2B,MT-ATP8,ATP5PO,SLC25A5,NDUFA9,SLC25A4,NDUFV3
	rno01100	Metabolic pathways	21	15.5039	0.0186582	AMPD1,CPS1,GLUL,HK2,MT-ATP8,SCD3,MDH2,NDUFA9,PLCH1,AKR1B10,NDUFV3,CML1,CKMT1,CKMT1,ATP5PO,QPRT,ETNPPL,UROD,NAPRT,ALG11,PGAM2
	rno05016	Huntington disease	7	5.42636	0.0241517	DCTN3,MT-ATP8,ATP5PO,SLC25A5,NDUFA9,SLC25A4,NDUFV3
	rno04723	Retrograde endocannabinoid signaling	5	3.87597	0.0242733	GNB2,GNB4,NDUFA9,GNG5,NDUFV3
	rno04727	GABAergic synapse	4	3.10078	0.028661	GNB2,ARAF,GNB4,GNG5
	rno05034	Alcoholism	5	3.87597	0.0401008	GNB2,ARAF,GNB4,GNG5,RAF1

## Sheet: S2E
	Table S2E.Enrichment analysis of proteins with variation coefficients, Related to Figure 2.
	Kyoto Encyclopedia of Genes and Genomes (KEGG) enrichment analysis revealed with proteins with higher variation coefficients.
	Term ID	Term description	Number	Ratio	p value	Protein name
	rno04610	Complement and coagulation cascades	7	2.66667	0.000492977	VTN, F9, CR1L, MAP1, CD59, KNG1, C1QC
	rno05150	Staphylococcus aureus infection	8	2.66667	0.00113486	KRT18, KRT17, KRT15, KRT14, KRT13, KRT10, KRT31, C1QC
	rno04726	Serotonergic synapse	8	2.66667	0.00370535	CYP2D10, GNG4, CASP3, CYP2D3, GNG8, CYP2D1, PLCB2, CYP2D26
	rno04915	Estrogen signaling pathway	8	2.66667	0.00615739	KRT18, KRT17, KRT15, KRT14, KRT13, KRT10, KRT31, PLCB2
	rno00190	Oxidative phosphorylation	8	2.66667	0.00776251	NDUFA8, NDUFAB1, COX17, ATP5PO, CYCT, ATP6V0C, ATP5F1E, COX6B1
	rno04714	Thermogenesis	10	3.33333	0.0145142	NDUFA8, NDUFAF8, NDUFAB1, COX17, ATP5PO, DPF3, COA6, ATP5F1E, COA5, COX6B1
	rno04640	Hematopoietic cell lineage	6	2	0.0150462	CSF1R, CR1L, ITGA2B, CD38, CD59, CD34
	rno05142	Chagas disease	5	2	0.0263627	GNAL, MAP1, PLCB2, KNG1, C1QC
	rno05143	African trypanosomiasis	3	1.33333	0.0263745	MAP1, PLCB2, KNG1
	rno05171	Coronavirus disease - COVID-19	10	3.66667	0.0324416	LOC108351703, SYK, MX2, RPS5, RPLP1, MX1, RPL35, RPL38, RPL29, C1QC
	rno05208	Chemical carcinogenesis - reactive oxygen species	9	3	0.0356889	NDUFA8, MGST3, NDUFAB1, ATP5PO, MGST1, GSTM6L, FOXO3, ATP5F1E, COX6B1
	rno04721	Synaptic vesicle cycle	5	1.66667	0.0371376	SLC6A5, SLC1A6, ATP6V0C, SLC6A3, CPLX4
	rno04750	Inflammatory mediator regulation of TRP channels	5	2	0.0382971	PRKCH, MAP1, ASIC2, PLCB2, KNG1
	rno01524	Platinum drug resistance	5	1.66667	0.0450206	MGST3, CASP3, CYCT, MGST1, GSTM6L
	rno04979	Cholesterol metabolism	4	1.33333	0.0466111	APOH, APOC1, APOA2, APOC3
