# Supplementary material for: Genetic modulation of protein expression in rat brain
Source: iScience. 2025 Feb 21;28(3):112079. doi: 10.1016/j.isci.2025.112079 (PMC11930185; doi:10.1016/j.isci.2025.112079)
Supplement: Table S3A. pQTLs identified from sex-averaged expression levels of 29 RI strains, related to Figure 3 — Table S3B. Female-specific pQTLs identified in 29 RI strains, related to Figure 3 Table S3C. Male-specific pQTLs identified in 29 RI strains, related to Figure 3 [file mmc4.xlsx]

## Sheet: S3A
	Table S3A. pQTLs identified from sex-averaged expression levels of 29 RI strains, Related to Figure 3.
	Leveraging data from 8,119 proteins detected in 29 HXB/BXH RI strains and 10,465 genotypes, we identified 318 cis-acting (or local acting) genomic loci that modulate the expression of 464 protein (i.e., pGenes) at cutoff value p = 1.01 × 10-3 . Identifying 87 trans-acting loci that modulate 116 proteins expression using a cutoff of logarithm of the odds (LOD) > 5.
	Index	Uniprot accession	Protein name	Protein Chromosome	Protein start	Protein end	SNP chromosome	SNP accession number	SNP position	p value	cis/trans
	1	P10633	CYP2D3	7	123625590	123638765	7	rs105142036	123183218	6.99e-18	cis
	2	P12939	CYP2D5	7	123616596	123621102	7	rs105142036	123183218	1.41e-17	cis
	3	Q64680	CYP2D4	7	123599266	123608436	7	rs105142036	123183218	9.72e-17	cis
	4	P12938	CYP2D3	7	123625590	123638765	7	rs105142036	123183218	9.81e-17	cis
	5	Q58FK9	KYAT3	2	248649441	248690089	2	rs104955073	250023306	2.15e-13	cis
	6	F1M572	KYAT3	2	248649441	248690089	2	rs104955073	250023306	3.51e-13	cis
	7	D3ZFQ3	NUBPL	6	72891725	73148536	6	rs105003775	71194293	3.55e-13	cis
	8	F1MAR6	PRODH1	11	87058616	87075785	11	rs105531605	87072486	7.4e-13	cis
	9	D3ZX08	AARS2	9	17869124	17880706	9	rs104915510	17463165	3.05e-12	cis
	10	P10634	CYP2D2	7	123651827	123655896	7	rs105142036	123183218	3.85e-12	cis
	11	Q6AYG2	DNAJC28	11	31770165	31772984	11	rs105095589	31720687	4.56e-12	cis
	12	A0A0H2UHV7	AARS2	9	17869124	17880706	9	rs104915510	17463165	6.27e-12	cis
	13	Q5HZA9	TMEM126A	1	156283128	156291052	1	rs105098295	155334746	6.73e-12	cis
	14	D3ZZE3	ARMH3	1	265575448	265757389	1	rs104932407	266338923	6.79e-12	cis
	15	D4AED6	METTL27	12	24767351	24775891	12	rs104942711	25424978	1.22e-11	cis
	16	Q64591	DECR1	5	29573898	29601748	5	rs105006941	31086507	2.31e-11	cis
	17	P21775	ACAA1A	8	128027958	128036236	8	rs104910578	128322556	5e-11	cis
	18	P18589	MX2	11	38035450	38059950	11	rs105317054	36273523	5.05e-11	cis
	19	Q4KLZ6	TKFC	1	226644200	226657408	1	D1Rat293	226186791	5.37e-11	cis
	20	P18588	MX1	11	37891156	37914983	11	rs105317054	36273523	6.26e-11	cis
	21	Q62881	NOL3	19	37235001	37236649	19	rs105085349	35366911	7.56e-11	cis
	22	P35745	ACYP2	14	114891246	115052450	14	rs105358577	115299610	8.21e-11	cis
	23	Q63707	DHODH	19	42066351	42082012	19	rs106400333	41545898	9.81e-11	cis
	24	A0A0G2K1N9	SELENOO	7	130071122	130082014	7	rs105767573	129522983	1.04e-10	cis
	25	D3ZI42	LRSAM1	3	11972813	12007570	3	rs107535368	11913651	1.48e-10	cis
	26	Q6AY99	AKR1B8	4	61771970	61828657	4	rs105259719	62125002	2.03e-10	cis
	27	Q66HG9	MAVS	3	123776181	123790567	3	rs105747631	125480920	2.08e-10	cis
	28	D3ZTW9	EXOG	8	128133431	128153110	8	Acaa1	128008664	2.55e-10	cis
	29	A0A0G2JT64	AKR1B8	4	61771970	61828657	4	rs105259719	62125002	3.31e-10	cis
	30	P47727	CBR1	11	33812989	33815418	11	rs63803150	33211681	4.26e-10	cis
	31	P70583	DUT	3	117514444	117525446	3	rs104918910	118387736	4.94e-10	cis
	32	G3V7V6	RETSAT	4	100465170	100474301	4	rs106046290	99659698	5.14e-10	cis
	33	D4A3V0	EVA1A	4	112773938	112823659	4	rs105810436	112705235	5.76e-10	cis
	34	A0A0G2JVI4	FCSK	19	43338166	43357822	19	rs106551072	44499789	5.84e-10	cis
	35	Q6AYS4	FUCA2	1	7658890	7673683	1	rs105602230	6077436	6.48e-10	cis
	36	Q8VHE9	RETSAT	4	100465170	100474301	4	rs106046290	99659698	6.63e-10	cis
	37	D3ZM09	SARS2	1	86923591	86935904	1	rs106407860	85516251	8.87e-10	cis
	38	F1M9W9	TRAPPC8	18	15298978	15375031	18	rs105976889	15719825	9.48e-10	cis
	39	Q9Z158	STX17	5	63870432	63922730	5	rs104999692	63189514	1.2e-09	cis
	40	F1LMZ4	GFM2	2	27949208	27984256	2	rs104925091	26862942	1.29e-09	cis
	41	Q5BJP6	GFM2	2	27949208	27984256	2	rs104925091	26862942	1.29e-09	cis
	42	Q63556	SERPINA3M	6	127808785	127816055	6	rs13452416	128467434	1.4e-09	cis
	43	A0A0G2K658	CBR1	11	33812662	33865933	11	rs63803150	33211681	1.68e-09	cis
	44	A0A0G2JSV2	CBR1	11	33813041	33815418	11	rs63803150	33211681	1.7e-09	cis
	45	D3ZLM5	NHLRC2	1	277355619	277415907	1	Adrb1	277328226	2e-09	cis
	46	Q641Y5	ATG7	4	146598413	146777124	4	rs105109827	146073852	2.09e-09	cis
	47	Q812E8	NADSYN1	1	216985714	217013702	1	rs65562422	217164915	2.3e-09	cis
	48	A0A0G2JZH8	PDHX	3	92909725	92969050	3	rs106820690	92642057	2.58e-09	cis
	49	Q91ZW6	TMLHE	20	237506	284943	20	rs104917691	1919390	3.02e-09	cis
	50	E9PTB2	SUPT5H	1	85437780	85466854	1	rs106407860	85516251	3.64e-09	cis
	51	Q7TQ85	PDHX	3	92909725	92969050	3	rs106820690	92642057	4.34e-09	cis
	52	Q3V5X8	ENDOG	3	8741766	8744592	3	rs106435756	8599539	4.56e-09	cis
	53	D3ZUM4	GLB1	8	122439328	122511939	8	rs106256572	122515941	6.06e-09	cis
	54	G3V9U2	ACAA2	18	70733872	70762395	18	rs106166612	71124403	7.08e-09	cis
	55	P13437	ACAA2	18	70733872	70762395	18	rs106166612	71124403	8.34e-09	cis
	56	Q68FT3	PYROXD2	1	261961379	261986759	1	rs104919229	263420206	8.97e-09	cis
	57	P47967	LGALS5	10	66225995	66229311	10	D10Mit2	65906139	1.7e-08	cis
	58	A0A0G2QC04	PLS1	8	103557364	103608913	8	rs106047149	102732562	1.89e-08	cis
	59	P70623	FABP4	2	93792601	93797305	2	rs105226742	95676096	2.6e-08	cis
	60	Q6MGB5	HSD17B8	20	3817179	3819235	20	rs104989114	5489900	2.7e-08	cis
	61	Q6QI86	HDHD2	18	73226630	73278337	18	D18Rat9	72243303	3.06e-08	cis
	62	T2CB11	INSR	12	1680957	1816414	12	rs104896715	1759613	3.8e-08	cis
	63	A0A0G2JSI1	ALDH9A1	13	85580828	85597493	13	rs107453206	86930661	3.94e-08	cis
	64	P14669	ANXA3	14	14364008	14426437	14	rs105710059	14340939	4.23e-08	cis
	65	D3ZAQ0	FUNDC2	18	402295	407954	18	rs64050828	1032291	4.26e-08	cis
	66	Q9JLJ3	ALDH9A1	13	85580828	85597493	13	rs107453206	86930661	4.76e-08	cis
	67	F1M957	VWF	4	158088505	158219523	4	rs106833234	156258457	5.61e-08	cis
	68	D4AA38	HLCS	11	34352287	34526931	11	rs63803150	33211681	5.8e-08	cis
	69	Q5I0K3	CLYBL	15	108608204	108838235	15	rs105183757	108420554	6e-08	cis
	70	Q5M7T7	PLA2G7	9	19935768	19978013	9	rs105325920	20132934	6.49e-08	cis
	71	Q5XI17	TARS3	1	126523169	126559489	1	rs105469368	127055868	6.72e-08	cis
	72	P15127	INSR	12	1680957	1816414	12	rs104896715	1759613	6.79e-08	cis
	73	A0A0G2K478	DGUOK	4	115180433	115208061	4	rs106878287	115190150	7.2e-08	cis
	74	P32232	CBS	20	10361988	10386751	20	rs64542764	10518616	7.82e-08	cis
	75	D3ZDE4	DGUOK	4	115180433	115208061	4	rs106878287	115190150	8.5e-08	cis
	76	D4A4P4	FLAD1	2	188726994	188736462	2	rs105126001	188231329	9.02e-08	cis
	77	A0A0G2K6D5	PITRM1	17	68477446	68509120	17	rs105055125	69151204	9.15e-08	cis
	78	Q62920	PDLIM5	2	247818243	247988462	2	rs105700810	248442796	9.38e-08	cis
	79	G3V8P5	RGD1310127	1	199687778	199716205	1	rs64250287	200148306	9.4e-08	cis
	80	P04762	CAT	3	93379874	93412058	3	rs106339117	95213384	9.82e-08	cis
	81	D3ZXL9	KCTD4	15	58016238	58019442	15	rs105697518	56753388	9.84e-08	cis
	82	A0JPQ9	CHID1	1	214039481	214074663	1	rs105147402	215103130	1.16e-07	cis
	83	O55166	VPS52	20	5432004	5441706	20	rs104989114	5489900	1.2e-07	cis
	84	Q64380	SARDH	3	5737200	5802129	3	rs105070847	5941190	1.25e-07	cis
	85	F1M5N4	ME3	1	153861569	154056654	1	rs105098295	155334746	1.34e-07	cis
	86	Q91XQ2	EPM2A	1	5448958	5571512	1	rs105490014	5312732	1.37e-07	cis
	87	D4AA35	ASMTL	12	18531990	18534836	12	rs65978125	17152995	1.66e-07	cis
	88	D4A1R8	CPNE1	3	151616037	151625644	3	rs63973412	152785737	1.68e-07	cis
	89	Q5QE80	AOX3	9	65013862	65099433	9	rs105054326	64816356	1.75e-07	cis
	90	D3ZDC7	ZFYVE9	5	128234909	128333805	5	rs105829314	127148138	2.06e-07	cis
	91	G3V6R7	OXSM	15	10462106	10466496	15	rs106752922	10165347	2.25e-07	cis
	92	Q5I0G4	GARS	4	85235172	85276044	4	rs105946978	85892074	2.43e-07	cis
	93	A0A0G2K9E5	LARS2	8	132441285	132536369	8	D8Cebr103s2	130488112	2.72e-07	cis
	94	P48450	LSS	20	12842884	12870497	20	rs106323967	13647470	2.82e-07	cis
	95	P57113	GSTZ1	6	111176798	111187244	6	rs13450441	110989963	3.49e-07	cis
	96	Q4V7F3	OSGEPL1	9	53084045	53097979	9	rs106073351	53622965	3.76e-07	cis
	97	Q5XIA6	SMPD1	1	170383682	170387524	1	rs105131702	171517317	3.79e-07	cis
	98	P09005	SPI21	6	128052682	128055175	6	rs13452416	128467434	4.01e-07	cis
	99	B2RYM2	WIPI1	10	97859727	97896525	10	rs105516858	98766284	4.28e-07	cis
	100	B0BMT9	SQOR	3	114900343	114939370	3	rs104919659	116434024	4.3e-07	cis
	101	Q3B8N9	BPHL	17	31498883	31535172	17	D17Rat144	32924126	4.46e-07	cis
	102	Q6AYR8	SCRN2	10	84966989	84971009	10	rs105748809	83158972	4.5e-07	cis
	103	Q3KRE0	ATAD3A	5	173189592	173209768	5	rs105545738	173335182	4.65e-07	cis
	104	P46844	BLVRA	3	119561290	119577806	3	D3Mit13	120139500	5.13e-07	cis
	105	Q6AZ33	BLVRA	3	119561290	119577806	3	D3Mit13	120139500	5.71e-07	cis
	106	Q9R141	SLC22A4	10	39330733	39373508	10	rs105822550	39829407	5.92e-07	cis
	107	F1MAD2	PATJ	5	117052260	117340336	5	rs105926438	118742546	6.15e-07	cis
	108	A0A0H2UI10	OGA	1	265507451	265542276	1	rs105043379	267277571	6.86e-07	cis
	109	P97570	PLA2G6	7	120519467	120559347	7	rs105442340	120374640	8e-07	cis
	110	Q8VIJ5	OGA	1	265507451	265542276	1	rs105043379	267277571	8.06e-07	cis
	111	A0A0G2K350	NAPG	18	58325319	58344070	18	rs105295478	59532939	8.14e-07	cis
	112	Q80W92	VAC14	19	40927007	41029206	19	rs64357594	40877480	8.15e-07	cis
	113	B2GV72	CBR3	11	33909439	33917674	11	D11Cebr15s1	33077226	8.81e-07	cis
	114	Q9QZA6	CD151	1	214446659	214450666	1	rs105122394	216312749	8.92e-07	cis
	115	G3V8Q8	SEC23IP	1	200167169	200210377	1	rs105204248	202045119	9.02e-07	cis
	116	Q8K4M9	OSBPL1A	18	4097012	4294136	18	rs105199526	3653641	1.04e-06	cis
	117	Q6AYR6	HDHD2	18	73226630	73278337	18	D18Rat9	72243303	1.11e-06	cis
	118	Q9JK64	ABCB4	4	22133521	22425515	4	rs105423634	22480676	1.15e-06	cis
	119	A0A140UHX9	CCZ1B	12	12638864	12662371	12	rs107416088	13307297	1.15e-06	cis
	120	Q769K2	NAPEPLD	4	9966891	10002247	4	D4Rat7	11782356	1.19e-06	cis
	121	O88767	PARK7	5	167982439	168004724	5	rs104970706	167629022	1.26e-06	cis
	122	A0A0G2K327	OSBPL1A	18	4097012	4294136	18	rs105199526	3653641	1.49e-06	cis
	123	O88350	RBBP9	3	138701586	138708332	3	rs105178236	139989420	1.51e-06	cis
	124	D4A1Q9	TTLL12	7	124472758	124491004	7	rs105142036	123183218	1.54e-06	cis
	125	Q497B0	NIT2	11	45462345	45473104	11	rs104986589	45726894	1.67e-06	cis
	126	P14173	DDC	14	91905919	91996774	14	rs107550435	91909453	1.69e-06	cis
	127	Q6P2A5	AK3	1	247144491	247169693	1	rs106130324	247036912	1.73e-06	cis
	128	Q6AY80	NQO2	17	32132347	32158538	17	D17Rat144	32924126	1.79e-06	cis
	129	Q5XIH4	LIAS	14	44507218	44524252	14	rs104905903	46296217	1.85e-06	cis
	130	Q5S6T3	CRPPA	6	55881387	56159464	6	rs63773610	54020985	2.12e-06	cis
	131	Q63530	PTER	17	80250521	80311981	17	rs64203227	78978933	2.13e-06	cis
	132	D3ZMY7	NT5C2	1	266659519	266782910	1	rs105043379	267277571	2.2e-06	cis
	133	D4A8R5	SLC39A12	17	81455955	81541759	17	rs105537411	80990605	2.21e-06	cis
	134	D4A929	WDR81	10	62273800	62287189	10	rs105959328	61114490	2.37e-06	cis
	135	B2RYS6	PRTFDC1	17	87927058	88037040	17	rs105720953	89623354	2.5e-06	cis
	136	P43245	ABCB1B	4	22225461	22307453	4	rs105423634	22480676	2.6e-06	cis
	137	P13676	APEH	8	116862625	116872215	8	rs105496322	116777180	2.68e-06	cis
	138	D3ZV91	L3HYPDH	6	94824112	94834908	6	D6Cebr36s1	95470912	2.84e-06	cis
	139	Q9Z2Q4	MTR	17	66210461	66295014	17	rs105792786	65755307	2.93e-06	cis
	140	D3ZCF8	ABCA8A	10	98319480	98390384	10	rs105516858	98766284	3.03e-06	cis
	141	Q68FS1	NUBP2	10	14244203	14247886	10	D10Mit6	14828084	3.16e-06	cis
	142	G3V9E4	APEH	8	116862625	116872215	8	rs105496322	116777180	3.19e-06	cis
	143	Q6AY84	SCRN1	4	84678975	84740909	4	rs105946978	85892074	3.31e-06	cis
	144	P04904	GSTA3	9	27402381	27417023	9	rs106532780	29330108	3.47e-06	cis
	145	G3V647	PDXK	20	10930518	10952391	20	rs105495260	11144362	3.49e-06	cis
	146	Q62935	VWF	4	158088505	158219523	4	rs106833234	156258457	3.7e-06	cis
	147	A0A0G2KB26	MXRA8	5	173288447	173292929	5	rs105545738	173335182	3.71e-06	cis
	148	Q9JM47	KCNIP3	3	120023917	120087136	3	rs104928512	119372096	3.76e-06	cis
	149	D3ZBW5	AKAP	9	53440272	53440595	9	rs105151216	52434663	3.76e-06	cis
	150	D3Z8P5	PDXK	20	10930651	10952194	20	rs105495260	11144362	3.77e-06	cis
	151	D3ZF03	AIFM3	11	87366621	87380704	11	rs105531605	87072486	3.9e-06	cis
	152	D4A4T0	STUB1	10	15197803	15200117	10	D10Mit6	14828084	3.98e-06	cis
	153	P14942	GSTA4	8	85497557	85518879	8	rs105138853	84967728	4.01e-06	cis
	154	F1M978	IMPA1	2	93675203	93696232	2	rs105298005	93229246	4.05e-06	cis
	155	P29411	AK3	1	247144491	247169693	1	rs106130324	247036912	4.09e-06	cis
	156	P15651	ACADS	12	47254484	47263747	12	rs104898575	48769964	4.13e-06	cis
	157	Q5I0L3	YARS2	11	88882616	88888377	11	rs105531605	87072486	4.52e-06	cis
	158	F1M8F5	SERPINA3A	6	127927650	127934162	6	rs13452416	128467434	4.64e-06	cis
	159	Q5PQX1	TOR1AIP1	13	73670141	73704678	13	rs105075110	73735083	4.65e-06	cis
	160	Q765A7	PGAP1	9	61066175	61134963	9	rs105722894	62896677	4.73e-06	cis
	161	Q76GL9	SLC1A4	14	104581190	104612597	14	rs106980800	102611707	4.87e-06	cis
	162	E9PTK4	THNSL1	17	88095830	88102262	17	rs106859894	89092325	4.96e-06	cis
	163	Q5XIG9	MTFP1	14	84330218	84334066	14	rs106228812	86043726	5.97e-06	cis
	164	A0A0G2K5D7	SPECC1	10	48240127	48542292	10	rs105225151	48949496	6.15e-06	cis
	165	D3ZWD3	PANK1	1	253119112	253185533	1	rs107252885	252422679	6.16e-06	cis
	166	Q9Z0Z5	SLC13A3	3	162084315	162147393	3	rs105849947	163005181	6.45e-06	cis
	167	Q920P0	DCXR	10	109906815	109909715	10	rs105003260	110634047	6.51e-06	cis
	168	P28037	ALDH1L1	4	123516788	123557501	4	rs105262132	124102413	6.66e-06	cis
	169	P42533	F3	2	225310624	225322272	2	rs8158772	225335880	6.71e-06	cis
	170	Q66HI4	F3	2	225310624	225322272	2	rs8158772	225335880	6.77e-06	cis
	171	D4AE06	FKBP15	5	78133886	78183122	5	D5Rat144	76915411	7e-06	cis
	172	Q9WUD2	TRPV2	10	48903540	48925030	10	rs105225151	48949496	7.09e-06	cis
	173	B2GUX5	NT5C3A	4	87237949	87281157	4	rs105946978	85892074	7.11e-06	cis
	174	Q569A7	DPH5	2	218834034	218866761	2	rs105555987	220515312	7.32e-06	cis
	175	P0C627	UBXN2B	5	19284548	19311088	5	rs105497452	18240374	7.41e-06	cis
	176	Q9JIX3	FHIT	15	15697290	16862873	15	rs105722818	17594859	7.43e-06	cis
	177	P00502	GSTA1	9	27368272	27452902	9	rs106532780	29330108	7.58e-06	cis
	178	O35331	PDXK	20	10930518	10952391	20	rs105495260	11144362	7.83e-06	cis
	179	Q64270	EIF2B1	12	37444072	37465398	12	rs106485257	37620489	7.91e-06	cis
	180	D3ZBM3	FECH	18	59941992	59975192	18	rs105295478	59532939	8.14e-06	cis
	181	B2RZ92	FAM151B	2	22023052	22059149	2	rs13451495	22725062	8.67e-06	cis
	182	Q3ZAU5	DDHD1	15	19965187	20032191	15	rs64545208	19958013	8.96e-06	cis
	183	A0A0G2K189	SCRN3	3	60024013	60048746	3	rs105096903	58105623	9.52e-06	cis
	184	B5DEH4	UAP1L1	3	2579258	2584523	3	rs105549012	2845482	1.01e-05	cis
	185	P29067	ARRB2	10	57040267	57048134	10	rs105494285	58370362	1.08e-05	cis
	186	Q9JJH5	PFKFB2	13	47413458	47440682	13	rs104922929	46884801	1.12e-05	cis
	187	Q5XID1	CIAPIN1	19	10596960	10610049	19	rs105127042	9999211	1.12e-05	cis
	188	D4AEG7	TBC1D13	3	8701855	8717515	3	rs106435756	8599539	1.14e-05	cis
	189	Q9Z327	SYNPO	18	55865467	55916220	18	rs105639735	56418989	1.15e-05	cis
	190	Q08201	ABCB4	4	22133521	22425515	4	rs105423634	22480676	1.22e-05	cis
	191	A0A0G2JSH6	TRPV2	10	48903540	48925030	10	rs105225151	48949496	1.28e-05	cis
	192	M0RCX0	PCBD2	17	8929810	8980571	17	rs104993192	9212887	1.3e-05	cis
	193	Q5I0D5	LHPP	1	204617852	204708987	1	rs106109477	206357457	1.31e-05	cis
	194	Q5FWT5	QRSL1	20	48855914	48881119	20	rs65721207	48077153	1.51e-05	cis
	195	B2RYA8	DNAJB2	9	82436458	82444668	9	rs105125797	81145977	1.57e-05	cis
	196	Q63450	CAMK1	4	145288996	145300177	4	rs105109827	146073852	1.58e-05	cis
	197	O08815	SLK	1	267359830	267412810	1	rs105043379	267277571	1.6e-05	cis
	198	G3V9D1	PLCD1	8	127753539	127782070	8	Acaa1	128008664	1.61e-05	cis
	199	B5DFF4	VPS37C	1	226742343	226767868	1	D1Rat293	226186791	1.64e-05	cis
	200	P97521	SLC25A20	8	117455262	117476734	8	Myl3	119009703	1.71e-05	cis
	201	F1M032	CYP2J10	5	115021723	115222084	5	rs105170847	116356396	1.76e-05	cis
	202	F1M7S3	PDYN	3	122194329	122206671	3	rs106861886	122326882	1.77e-05	cis
	203	Q4V8H7	WWP1	5	33609136	33664435	5	rs107013161	34799588	1.86e-05	cis
	204	Q5M7A7	CNRIP1	14	100217289	100247235	14	rs105724745	100076770	1.9e-05	cis
	205	A0A0G2JZC6	ARHGEF11	2	186980793	187101768	2	rs105099158	185263626	1.92e-05	cis
	206	D4A264	ZADH2	18	80939875	80949226	18	rs105398595	81526697	1.98e-05	cis
	207	P08503	ACADM	2	260124418	260148589	2	rs105760715	259946340	1.99e-05	cis
	208	P97697	IMPA1	2	93675203	93696232	2	rs105298005	93229246	2.09e-05	cis
	209	M0R3X3	ARHGEF10	16	79725643	79793619	16	rs105339098	80601087	2.12e-05	cis
	210	Q9R0T3	DNAJC3	15	104186792	104226329	15	rs104993072	103802895	2.12e-05	cis
	211	G3V644	NDUFV3	20	10265826	10275298	20	rs64769173	10008462	2.15e-05	cis
	212	P62824	RAB3C	2	41570597	41785792	2	rs105515834	41740571	2.3e-05	cis
	213	P97519	HMGCL	5	154294806	154308640	5	rs106191228	154217787	2.51e-05	cis
	214	P68182	PRKACB	2	252605307	252691886	2	rs105067935	253802965	2.54e-05	cis
	215	P14882	PCCA	15	108960562	109306603	15	rs105183757	108420554	2.54e-05	cis
	216	D4A4K4	VPS13C	8	73682887	73842928	8	rs105507347	74325589	2.61e-05	cis
	217	A0A0G2K5P9	PCCA	15	108960562	109306603	15	rs106812932	110542236	2.61e-05	cis
	218	Q499M5	ANKRD16	17	70386707	70398769	17	rs105251164	70659266	2.64e-05	cis
	219	D3ZU48	KLHDC4	19	54651911	54652381	19	rs64797121	54754443	2.64e-05	cis
	220	Q6UPE1	ETFDH	2	178367549	178389608	2	rs105432641	177842424	2.7e-05	cis
	221	Q68FW7	TARS2	2	197861115	197878142	2	rs107400285	199776200	2.83e-05	cis
	222	M0RDM7	PIGG	14	1567723	1595972	14	rs105767086	2759757	2.97e-05	cis
	223	A0A0G2K6Z8	PLEKHA7	1	185356975	185538694	1	rs105179688	185045305	2.98e-05	cis
	224	Q4KM86	GGACT	15	109307904	109316953	15	rs105183757	108420554	3.04e-05	cis
	225	B0BNJ4	ETHE1	1	81456984	81472097	1	rs107460276	82661614	3.09e-05	cis
	226	D3ZF77	AKR1C15	17	69835330	69862110	17	rs105055125	69151204	3.13e-05	cis
	227	Q5I0J5	MITD1	9	44472365	44560837	9	D9Utr11x3	42639521	3.14e-05	cis
	228	A0A0G2K214	ZC3H7B	7	122979021	123027150	7	rs105067907	121046195	3.14e-05	cis
	229	B0K012	CAMKMT	6	8669722	8729771	6	rs13452788	9974277	3.25e-05	cis
	230	G3V9K0	CARS	1	216759366	216801656	1	rs65562422	217164915	3.25e-05	cis
	231	M0RBM9	ARHGEF10L	5	159018893	159119171	5	rs105244243	158925839	3.35e-05	cis
	232	D4A2H8	NUDT12	9	105680670	105693357	9	rs106880176	105696003	3.39e-05	cis
	233	Q9WVK7	HADH	2	236353445	236395067	2	rs104939862	235833826	3.41e-05	cis
	234	D3ZXJ5	EFL1	1	144601410	144740735	1	rs105841834	146495207	3.5e-05	cis
	235	Q91ZS3	SDF4	5	173425907	173444620	5	rs105545738	173335182	3.53e-05	cis
	236	D3ZUB0	RCN1	3	95406284	95418679	3	rs63839134	97387665	3.55e-05	cis
	237	Q6P7R8	HSD17B12	3	82924687	83048435	3	D3Utr41	81603062	3.64e-05	cis
	238	Q9ER24	ATXN10	7	126228295	126351634	7	rs13450555	124354543	3.65e-05	cis
	239	Q5U4E6	GOLGA4	8	127171537	127248538	8	rs105064535	126208273	3.65e-05	cis
	240	Q5BJP5	TMEM230	3	124870869	124879216	3	rs105747631	125480920	3.68e-05	cis
	241	O35550	RABEP1	10	57462447	57579898	10	rs105016512	55545746	3.75e-05	cis
	242	P06300	PDYN	3	122194329	122206671	3	rs106861886	122326882	3.76e-05	cis
	243	Q5U2R6	P33MONOX	17	10586043	10598629	17	rs104993192	9212887	4.1e-05	cis
	244	P10688	PLCD1	8	127753539	127782070	8	Acaa1	128008664	4.11e-05	cis
	245	F1M7Q5	AMPD3	1	175586097	175630467	1	rs104921013	175772791	4.35e-05	cis
	246	Q02293	FNTB	6	99883959	99966988	6	rs106597772	101309663	4.36e-05	cis
	247	D3ZDZ1	APBB1IP	17	90099025	90149894	17	rs106298602	90306315	4.47e-05	cis
	248	A1IGU3	ARHGEF37	18	56817988	56870839	18	rs104948337	54988083	4.58e-05	cis
	249	F1LWN1	NCOA7	1	29225707	29385199	1	rs105352861	31123077	4.63e-05	cis
	250	O09178	AMPD3	1	175586097	175630467	1	rs104921013	175772791	4.79e-05	cis
	251	Q7TQ77	HOOK3	16	70778913	70831164	16	rs106686747	70987968	4.87e-05	cis
	252	Q66HP8	SLC25A20	8	117455262	117476734	8	Myl3	119009703	5.01e-05	cis
	253	B5DFB1	SYTL2	1	156334381	156440326	1	rs105098295	155334746	5.02e-05	cis
	254	D3ZAE9	ABCA8	10	98237141	98294522	10	D10Rat267	100224728	5.08e-05	cis
	255	A0A0G2JTK0	UNC5C	2	247248407	247397483	2	rs105700810	248442796	5.19e-05	cis
	256	A0A0G2KA11	PREX2	5	7627771	7941822	5	rs105927866	8897693	5.4e-05	cis
	257	G3V7P6	NUDT16	8	113672758	113675128	8	rs105341045	112982558	5.52e-05	cis
	258	Q9EQS0	TALDO1	1	214375515	214385885	1	rs105147402	215103130	5.53e-05	cis
	259	Q6P6R7	SGSM3	7	122203532	122232991	7	rs105442340	120374640	5.76e-05	cis
	260	Q761X5	UNC5C	2	247248407	247397483	2	rs105700810	248442796	5.78e-05	cis
	261	Q9QZQ5	CCN3	7	94375020	94383024	7	rs106865504	93439733	5.89e-05	cis
	262	M0R6T1	TATDN1	7	98782178	98804499	7	rs105104864	100689128	5.89e-05	cis
	263	P35467	S100A1	2	189900667	189903219	2	rs105126001	188231329	5.91e-05	cis
	264	Q62718	NTM	8	30039408	30222036	8	rs105090762	31094006	6.14e-05	cis
	265	D3ZKH0	RT1-CE16	20	3791407	3794027	20	rs104917691	1919390	6.43e-05	cis
	266	P25093	FAH	1	146713676	146736261	1	rs105841834	146495207	6.53e-05	cis
	267	Q9JI51	VTI1A	1	276309927	276490602	1	rs106753428	278199627	6.65e-05	cis
	268	A0A0G2K427	IVNS1ABP	13	68702820	68722472	13	rs105439513	67296209	6.65e-05	cis
	269	F1M9B9	IL1RAP	11	77463954	77593207	11	rs105814911	78141052	6.7e-05	cis
	270	P18395	CSDE1	2	205525204	205552991	2	rs105123117	206054146	6.78e-05	cis
	271	G3V8W9	TSTD3	5	35892737	35902262	5	rs13457408	35971656	6.81e-05	cis
	272	Q5BJK8	GOLIM4	2	174322673	174413236	2	rs104910357	172667336	6.85e-05	cis
	273	Q62915	CASK	21	9815652	10156155	21	rs105138195	10087050	6.98e-05	cis
	274	P27867	SORD	3	114176309	114207366	3	rs105315523	115544434	7.15e-05	cis
	275	Q5XHY7	STAM2	3	38230618	38277440	3	rs106315797	39634279	7.2e-05	cis
	276	D4AEL8	CEP131	10	109243039	109267500	10	rs105339331	109406125	7.34e-05	cis
	277	Q9ES67	ARHGEF11	2	186980793	187101768	2	rs105099158	185263626	7.44e-05	cis
	278	Q3B7D0	CPOX	11	44039669	44049648	11	rs105142414	42175315	7.5e-05	cis
	279	A0A0G2K0C0	FPGT	2	261382060	261402903	2	rs8160857	259867009	7.62e-05	cis
	280	G3V7I8	SLK	1	267359830	267412810	1	rs105043379	267277571	7.95e-05	cis
	281	F7ES73	NUB1	4	6951478	6978073	4	rs104999891	5192158	7.95e-05	cis
	282	Q4KLZ1	TMEM186	10	7077488	7080798	10	rs105884336	8605520	8.01e-05	cis
	283	P20717	PADI2	5	159428515	159471144	5	rs105161068	159507427	8.03e-05	cis
	284	D3ZXK4	ABHD11	12	24722283	24724997	12	rs104942711	25424978	8.35e-05	cis
	285	G3V6H9	NAP1L1	7	54213319	54236625	7	rs105394475	52650258	8.68e-05	cis
	286	F1LPA6	PADI2	5	159428515	159471144	5	rs105161068	159507427	8.84e-05	cis
	287	Q4KM93	TMEM177	13	35929819	35933243	13	rs105348391	35636711	8.89e-05	cis
	288	Q4V8D7	FAM221A	4	79021872	79043844	4	rs105387296	80731221	8.9e-05	cis
	289	Q63621	IL1RAP	11	77463954	77593207	11	rs105814911	78141052	9.05e-05	cis
	290	Q4G050	MKNK1	5	134691881	134730893	5	rs105405082	133768803	9.57e-05	cis
	291	D4A7U5	VWA5B2	11	83992076	84008946	11	rs65959529	82965595	0.000101099	cis
	292	F1M938	VTI1A	1	276309927	276490602	1	rs106753428	278199627	0.000103802	cis
	293	Q5I0L7	KTI12	5	128464035	128465557	5	rs105829314	127148138	0.000110749	cis
	294	Q7TP52	CMBL	2	84645084	84666835	2	rs107245910	84695484	0.000115389	cis
	295	Q66HA7	CBFB	19	37127508	37171069	19	rs105085349	35366911	0.000116032	cis
	296	P55053	FABP5	2	93981656	93985378	2	rs105226742	95676096	0.000116779	cis
	297	Q08415	KYAT1	3	8752625	8766433	3	rs106435756	8599539	0.000119184	cis
	298	D4A3D4	ABHD3	18	1892413	1946840	18	rs105199526	3653641	0.00012231	cis
	299	Q499R4	YRDC	5	142845114	142850111	5	rs104963774	141798527	0.00012606	cis
	300	P97524	SLC27A2	3	119014620	119052531	3	rs104928512	119372096	0.000130887	cis
	301	Q5XI21	TOM1	19	14392423	14426491	19	rs63939254	14509965	0.000132442	cis
	302	Q62835	RABEP2	1	197839430	197856312	1	rs105194808	199222037	0.000134514	cis
	303	P09811	PYGL	6	92597706	92643847	6	rs104917216	93432037	0.000135477	cis
	304	P17988	SULT1A1	1	198100586	198104109	1	rs105194808	199222037	0.000138033	cis
	305	A0A0G2K1L0	TNC	5	79789671	79874671	5	rs105019965	80295437	0.000139752	cis
	306	P97544	PLPP3	5	124690214	124765498	5	rs104944675	124498865	0.000141356	cis
	307	D4AEH9	AGL	2	219788234	219842986	2	rs105555987	220515312	0.000142882	cis
	308	D4A5R0	PPIH	5	138352916	138361702	5	rs104937254	138169639	0.000146091	cis
	309	P14408	FH	13	93651484	93677377	13	rs106410144	94377452	0.000146106	cis
	310	B2RYK0	GLCCI1	4	34282625	34614438	4	rs105596416	34509195	0.000147824	cis
	311	O88794	PNPO	10	84874927	84881190	10	rs106007505	86101778	0.000148932	cis
	312	P46413	GSS	3	151076254	151106557	3	rs63973412	152785737	0.000149892	cis
	313	P24090	AHSG	11	81711269	81717594	11	rs107213078	82048891	0.000154872	cis
	314	D3ZJA9	SLC27A3	2	189760747	189765415	2	rs105126001	188231329	0.000155847	cis
	315	Q5XIA2	SZRD1	5	159638259	159662754	5	rs105244243	158925839	0.000161211	cis
	316	Q498M9	GAPDH	10	78687661	78690857	10	rs105992728	79569062	0.000166745	cis
	317	D3ZUJ5	DTYMK	9	100921565	100930399	9	rs13452615	100439401	0.000168095	cis
	318	D4A7G5	GANC	3	112173907	112226023	3	rs104909780	112190365	0.000171572	cis
	319	Q505I4	C15ORF40	1	143601014	143607170	1	rs105032372	143151910	0.000174591	cis
	320	Q5EBC7	RABEP2	1	197839430	197856312	1	rs105194808	199222037	0.000175451	cis
	321	G3V8Y8	HIP1	12	24180937	24315373	12	rs105281795	23352197	0.000177214	cis
	322	D3ZV63	ODR4	13	67583621	67609469	13	rs105439513	67296209	0.000178271	cis
	323	D3ZTF6	PIK3C2A	1	185210922	185326314	1	D1Cebr52s3	185779712	0.000180373	cis
	324	M0R7T1	PHACTR4	5	150546430	150609352	5	rs105176235	150254059	0.000185972	cis
	325	G3V6S2	ACO1	5	56425024	56481218	5	rs106579098	54530625	0.000187322	cis
	326	G3V786	AKR1B8	4	61771970	61828657	4	rs105737929	61740400	0.000187632	cis
	327	Q812D3	PPIL3	9	65315410	65329066	9	rs105043863	67135192	0.000196077	cis
	328	F1LRL4	TBC1D9B	10	35637133	35677329	10	rs105469677	35684306	0.000199396	cis
	329	D3Z9L0	AGK	4	68483320	68560801	4	rs105319586	68003523	0.000207695	cis
	330	Q63270	ACO1	5	56425024	56481218	5	rs106579098	54530625	0.000211497	cis
	331	D3ZKZ6	NUDT16	8	113687975	113689681	8	rs105341045	112982558	0.000214447	cis
	332	D4AAB5	PM20D2	5	48420302	48436531	5	rs105651803	47503480	0.00021793	cis
	333	P27321	CAST	2	1452116	1561464	2	rs65190220	2720355	0.000219249	cis
	334	F1M3J4	ABCC4	15	103696557	103927592	15	rs104985359	102168679	0.000223787	cis
	335	B0K014	DTD1	3	138770574	138931549	3	rs105158083	137427923	0.000229908	cis
	336	A0A0G2K7Y2	OXR1	7	80351774	80788094	7	rs105234500	79244580	0.000232758	cis
	337	F1LPH1	CAST	2	1452116	1561464	2	rs65190220	2720355	0.000235795	cis
	338	F7F707	EDC4	19	37852659	37866355	19	rs105105804	37314309	0.000238032	cis
	339	Q8R4A1	ERO1A	15	19619973	19655381	15	rs64545208	19958013	0.000238864	cis
	340	A0A0G2JXD9	DOP1B	11	33925498	34027435	11	rs105627351	32279147	0.000241737	cis
	341	B5DEZ6	GNPDA2	14	62628111	62646110	14	rs105259514	61836732	0.000252359	cis
	342	P13668	STMN1	5	152680407	152686806	5	rs105538466	153571418	0.000255609	cis
	343	A0A0G2K5C6	MAP1A	3	113251778	113272186	3	rs104909780	112190365	0.000257543	cis
	344	Q99MS0	SEC14L2	14	84335597	84355528	14	rs106228812	86043726	0.000259221	cis
	345	F1LM05	SERPINA3N	6	127941526	128080889	6	rs13452416	128467434	0.00026064	cis
	346	Q4QQW3	ADHFE1	5	9403196	9429859	5	rs105411470	10553965	0.000262459	cis
	347	D3ZZZ5	PPCDC	8	62085547	62109166	8	rs106013462	63707007	0.000263935	cis
	348	Q3ZAV8	EDC4	19	37852659	37866355	19	rs105105804	37314309	0.000271666	cis
	349	P34926	MAP1A	3	113251778	113272186	3	rs104909780	112190365	0.000273132	cis
	350	G3V964	NTM	8	30039408	30222036	8	rs105090762	31094006	0.000277991	cis
	351	P51556	DGKA	7	3143827	3170146	7	rs105881051	2817635	0.000281141	cis
	352	Q63941	RAB3B	5	128501847	128568188	5	rs105829314	127148138	0.000281468	cis
	353	Q9JJ22	ERAP1	2	1410934	1449733	2	rs65190220	2720355	0.000282647	cis
	354	D4ACF2	TRIM21	1	167686173	167708714	1	rs105356813	168286105	0.00028666	cis
	355	D3ZUI5	COBL	14	92342957	92577936	14	rs107550435	91909453	0.000289442	cis
	356	G3V784	ADPGK	8	64088913	64116832	8	D8Rat35	65572791	0.000290543	cis
	357	Q63688	CYP7B1	2	102701903	102871257	2	rs105071254	100944727	0.000292541	cis
	358	F1LMH0	SEPTIN3	7	123510804	123526542	7	rs105142036	123183218	0.000297852	cis
	359	M0R7R2	MTRES1	20	48275762	48294948	20	rs65721207	48077153	0.000304576	cis
	360	Q4V8B0	OXR1	7	80351774	80788094	7	rs105234500	79244580	0.000310201	cis
	361	B0BN30	MTCH1	20	6937347	6961162	20	rs104908062	5994101	0.000313875	cis
	362	Q5EBD0	SEC14L2	14	84335597	84355528	14	rs106228812	86043726	0.000336199	cis
	363	P12368	PRKAR2A	8	117486083	117546370	8	rs105496322	116777180	0.000336559	cis
	364	P70473	AMACR	2	60949256	60961326	2	rs105215659	61023322	0.000339545	cis
	365	Q5XIS8	MIEF1	7	121462966	121478546	7	rs105067907	121046195	0.000349111	cis
	366	Q499N5	ACSF2	10	82284720	82326771	10	rs106191424	82336189	0.000353724	cis
	367	F7FDM3	MTIF2	14	113945843	113965745	14	rs105358577	115299610	0.00036039	cis
	368	Q62991	SCFD1	6	72124417	72202713	6	rs105003775	71194293	0.000363186	cis
	369	D4A1B2	ARPIN	1	141662850	141672810	1	rs104923532	141428575	0.000372318	cis
	370	F1LU97	SASH1	1	2782864	2846200	1	rs105532441	3860264	0.00037409	cis
	371	Q4V8A9	POMK	16	70859280	70869634	16	rs106686747	70987968	0.000375747	cis
	372	D4A857	IPO9	13	52207435	52256196	13	rs106095766	52568195	0.000384541	cis
	373	F6PUQ7	NMD3	2	166402838	166428331	2	rs105381591	166166673	0.000387015	cis
	374	M0R7F6	ETNPPL	2	235738416	235760352	2	rs104939862	235833826	0.000388215	cis
	375	Q64361	LXN	2	164628566	164634434	2	rs106461102	164900559	0.000404047	cis
	376	A0A0G2JVI6	CASK	21	9815652	10156155	21	rs105138195	10087050	0.000408327	cis
	377	Q4G075	SERPINB1A	17	32904119	32911495	17	D17Rat144	32924126	0.000413137	cis
	378	Q6TXG9	SFR1	1	267483145	267509350	1	rs105043379	267277571	0.000413424	cis
	379	A2IBE0	CA14	2	198010349	198016898	2	rs13449306	196394058	0.00041606	cis
	380	A0A0G2K0D3	LMOD1	13	52147555	52190228	13	Ren1	50430967	0.000423268	cis
	381	F1MAH6	CDH11	19	2393059	2551245	19	rs105781654	1354813	0.000424386	cis
	382	D4A4T6	RINT1	4	7852224	7885301	4	rs104908506	9846021	0.000427645	cis
	383	P15800	LAMB2	8	117268337	117280517	8	rs105496322	116777180	0.00043723	cis
	384	D3ZTE0	F12	17	9736577	9744420	17	D17Ucsf2	11443604	0.000438883	cis
	385	Q7TP08	AMACR	2	60949256	60961326	2	rs105215659	61023322	0.000441223	cis
	386	D4A3M7	BSDC1	5	147661618	147689759	5	D5Rat63	145726050	0.000441746	cis
	387	Q9QX79	FETUB	11	81648885	81660395	11	rs107213078	82048891	0.000457007	cis
	388	Q5XI86	PTRH2	10	74002151	74012159	10	D10Rat26	75727933	0.000458014	cis
	389	Q5XI79	NDUFAF7	6	1534594	1545828	6	rs105672832	1839899	0.000458733	cis
	390	P57769	SNX16	2	93518806	93540328	2	rs105298005	93229246	0.00046757	cis
	391	P80254	DDT	20	13827132	13831588	20	rs106323967	13647470	0.000474549	cis
	392	A0A0G2K326	RGS12	14	80975322	81053906	14	D14Rat37	81066039	0.000478926	cis
	393	F1LNL3	ABCA1	5	69857771	69983015	5	rs107560103	68393803	0.000479769	cis
	394	D4A0X7	LHFPL2	2	23770721	23852021	2	rs105260239	24366615	0.000500351	cis
	395	Q3T1J9	MOB1A	4	115024927	115041899	4	rs106878287	115190150	0.00050925	cis
	396	F1M403	UBE2O	10	105506955	105552986	10	rs106897396	104681569	0.00051474	cis
	397	P97840	LGALS9	10	64737022	64760201	10	rs106110002	63759884	0.000526498	cis
	398	Q6AXY0	GSTA6	9	27475273	27511176	9	rs106532780	29330108	0.000545545	cis
	399	D1M8S3	IL1RAP	11	77463954	77593207	11	rs105814911	78141052	0.000546643	cis
	400	G3V9S0	CYB5R1	13	51229890	51236463	13	Ren1	50430967	0.000566748	cis
	401	Q5EB81	CYB5R1	13	51229890	51236463	13	Ren1	50430967	0.000566748	cis
	402	D3ZMD4	CCDC85A	14	112719482	112946875	14	rs106473784	112740114	0.000570874	cis
	403	Q8CG45	AKR7A2	5	157759416	157768471	5	rs107570692	157203026	0.000573467	cis
	404	Q5M848	ORAI1	12	38981927	38995570	12	rs105458346	39163305	0.000574116	cis
	405	Q6AY97	CCDC91	4	181874861	182043593	4	rs104897395	182531645	0.000582299	cis
	406	Q4KM73	CMPK1	5	133759735	133786452	5	rs105776577	135020404	0.000595564	cis
	407	Q3SWT7	NRBP1	6	26486829	26497328	6	rs107480153	26992034	0.000605248	cis
	408	D3ZCR5	LARP6	8	65611570	65632706	8	rs105399053	65829819	0.000611626	cis
	409	Q5XHZ0	TRAP1	10	11724032	11757681	10	rs105873017	10766927	0.000612238	cis
	410	D3ZES7	PLXNA4	4	59445767	59809321	4	rs104956358	58350196	0.000612504	cis
	411	Q8R491	EHD3	6	25074955	25100977	6	rs107480153	26992034	0.000615173	cis
	412	O35052	CDS1	14	9396512	9456990	14	rs106950438	8378309	0.000619167	cis
	413	O08774	RGS12	14	80975322	81053906	14	D14Rat37	81066039	0.000624095	cis
	414	D3Z949	RGD1561671	17	11915413	11916026	17	rs105156487	13024965	0.000627234	cis
	415	A0A0G2JUG6	LRRC45	10	109893700	109904072	10	rs105003260	110634047	0.000646962	cis
	416	P50430	ARSB	2	23385183	23544963	2	rs105251977	21962275	0.000658523	cis
	417	D4AB66	STON2	6	115399326	115513354	6	rs107239436	116265663	0.000659989	cis
	418	B4F7A9	CSNK2A2	19	9972537	10012043	19	rs105554175	11241440	0.000666355	cis
	419	Q99MB4	CBWD1	1	242819390	242861767	1	rs105948526	244621266	0.000668046	cis
	420	Q8CJ44	SLC13A5	10	58810058	58834538	10	rs105381840	57467537	0.000671614	cis
	421	Q02974	KHK	6	26810579	26820959	6	rs13450236	27095578	0.000685857	cis
	422	D3ZSN7	SLC25A44	2	187774062	187786731	2	rs105126001	188231329	0.00069758	cis
	423	Q99MZ4	GGT7	3	151006531	151032302	3	rs107506661	152530157	0.000701832	cis
	424	A0A0H2UHK3	FASTKD2	9	70450444	70470550	9	rs106909950	72077506	0.000712634	cis
	425	Q5M831	DBNDD1	19	56302705	56311991	19	Agt	57316759	0.000717488	cis
	426	Q7TP48	APMAP	3	146376828	146407252	3	rs105816393	146219133	0.000724727	cis
	427	A0A0G2K219	FCHSD2	1	166125474	166395915	1	rs105307119	165593914	0.000726717	cis
	428	P08289	ALPL	5	156086497	156141537	5	rs13449683	156608078	0.000728168	cis
	429	P62963	PFN1	10	57273005	57275708	10	rs105016512	55545746	0.00073452	cis
	430	Q641Z5	CHAC2	14	115383910	115391652	14	rs105358577	115299610	0.000736519	cis
	431	D3ZGD0	GEMIN5	10	43554046	43599232	10	D10Rat166	43723734	0.00073956	cis
	432	Q9Z311	MECR	5	150001281	150027049	5	rs107160657	148470178	0.000742825	cis
	433	Q6J2U6	RNF114	3	164248731	164260497	3	rs104933131	163951759	0.000743256	cis
	434	A0A0G2K213	TEN1	10	105073077	105095094	10	rs64055175	105922772	0.000748823	cis
	435	P38718	MPC2	13	83681322	83700213	13	rs104950994	85209177	0.000751095	cis
	436	P41243	MATK	7	11325254	11330278	7	rs105959803	11646520	0.000754264	cis
	437	P14841	CST3	3	143219686	143223615	3	rs104907226	143317200	0.000773701	cis
	438	Q9JLZ1	GLRX3	1	209768696	209799903	1	rs105057676	208800503	0.000788904	cis
	439	B2GV55	UBE2Q1	2	189106039	189115108	2	rs105126001	188231329	0.000788926	cis
	440	E9PSN4	ZC3H13	15	57340579	57405287	15	rs105697518	56753388	0.000799547	cis
	441	A0A140TAE6	MECR	5	150001281	150027049	5	rs107160657	148470178	0.000803077	cis
	442	Q4V897	CCDC90B	1	157403595	157417147	1	rs105157918	158650385	0.000808429	cis
	443	B2RYW9	FAHD2A	3	120002364	120011364	3	D3Mit13	120139500	0.000812117	cis
	444	A0A0G2K5H7	SBNO1	12	37593874	37649036	12	D12Cebr1s1	36441451	0.000823113	cis
	445	Q63155	DCC	18	66523120	67224566	18	rs106084640	68167833	0.00083808	cis
	446	Q63678	AZGP1	12	19196611	19202647	12	rs105230550	17341740	0.00085548	cis
	447	Q9Z0U5	AOX1	9	64929721	65007870	9	rs105054326	64816356	0.00086009	cis
	448	D4A197	MCEE	1	125229469	125252666	1	rs105312014	123899495	0.000870144	cis
	449	D4AEL3	DMAC1	5	92038050	92039146	5	rs106188217	92039131	0.000876378	cis
	450	A0A0G2KB65	PHYKPL	10	34938667	34960840	10	rs105745689	36902642	0.000905425	cis
	451	Q7TQ24	KCTD13	1	198360627	198378934	1	rs64250287	200148306	0.000905493	cis
	452	D4A254	PHLPP2	19	41731646	41798383	19	Tat	41590495	0.000925657	cis
	453	D4ABS5	PITHD1	5	154322551	154332940	5	rs13452126	154314651	0.000930507	cis
	454	B1WC26	NANS	5	62109328	62126494	5	rs104929961	60632501	0.000932297	cis
	455	D3ZUX2	GLT1D1	12	32666635	32740732	12	rs105261592	33404808	0.000949373	cis
	456	D3Z8Q5	TUSC2	8	116318963	116322181	8	rs105010043	118251548	0.000958638	cis
	457	Q99PS8	HRG	11	81621283	81639952	11	rs107213078	82048891	0.000970981	cis
	458	A0A0G2JUT7	B3GLCT	12	6403940	6473321	12	rs105462844	6457022	0.000989677	cis
	459	A0A0G2JTN4	PFAS	10	55571118	55589978	10	rs105016512	55545746	0.000991019	cis
	460	Q6PEB9	CCDC127	1	31539215	31545559	1	rs105352861	31123077	0.000992589	cis
	461	P47728	CALB2	19	41482728	41509658	19	rs106239941	41425542	0.000993773	cis
	462	D3ZQK4	TXNDC16	15	19473373	19541815	15	rs105663009	19651317	0.00100515	cis
	463	F1LQL4	AZI2	8	126411829	126434579	8	rs105064535	126208273	0.00100725	cis
	464	P18645	GALE	5	154310453	154314955	5	rs106191228	154217787	0.00100791	cis
	465	A0A0G2KAT3	RPA1	10	62140419	62191512	4	rs105596416	34509195	1.48e-10	trans
	466	Q7TP21	RPA1	10	62140419	62191512	4	rs105596416	34509195	5.32e-10	trans
	467	B2RYI0	WDR91	4	62398797	62438958	10	rs105465966	59745924	7.3e-09	trans
	468	P05544	SPIN2A	21	17962905	17964888	6	rs13452416	128467434	7.78e-09	trans
	469	D3ZHI8	TRAPPC11	16	47874993	47920823	18	Ttr	15461552	4.16e-08	trans
	470	Q9Z2S9	FLOT2	10	65304902	65329312	3	rs107535368	11913651	5.09e-08	trans
	471	A0A0G2K1K5	TRAPPC11	16	47874993	47920823	18	Ttr	15461552	6.03e-08	trans
	472	Q9Z1E1	FLOT1	20	3427880	3438396	3	rs107535368	11913651	1.43e-07	trans
	473	D4A6C5	ARHGAP1	3	80555196	80576856	2	rs64148360	258952560	1.57e-07	trans
	474	F1LSG8	VPS50	4	28441301	28551784	20	rs104989114	5489900	1.76e-07	trans
	475	F1MAA3	PPP2R5D	9	16586803	16609631	2	rs64148360	258952560	2.03e-07	trans
	476	F1LXF1	BCR	20	14421141	14545772	5	rs13449683	156608078	2.35e-07	trans
	477	P25409	GPT	7	117759083	117761931	19	D19Mit2	13185569	3.09e-07	trans
	478	Q5U308	LRRC8D	14	5086054	5101177	4	rs105596416	34509195	3.63e-07	trans
	479	A0A0G2QC41	HDAC6	21	15295473	15316671	1	rs105143859	27849378	3.77e-07	trans
	480	D4AE00	AP3B2	1	143283996	143315633	2	rs104917212	262490867	4.62e-07	trans
	481	D3Z937	HMG20A	8	61080103	61157611	21	rs105009036	23235577	5.06e-07	trans
	482	D4A255	MEAK7	19	52408917	52424318	8	Acaa1	128008664	5.31e-07	trans
	483	Q5XI21	TOM1	19	14392423	14426491	9	rs105028488	75324409	5.68e-07	trans
	484	Q9ESR9	ABCA2	3	2648885	2668809	2	rs105633967	265363987	5.69e-07	trans
	485	Q5XIH7	PHB2	4	157230769	157235367	19	rs107149745	1965232	5.84e-07	trans
	486	P52164	MAX	6	99984260	100011388	5	rs13449683	156608078	5.93e-07	trans
	487	D4A8N2	FDX2	8	22086534	22091450	10	D10Rat228	102495761	7.5e-07	trans
	488	M0R4A0	PPP1R3G	17	29567404	29568447	19	rs64229518	47080740	7.66e-07	trans
	489	O54715	ATP6AP1	21	156407937	156415145	19	rs107149745	1965232	7.87e-07	trans
	490	B5DF86	COG8	19	39246625	39257451	15	D15Rat68	63498933	8.35e-07	trans
	491	A0JPQ5	RGD1560212	18	76725253	76731643	5	D5Rat63	145726050	9.11e-07	trans
	492	D3ZVU6	AVL9	4	87026530	87066356	2	rs64148360	258952560	1.13e-06	trans
	493	A0A0G2K8T5	SV2C	2	26502115	26699276	9	D9Cebr16C27s1	113252040	1.18e-06	trans
	494	Q4KM64	JAGN1	4	145399913	145404617	19	rs105781654	1354813	1.18e-06	trans
	495	P84817	FIS1	12	22750485	22765308	2	rs105921043	251912611	1.19e-06	trans
	496	P58295	SLC6A5	1	105284753	105336363	2	rs8160857	259867009	1.33e-06	trans
	497	D3ZE49	TRAPPC12	6	47955310	48020271	18	rs104921368	9841250	1.39e-06	trans
	498	Q80ZG1	RIC8A	1	213606599	213612904	19	Tat	41590495	1.57e-06	trans
	499	P25114	PFKFB4	8	117737117	117775386	13	rs104960402	28365278	1.63e-06	trans
	500	P36877	PPP2R2B	18	36985714	37245809	16	rs106068635	70778150	1.65e-06	trans
	501	Q6IRF8	ATP6AP1	21	156407937	156415145	19	rs107149745	1965232	1.65e-06	trans
	502	D3ZNV6	ELMOD2	19	24467964	24487396	16	rs13452796	62480824	1.74e-06	trans
	503	C0HLN0	PIGBOS1	8	79715337	79719706	10	rs105225151	48949496	1.77e-06	trans
	504	P10499	KCNA1	4	159190804	159192526	2	rs105003323	258140600	1.78e-06	trans
	505	D3ZUY0	RDH14	6	36107147	36112064	10	D10Cebr4s7	47093183	1.79e-06	trans
	506	Q5XIH4	LIAS	14	44507218	44524252	18	rs105610447	44139491	1.85e-06	trans
	507	P70582	NUP54	14	17123360	17141767	21	rs105552010	25955647	1.88e-06	trans
	508	D4A7R0	SRP72	14	33447591	33560503	7	rs65713806	127525466	1.92e-06	trans
	509	Q91V33	KHDRBS1	5	147927152	147953093	21	rs105009036	23235577	2.1e-06	trans
	510	F1M086	ELP4	3	95838262	95954983	19	rs65059124	2693192	2.28e-06	trans
	511	Q03348	PTPRA	3	122976104	123084863	1	D1Cebrp131s2	72772258	2.32e-06	trans
	512	F1MA54	PDK1	3	58530870	58558027	10	rs105016512	55545746	2.32e-06	trans
	513	P07633	PCCB	8	109368624	109418872	15	rs106812932	110542236	2.34e-06	trans
	514	G3V9M8	FAM50A	4	104949597	104956714	19	D19Rat52	16397912	2.34e-06	trans
	515	Q5M887	TRAPPC13	2	34223352	34254968	18	rs104921368	9841250	2.43e-06	trans
	516	Q5U214	SNRPA	1	83999671	84008293	21	rs105552010	25955647	2.5e-06	trans
	517	Q812E4	SYTL5	21	14019961	14109568	14	rs65518575	92872859	2.74e-06	trans
	518	P06761	HSPA5	3	13838304	13842762	2	rs105275005	255637113	3.03e-06	trans
	519	F7FKL9	PFK2	8	118392773	118414603	13	rs104960402	28365278	3.1e-06	trans
	520	Q63065	PDK1	3	58530870	58558027	10	rs105016512	55545746	3.4e-06	trans
	521	Q5FWT7	UBLCP1	10	30103613	30118873	19	D19Rat52	16397912	3.4e-06	trans
	522	D3ZNQ6	UBE2M	1	65537640	65541177	19	rs105085349	35366911	3.57e-06	trans
	523	A0A0G2K5E4	DNAJA3	10	11060313	11085210	11	rs105262440	89318199	3.65e-06	trans
	524	P04774	SCN1A	3	52381975	52510507	17	rs105142678	77784049	3.92e-06	trans
	525	A0A0G2K437	AMFR	19	11473541	11508102	4	rs105056174	73053079	3.98e-06	trans
	526	P0CC09	HIST2H2AA2	2	198388809	198389201	7	rs105442340	120374640	4.2e-06	trans
	527	G3V9I9	SREK1	2	33809807	33841499	21	rs105009036	23235577	4.54e-06	trans
	528	M0RC57	SMAP1	9	30068659	30161578	6	rs106503011	98622795	4.74e-06	trans
	529	D3ZAQ0	FUNDC2	18	402295	407954	8	rs105092678	18692485	4.81e-06	trans
	530	F1M9B2	IGFBP7	14	33010300	33070190	17	D17Mit7	8654278	4.82e-06	trans
	531	F1M9G6	TAOK1	10	62566732	62630155	6	rs104960125	53616860	4.85e-06	trans
	532	M0R635	TXNL4A	18	76725221	76740673	5	D5Rat63	145726050	4.89e-06	trans
	533	D3ZXD8	TMEM245	5	73918747	73986373	11	rs105402220	83458633	4.95e-06	trans
	534	D3ZSD8	TMEM143	1	101884019	101900070	17	rs64203227	78978933	5.09e-06	trans
	535	D3ZQG6	TRIM2	2	183145089	183213228	9	rs106532780	29330108	5.46e-06	trans
	536	O88944	KCNQ3	7	106717229	107009330	4	rs104904508	35141772	5.61e-06	trans
	537	B0BND9	SRP72	14	33447591	33560503	7	rs106052624	128870021	5.82e-06	trans
	538	P11240	COX5A	8	62298358	62309765	9	D9Rat60	52896775	5.92e-06	trans
	539	E9PT76	RPS2	19	14345993	14346891	10	rs106862691	106018388	5.95e-06	trans
	540	O35095	NCDN	5	144769452	144779212	8	rs104910578	128322556	5.99e-06	trans
	541	P18298	MAT2A	4	100296075	100303080	2	rs105921043	251912611	6.36e-06	trans
	542	Q5M9H2	ACADVL	10	56619303	56624526	8	D8Cebr103s2	130488112	6.41e-06	trans
	543	D4A0Y2	DOP1A	8	94122728	94225031	1	rs105717543	97069822	6.56e-06	trans
	544	D3ZXX3	UNC80	9	73493027	73683000	10	rs105822550	39829407	6.56e-06	trans
	545	Q4KM86	GGACT	15	109307904	109316953	10	D10Rat7	104329350	6.73e-06	trans
	546	P84083	ARF5	4	55715744	55718670	8	rs106593237	120482841	6.76e-06	trans
	547	P09456	PRKAR1A	10	97940705	97957336	9	rs106603182	50520010	6.84e-06	trans
	548	A0A0G2K099	ATP5A1	18	74156553	74164490	11	rs105262440	89318199	6.94e-06	trans
	549	Q0VGK3	GLYCTK	8	114848084	114853103	11	rs65940340	86667749	7.07e-06	trans
	550	Q5HZF2	WBP4	15	61745989	61772516	5	rs105357692	154916310	7.13e-06	trans
	551	A0A0G2JTN3	USP54	15	4091754	4190408	1	rs106179812	107016757	7.3e-06	trans
	552	D3ZQ02	WDR37	17	57983937	58050992	2	rs64148360	258952560	7.42e-06	trans
	553	Q6TUG0	DNAJB11	11	81741297	81757813	10	rs105166753	41810776	7.51e-06	trans
	554	A0A0G2K2B4	NCOR1	10	48629121	48772890	9	rs105125746	57268112	7.56e-06	trans
	555	D4ADP2	UBE2Q2L	21	10771112	10772633	10	rs105991086	100462510	7.73e-06	trans
	556	F1M6T3	JCAD	17	55670331	55709740	14	rs107550435	91909453	7.9e-06	trans
	557	F1M1R4	RBM27	18	36596585	36656314	10	rs105166753	41810776	7.94e-06	trans
	558	P59215	GNAO1	19	11513201	11669578	2	rs64148360	258952560	7.97e-06	trans
	559	P42260	GRIK2	20	53789760	54517709	4	rs66103162	34148686	8.09e-06	trans
	560	D3ZK93	GSG1L	1	197272016	197482529	3	rs106049513	124641048	8.13e-06	trans
	561	B1H257	BORCS5	4	168396775	168464352	1	rs105234117	278886717	8.25e-06	trans
	562	A0A1W2Q6C7	DZIP1	15	104117556	104170958	20	D20Rat10	36334232	8.31e-06	trans
	563	D4A8V2	CCDC177	6	104406897	104409005	2	rs64148360	258952560	8.39e-06	trans
	564	D4AB70	EDEM3	13	69135128	69199511	2	D2Rat236	211260037	8.45e-06	trans
	565	Q6IE24	USP54	15	4091754	4190408	1	rs106179812	107016757	8.51e-06	trans
	566	G3V953	RBBP6	1	192933540	192965158	21	rs105773579	18962100	8.6e-06	trans
	567	P18265	GSK3A	1	82097247	82108203	2	rs64148360	258952560	8.74e-06	trans
	568	A0A0G2JY20	SELENOW	1	77803475	77808513	2	rs107245910	84695484	8.9e-06	trans
	569	Q08877	DNM3	13	79910382	80379929	16	rs105712087	61387359	8.97e-06	trans
	570	B1WC61	ACAD9	2	122782060	122805768	9	D9Utr11x3	42639521	9.12e-06	trans
	571	P20411	FCER1G	13	89601896	89606326	19	rs106748849	49568621	9.15e-06	trans
	572	F1LRB8	MAT2A	4	100296075	100303080	2	rs105921043	251912611	9.29e-06	trans
	573	P70549	SLC8A3	6	104891376	105097054	10	rs106897396	104681569	9.3e-06	trans
	574	Q5PQN7	LZIC	5	166430400	166442284	3	rs105407931	156521251	9.41e-06	trans
	575	O88664	TAOK1	10	62566732	62630155	6	rs104960125	53616860	9.41e-06	trans
	576	D4A4P3	NDUFB3	9	65478496	65488702	19	rs107149745	1965232	9.45e-06	trans
	577	Q0ZFS8	SRSF3	20	6288267	6298213	21	rs105009036	23235577	9.54e-06	trans
	578	D3ZG83	MAP3K10	1	84473071	84491466	13	D13N2	61934331	9.55e-06	trans
	579	D3Z865	MPDU1	10	56261637	56267213	20	rs105503950	36153100	9.7e-06	trans
	580	D4AE06	FKBP15	5	78133886	78183122	21	rs105215970	37596995	9.86e-06	trans

## Sheet: S3B
	Table S3B. Female-specific pQTLs identified in 29 RI strains, Related to Figure 3.
	A total of 305 cis-pQTLs modulate the expression of 433 protein in female at cutoff value p = 3.33 × 10-3 .
	Index	UniProt Acession	Protein name	Chromosome	Protein start	Protein end	SNP accession number	SNP position	p value
	1	P10633	CYP2D3	7	123625590	123638765	rs105142036	123183218	1.57e-13
	2	P12939	CYP2D5	7	123616596	123621102	rs105142036	123183218	3.79e-13
	3	P12938	CYP2D3	7	123625590	123638765	rs105142036	123183218	5.32e-13
	4	Q64680	CYP2D4	7	123599266	123608436	rs105142036	123183218	1.04e-12
	5	F1M572	KYAT3	2	248649441	248690089	rs104955073	250023306	1.16e-12
	6	Q5HZA9	TMEM126A	1	156283128	156291052	rs105098295	155334746	1.21e-12
	7	Q58FK9	KYAT3	2	248649441	248690089	rs104955073	250023306	2.56e-12
	8	Q9Z158	STX17	5	63870432	63922730	rs104999692	63189514	5.2e-12
	9	Q6AYG2	DNAJC28	11	31770165	31772984	rs105095589	31720687	1.65e-11
	10	F1MAR6	PRODH1	11	87058616	87075785	rs105531605	87072486	1.78e-11
	11	D4AED6	METTL27	12	24767351	24775891	rs104942711	25424978	3.21e-11
	12	D3ZFQ3	NUBPL	6	72891725	73148536	rs105003775	71194293	5.49e-11
	13	Q64591	DECR1	5	29573898	29601748	rs105006941	31086507	9.39e-11
	14	P21775	ACAA1A	8	128027958	128036236	rs104910578	128322556	1.01e-10
	15	P10634	CYP2D2	7	123651827	123655896	rs105142036	123183218	1.35e-10
	16	A0A0G2JT64	AKR1B8	4	61771970	61828657	rs105259719	62125002	4.46e-10
	17	Q66HG9	MAVS	3	123776181	123790567	rs105747631	125480920	5.32e-10
	18	Q6AY99	AKR1B8	4	61771970	61828657	rs105259719	62125002	7.07e-10
	19	P18588	MX1	11	37891156	37914983	rs105317054	36273523	7.51e-10
	20	F1M9W9	TRAPPC8	18	15298978	15375031	rs105976889	15719825	1.14e-09
	21	D3ZLM5	NHLRC2	1	277355619	277415907	Adrb1	277328226	1.51e-09
	22	Q63707	DHODH	19	42066351	42082012	rs106400333	41545898	1.53e-09
	23	A0A0G2K1N9	SELENOO	7	130071122	130082014	rs105767573	129522983	2.4e-09
	24	P18589	MX2	11	38035450	38059950	rs105317054	36273523	2.72e-09
	25	D3ZZE3	ARMH3	1	265575448	265757389	rs104932407	266338923	4.49e-09
	26	D3ZI42	LRSAM1	3	11972813	12007570	rs107535368	11913651	7.48e-09
	27	P57113	GSTZ1	6	111176798	111187244	rs13450441	110989963	1.13e-08
	28	Q3V5X8	ENDOG	3	8741766	8744592	rs106435756	8599539	1.23e-08
	29	Q62881	NOL3	19	37235001	37236649	rs105085349	35366911	1.44e-08
	30	G3V7V6	RETSAT	4	100465170	100474301	rs106046290	99659698	2.1e-08
	31	E9PTB2	SUPT5H	1	85437780	85466854	rs106407860	85516251	2.25e-08
	32	P47727	CBR1	11	33812989	33815418	rs63803150	33211681	2.28e-08
	33	Q8VHE9	RETSAT	4	100465170	100474301	rs106046290	99659698	2.97e-08
	34	Q812E8	NADSYN1	1	216985714	217013702	rs65562422	217164915	3.02e-08
	35	D3ZM09	SARS2	1	86923591	86935904	rs106407860	85516251	4.66e-08
	36	A0A0G2JVI4	FCSK	19	43338166	43357822	rs106551072	44499789	4.82e-08
	37	Q91ZW6	TMLHE	20	237506	284943	rs104917691	1919390	5.44e-08
	38	Q5XIA6	SMPD1	1	170383682	170387524	rs105131702	171517317	6.14e-08
	39	P70583	DUT	3	117514444	117525446	rs104918910	118387736	6.78e-08
	40	Q6AYS4	FUCA2	1	7658890	7673683	rs105602230	6077436	6.92e-08
	41	F1M957	VWF	4	158088505	158219523	rs106833234	156258457	7.45e-08
	42	Q4KLZ6	TKFC	1	226644200	226657408	D1Rat293	226186791	8.81e-08
	43	P15127	INSR	12	1680957	1816414	rs104896715	1759613	9.17e-08
	44	A0A0G2JSV2	CBR1	11	33813041	33815418	rs63803150	33211681	9.46e-08
	45	A0A0G2K658	CBR1	11	33812662	33865933	rs63803150	33211681	9.58e-08
	46	G3V8P5	RGD1310127	1	199687778	199716205	rs64250287	200148306	1e-07
	47	T2CB11	INSR	12	1680957	1816414	rs104896715	1759613	1.05e-07
	48	F1M5N4	ME3	1	153861569	154056654	rs105098295	155334746	1.1e-07
	49	Q9JLJ3	ALDH9A1	13	85580828	85597493	rs107453206	86930661	1.2e-07
	50	P47967	LGALS5	10	66225995	66229311	D10Rat29	67988219	1.47e-07
	51	Q6QI86	HDHD2	18	73226630	73278337	D18Rat9	72243303	1.57e-07
	52	G3V9U2	ACAA2	18	70733872	70762395	rs106166612	71124403	1.64e-07
	53	Q6AYR6	HDHD2	18	73226630	73278337	D18Rat9	72243303	1.8e-07
	54	A0A0G2JSI1	ALDH9A1	13	85580828	85597493	rs107453206	86930661	2.08e-07
	55	P48450	LSS	20	12842884	12870497	rs106323967	13647470	2.15e-07
	56	Q5XI17	TARS3	1	126523169	126559489	rs105469368	127055868	2.44e-07
	57	P13437	ACAA2	18	70733872	70762395	rs106166612	71124403	2.87e-07
	58	F1MAD2	PATJ	5	117052260	117340336	rs105712469	117916445	3.03e-07
	59	P32232	CBS	20	10361988	10386751	rs64542764	10518616	3.21e-07
	60	A0A0G2JZH8	PDHX	3	92909725	92969050	rs106820690	92642057	3.45e-07
	61	Q68FT3	PYROXD2	1	261961379	261986759	rs104919229	263420206	3.54e-07
	62	A0A0H2UHV7	AARS2	9	17869124	17880706	rs105161121	16075029	4.56e-07
	63	D3ZAQ0	FUNDC2	18	402295	407954	rs64050828	1032291	5.04e-07
	64	D4A4P4	FLAD1	2	188726994	188736462	rs105126001	188231329	5.55e-07
	65	F1LMZ4	GFM2	2	27949208	27984256	rs104925091	26862942	5.75e-07
	66	Q5BJP6	GFM2	2	27949208	27984256	rs104925091	26862942	5.75e-07
	67	A0A0G2K6D5	PITRM1	17	68477446	68509120	rs105055125	69151204	5.8e-07
	68	G3V6R7	OXSM	15	10462106	10466496	rs106752922	10165347	6.87e-07
	69	Q4KLZ1	TMEM186	10	7077488	7080798	rs105393903	8784899	7.29e-07
	70	D4AA35	ASMTL	12	18531990	18534836	rs105230550	17341740	8.58e-07
	71	D3ZX08	AARS2	9	17869124	17880706	rs105161121	16075029	8.76e-07
	72	A0A0G2K5D7	SPECC1	10	48240127	48542292	rs105225151	48949496	9.35e-07
	73	Q91XQ2	EPM2A	1	5448958	5571512	rs105490014	5312732	1.08e-06
	74	G3V9D1	PLCD1	8	127753539	127782070	rs105064535	126208273	1.13e-06
	75	P35745	ACYP2	14	114891246	115052450	rs105358577	115299610	1.14e-06
	76	Q7TQ85	PDHX	3	92909725	92969050	rs106820690	92642057	1.31e-06
	77	D4A1R8	CPNE1	3	151616037	151625644	rs107506661	152530157	1.39e-06
	78	G3V8Q8	SEC23IP	1	200167169	200210377	rs105204248	202045119	1.52e-06
	79	D4AA38	HLCS	11	34352287	34526931	D11Cebr15s1	33077226	1.66e-06
	80	P10688	PLCD1	8	127753539	127782070	rs105064535	126208273	1.7e-06
	81	Q3B8N9	BPHL	17	31498883	31535172	D17Rat144	32924126	1.86e-06
	82	D3ZF03	AIFM3	11	87366621	87380704	rs65940340	86667749	1.89e-06
	83	A0A0G2QC04	PLS1	8	103557364	103608913	rs105343062	104588480	1.93e-06
	84	O88350	RBBP9	3	138701586	138708332	rs105178236	139989420	2.12e-06
	85	D4A8R5	SLC39A12	17	81455955	81541759	rs105897358	79608569	2.22e-06
	86	Q5M7T7	PLA2G7	9	19935768	19978013	rs105325920	20132934	2.54e-06
	87	Q9JJH5	PFKFB2	13	47413458	47440682	rs104922929	46884801	3e-06
	88	Q6AY80	NQO2	17	32132347	32158538	D17Rat144	32924126	3.06e-06
	89	Q5XHZ0	TRAP1	10	11724032	11757681	rs105873017	10766927	3.24e-06
	90	Q9EQS0	TALDO1	1	214375515	214385885	rs105147402	215103130	3.26e-06
	91	Q63556	SERPINA3M	6	127808785	127816055	rs13452416	128467434	3.8e-06
	92	Q5I0G4	GARS	4	85235172	85276044	rs105946978	85892074	3.95e-06
	93	Q769K2	NAPEPLD	4	9966891	10002247	rs105286625	11681891	4.63e-06
	94	Q99MS0	SEC14L2	14	84335597	84355528	rs106228812	86043726	4.76e-06
	95	D3ZTW9	EXOG	8	128133431	128153110	Acaa1	128008664	4.99e-06
	96	Q62920	PDLIM5	2	247818243	247988462	rs105700810	248442796	6.07e-06
	97	P43245	ABCB1B	4	22225461	22307453	rs105423634	22480676	6.93e-06
	98	Q4V7F3	OSGEPL1	9	53084045	53097979	rs106073351	53622965	7.44e-06
	99	Q9Z0Z5	SLC13A3	3	162084315	162147393	rs105849947	163005181	7.83e-06
	100	D4AE06	FKBP15	5	78133886	78183122	D5Rat144	76915411	8.35e-06
	101	B5DFF4	VPS37C	1	226742343	226767868	D1Rat293	226186791	8.61e-06
	102	Q5S6T3	CRPPA	6	55881387	56159464	rs63773610	54020985	8.81e-06
	103	P29067	ARRB2	10	57040267	57048134	rs105494285	58370362	9.57e-06
	104	D3ZV91	L3HYPDH	6	94824112	94834908	D6Cebr36s1	95470912	9.89e-06
	105	A0A0G2K478	DGUOK	4	115180433	115208061	rs106151894	114012111	1.06e-05
	106	Q5XID1	CIAPIN1	19	10596960	10610049	rs105127042	9999211	1.06e-05
	107	Q76GL9	SLC1A4	14	104581190	104612597	rs106980800	102611707	1.06e-05
	108	D3ZDE4	DGUOK	4	115180433	115208061	rs106151894	114012111	1.1e-05
	109	Q64270	EIF2B1	12	37444072	37465398	rs106485257	37620489	1.18e-05
	110	A0A0G2K189	SCRN3	3	60024013	60048746	rs105096903	58105623	1.21e-05
	111	Q5EBD0	SEC14L2	14	84335597	84355528	rs106228812	86043726	1.24e-05
	112	A0A140UHX9	CCZ1B	12	12638864	12662371	rs107416088	13307297	1.27e-05
	113	P24329	TST	7	119616324	119623072	rs105442340	120374640	1.34e-05
	114	D3ZUM4	GLB1	8	122439328	122511939	rs106256572	122515941	1.37e-05
	115	Q6MGB5	HSD17B8	20	3817179	3819235	rs104989114	5489900	1.39e-05
	116	Q6AY84	SCRN1	4	84678975	84740909	rs105946978	85892074	1.4e-05
	117	P14669	ANXA3	14	14364008	14426437	rs63894203	13969662	1.44e-05
	118	Q3KRE0	ATAD3A	5	173189592	173209768	rs105545738	173335182	1.47e-05
	119	D4A3V0	EVA1A	4	112773938	112823659	rs105810436	112705235	1.52e-05
	120	D4A197	MCEE	1	125229469	125252666	rs105312014	123899495	1.56e-05
	121	Q62935	VWF	4	158088505	158219523	rs106833234	156258457	1.7e-05
	122	Q641Y5	ATG7	4	146598413	146777124	rs105109827	146073852	1.86e-05
	123	Q6P2A5	AK3	1	247144491	247169693	rs106130324	247036912	1.93e-05
	124	Q80W92	VAC14	19	40927007	41029206	rs64357594	40877480	1.94e-05
	125	Q5XIG9	MTFP1	14	84330218	84334066	rs106228812	86043726	2.01e-05
	126	Q5I0K3	CLYBL	15	108608204	108838235	rs105183757	108420554	2.1e-05
	127	Q920P0	DCXR	10	109906815	109909715	D10Rat226	108892539	2.32e-05
	128	Q9R0T3	DNAJC3	15	104186792	104226329	rs104993072	103802895	2.38e-05
	129	Q6P6R7	SGSM3	7	122203532	122232991	rs105442340	120374640	2.59e-05
	130	Q02293	FNTB	6	99883959	99966988	rs106597772	101309663	2.7e-05
	131	B2GUX5	NT5C3A	4	87237949	87281157	rs105946978	85892074	2.85e-05
	132	P29411	AK3	1	247144491	247169693	rs106130324	247036912	3.08e-05
	133	Q569A7	DPH5	2	218834034	218866761	rs105555987	220515312	3.1e-05
	134	D4AEG7	TBC1D13	3	8701855	8717515	rs106435756	8599539	3.32e-05
	135	A0A0G2K9E5	LARS2	8	132441285	132536369	D8Cebr103s2	130488112	3.44e-05
	136	Q5U1Y4	AKR1E2	17	69365453	69379947	rs105251164	70659266	3.63e-05
	137	G3V784	ADPGK	8	64088913	64116832	D8Rat35	65572791	4.12e-05
	138	P04762	CAT	3	93379874	93412058	rs106339117	95213384	4.13e-05
	139	D4A7G5	GANC	3	112173907	112226023	rs105698336	110550039	4.17e-05
	140	Q5M848	ORAI1	12	38981927	38995570	rs8171976	38452450	4.18e-05
	141	Q5I0L3	YARS2	11	88882616	88888377	rs105262440	89318199	4.23e-05
	142	Q08415	KYAT1	3	8752625	8766433	rs106435756	8599539	4.39e-05
	143	Q6UPE1	ETFDH	2	178367549	178389608	rs105432641	177842424	4.41e-05
	144	P35467	S100A1	2	189900667	189903219	rs105126001	188231329	4.48e-05
	145	Q5U2R6	P33MONOX	17	10586043	10598629	rs104997794	11047505	4.6e-05
	146	Q5M7A7	CNRIP1	14	100217289	100247235	rs105147859	100858140	4.93e-05
	147	Q497B0	NIT2	11	45462345	45473104	rs105196745	44249917	5.11e-05
	148	Q9WUD2	TRPV2	10	48903540	48925030	rs105225151	48949496	5.28e-05
	149	D4A3D4	ABHD3	18	1892413	1946840	rs105199526	3653641	5.43e-05
	150	P13668	STMN1	5	152680407	152686806	rs13449812	151045237	5.53e-05
	151	D3ZXK4	ABHD11	12	24722283	24724997	rs104942711	25424978	5.54e-05
	152	D4A857	IPO9	13	52207435	52256196	rs106095766	52568195	5.69e-05
	153	P13676	APEH	8	116862625	116872215	rs105496322	116777180	6.02e-05
	154	O55166	VPS52	20	5432004	5441706	rs104989114	5489900	6.38e-05
	155	Q765A7	PGAP1	9	61066175	61134963	rs105722894	62896677	6.61e-05
	156	P09005	SPI21	6	128052682	128055175	rs13452416	128467434	6.71e-05
	157	A0JPQ9	CHID1	1	214039481	214074663	rs105147402	215103130	6.79e-05
	158	Q9Z2Q4	MTR	17	66210461	66295014	rs105792786	65755307	6.81e-05
	159	P70623	FABP4	2	93792601	93797305	rs105226742	95676096	6.88e-05
	160	O88767	PARK7	5	167982439	168004724	rs104970706	167629022	7.08e-05
	161	P00502	GSTA1	9	27368272	27452902	rs106532780	29330108	7.27e-05
	162	M0RDM7	PIGG	14	1567723	1595972	rs105767086	2759757	7.36e-05
	163	G3V9E4	APEH	8	116862625	116872215	rs105496322	116777180	7.56e-05
	164	D4A5J1	KBTBD11	16	79696891	79700992	D16Rat15	80215507	7.7e-05
	165	D3Z9L0	AGK	4	68483320	68560801	rs105319586	68003523	8.53e-05
	166	P04904	GSTA3	9	27402381	27417023	rs106532780	29330108	8.71e-05
	167	A0A0G2K350	NAPG	18	58325319	58344070	rs105295478	59532939	8.89e-05
	168	Q64380	SARDH	3	5737200	5802129	rs105070847	5941190	9.34e-05
	169	B5DEH4	UAP1L1	3	2579258	2584523	rs106691080	1527759	9.35e-05
	170	P58405	STRN3	6	72376330	72462658	rs105312859	73779782	9.46e-05
	171	Q6P7R8	HSD17B12	3	82924687	83048435	D3Utr41	81603062	9.62e-05
	172	O08623	SQSTM1	10	35704730	35716294	rs105657233	37273084	9.88e-05
	173	D3ZMY7	NT5C2	1	266659519	266782910	rs105043379	267277571	0.000103746
	174	Q5PQX1	TOR1AIP1	13	73670141	73704678	rs105075110	73735083	0.000105554
	175	P97519	HMGCL	5	154294806	154308640	rs13452126	154314651	0.000108935
	176	P18395	CSDE1	2	205525204	205552991	rs105123117	206054146	0.000115022
	177	D4A4T0	STUB1	10	15197803	15200117	D10Mit6	14828084	0.000117017
	178	Q9JM47	KCNIP3	3	120023917	120087136	rs104928512	119372096	0.000120631
	179	M0R7R2	MTRES1	20	48275762	48294948	rs107105387	49680123	0.000121062
	180	Q4V8D7	FAM221A	4	79021872	79043844	rs105387296	80731221	0.000121516
	181	Q62991	SCFD1	6	72124417	72202713	rs105003775	71194293	0.000128064
	182	P15651	ACADS	12	47254484	47263747	rs104898575	48769964	0.000128685
	183	P61023	CHP1	3	111354506	111389989	rs105698336	110550039	0.000129596
	184	Q63530	PTER	17	80250521	80311981	rs105537411	80990605	0.000133023
	185	P20717	PADI2	5	159428515	159471144	rs105161068	159507427	0.000135285
	186	Q5XIH4	LIAS	14	44507218	44524252	rs104905903	46296217	0.000145423
	187	D3ZXL9	KCTD4	15	58016238	58019442	rs105697518	56753388	0.000147939
	188	P42533	F3	2	225310624	225322272	rs8158772	225335880	0.000147952
	189	F1LPA6	PADI2	5	159428515	159471144	rs105161068	159507427	0.000154398
	190	D3ZKH0	RT1-CE16	20	3791407	3794027	rs104917691	1919390	0.00015644
	191	Q66HI4	F3	2	225310624	225322272	rs8158772	225335880	0.000156971
	192	A1IGU3	ARHGEF37	18	56817988	56870839	rs104948337	54988083	0.000158161
	193	B2GV72	CBR3	11	33909439	33917674	D11Cebr15s1	33077226	0.000163538
	194	F1LYQ8	FARP1	15	106434177	106625837	rs105183757	108420554	0.000167601
	195	Q5I0D5	LHPP	1	204617852	204708987	rs106109477	206357457	0.000187872
	196	Q9JK64	ABCB4	4	22133521	22425515	rs105481063	22066450	0.000189153
	197	F7ES73	NUB1	4	6951478	6978073	rs104999891	5192158	0.000193811
	198	P0C627	UBXN2B	5	19284548	19311088	D5Rat188	18028836	0.000195288
	199	P09414	NFIA	5	116420690	116751416	rs105712469	117916445	0.000196852
	200	A0A140UHX6	SPTB	6	99659651	99783047	rs106503011	98622795	0.000197122
	201	M0RBM9	ARHGEF10L	5	159018893	159119171	D5Cebr2s2	160621568	0.000198586
	202	P62963	PFN1	10	57273005	57275708	rs105016512	55545746	0.000224761
	203	Q9JIX3	FHIT	15	15697290	16862873	rs105722818	17594859	0.000228081
	204	G3V7P6	NUDT16	8	113672758	113675128	rs105341045	112982558	0.000231149
	205	P46844	BLVRA	3	119561290	119577806	D3Mit13	120139500	0.000231476
	206	P14942	GSTA4	8	85497557	85518879	rs105138853	84967728	0.00023162
	207	Q91ZS3	SDF4	5	173425907	173444620	rs63961257	173567541	0.00023396
	208	B0BN30	MTCH1	20	6937347	6961162	rs104989114	5489900	0.000237401
	209	Q4V8A9	POMK	16	70859280	70869634	rs106686747	70987968	0.000237949
	210	P14882	PCCA	15	108960562	109306603	rs105183757	108420554	0.000240522
	211	Q3ZAU5	DDHD1	15	19965187	20032191	rs64545208	19958013	0.000242882
	212	O88794	PNPO	10	84874927	84881190	rs105748809	83158972	0.000246661
	213	A0A0G2KB26	MXRA8	5	173288447	173292929	rs105545738	173335182	0.000253872
	214	D4A1Q9	TTLL12	7	124472758	124491004	rs105142036	123183218	0.000255575
	215	A0A096MIZ1	PALM2	5	74649765	74788497	rs105124642	73353667	0.000258582
	216	Q6NYB7	RAB1A	14	104475082	104501020	D14Rat38	102549184	0.000273559
	217	Q6AZ33	BLVRA	3	119561290	119577806	D3Mit13	120139500	0.0002738
	218	P97570	PLA2G6	7	120519467	120559347	rs105442340	120374640	0.000279493
	219	P08503	ACADM	2	260124418	260148589	rs105760715	259946340	0.000281932
	220	Q4KM86	GGACT	15	109307904	109316953	rs106812932	110542236	0.000290096
	221	F1LWN1	NCOA7	1	29225707	29385199	rs105352861	31123077	0.00029291
	222	A0A0G2JSH6	TRPV2	10	48903540	48925030	rs105225151	48949496	0.000299055
	223	Q3B7D0	CPOX	11	44039669	44049648	rs105435005	42941804	0.000326515
	224	M0RCX0	PCBD2	17	8929810	8980571	rs104993192	9212887	0.000333436
	225	F1LM81	TOM1L1	10	78173847	78219793	rs105992728	79569062	0.000341588
	226	P14173	DDC	14	91905919	91996774	rs65518575	92872859	0.00036474
	227	P62824	RAB3C	2	41570597	41785792	rs105515834	41740571	0.000365274
	228	D3ZWD3	PANK1	1	253119112	253185533	rs107252885	252422679	0.00036532
	229	B2RYU8	LYRM1	1	189665976	189685842	rs65152128	190947734	0.000369096
	230	D4A5F4	CRACD	14	33649637	33677031	rs105603353	34708903	0.000371625
	231	Q68FS1	NUBP2	10	14244203	14247886	D10Mit6	14828084	0.000374058
	232	D3ZBW5	AKAP	9	53440272	53440595	D9Rat60	52896775	0.000375023
	233	P19969	GABRA5	1	112833944	112947451	rs104977149	114007760	0.000382055
	234	Q6AYR8	SCRN2	10	84966989	84971009	rs105748809	83158972	0.000392614
	235	E9PTK4	THNSL1	17	88095830	88102262	rs106859894	89092325	0.000397766
	236	Q01460	CTBS	2	252305874	252320387	rs105921043	251912611	0.000411672
	237	F1LPH1	CAST	2	1452116	1561464	rs65190220	2720355	0.000414042
	238	G3V786	AKR1B8	4	61771970	61828657	rs105737929	61740400	0.000415724
	239	O09178	AMPD3	1	175586097	175630467	rs104921013	175772791	0.000421237
	240	O35052	CDS1	14	9396512	9456990	rs105134909	9512869	0.000422931
	241	F1M7Q5	AMPD3	1	175586097	175630467	rs104921013	175772791	0.000424153
	242	P27321	CAST	2	1452116	1561464	rs65190220	2720355	0.000429867
	243	D3ZDC7	ZFYVE9	5	128234909	128333805	rs105829314	127148138	0.000432619
	244	A0A0G2JTN4	PFAS	10	55571118	55589978	rs105016512	55545746	0.000442062
	245	A0A0H2UHK3	FASTKD2	9	70450444	70470550	rs106909950	72077506	0.000444821
	246	A0A0G2K5P9	PCCA	15	108960562	109306603	rs105183757	108420554	0.000461407
	247	Q4QQW3	ADHFE1	5	9403196	9429859	rs105411470	10553965	0.000470574
	248	Q9R141	SLC22A4	10	39330733	39373508	rs105822550	39829407	0.000471728
	249	P09811	PYGL	6	92597706	92643847	rs104917216	93432037	0.000472024
	250	D3Z8P5	PDXK	20	10930651	10952194	rs105495260	11144362	0.000474147
	251	D3ZHV7	SDSL	12	41636994	41647205	rs106260765	43261052	0.000483446
	252	Q4V8B0	OXR1	7	80351774	80788094	rs105234500	79244580	0.00048499
	253	A0A0G2K7Y2	OXR1	7	80351774	80788094	rs105234500	79244580	0.000502886
	254	P84850	D2HGDH	9	100956477	100974551	rs13452615	100439401	0.000505834
	255	Q5PPI4	LAMP5	3	129018592	129031521	rs105273777	130170753	0.000506814
	256	A0A0G2K214	ZC3H7B	7	122979021	123027150	rs105067907	121046195	0.000517288
	257	G3V6H9	NAP1L1	7	54213319	54236625	rs105394475	52650258	0.000528411
	258	Q63450	CAMK1	4	145288996	145300177	rs105109827	146073852	0.000533028
	259	G3V9E2	ALKBH6	1	88766872	88772242	rs107243083	90258272	0.000548323
	260	P06300	PDYN	3	122194329	122206671	rs106861886	122326882	0.00055155
	261	Q920J3	CORO6	10	62691953	62699723	rs105959328	61114490	0.000559037
	262	F1M7S3	PDYN	3	122194329	122206671	rs106861886	122326882	0.000561946
	263	D3ZUJ5	DTYMK	9	100921565	100930399	rs13452615	100439401	0.000574914
	264	Q62835	RABEP2	1	197839430	197856312	rs105194808	199222037	0.000582001
	265	Q9QZA6	CD151	1	214446659	214450666	rs105147402	215103130	0.000586292
	266	Q5XHY7	STAM2	3	38230618	38277440	rs106315797	39634279	0.000595369
	267	F1M978	IMPA1	2	93675203	93696232	rs105298005	93229246	0.000596975
	268	G3V644	NDUFV3	20	10265826	10275298	rs64769173	10008462	0.000607818
	269	B2RYK0	GLCCI1	4	34282625	34614438	rs105596416	34509195	0.000620391
	270	B5DFB1	SYTL2	1	156334381	156440326	rs64669474	156602657	0.000623212
	271	B0K017	ADPRHL2	5	144336312	144341586	D5Rat34	142595549	0.00063159
	272	Q62718	NTM	8	30039408	30222036	rs105102095	30204850	0.000647651
	273	F1MA54	PDK1	3	58530870	58558027	rs105465994	57790370	0.000676859
	274	G3V8W9	TSTD3	5	35892737	35902262	rs107013161	34799588	0.00067895
	275	Q9Z339	GSTO1	1	267607418	267617387	rs105043379	267277571	0.000702416
	276	D4A362	DEPDC5	14	83089000	83219464	rs13449510	84336657	0.000705226
	277	Q5FWT5	QRSL1	20	48855914	48881119	rs105866266	48326094	0.000715958
	278	B0BNL6	ARRDC1	3	2129879	2136936	rs107491207	4091444	0.000720269
	279	A0A0G2JXD9	DOP1B	11	33925498	34027435	rs105627351	32279147	0.000733478
	280	P83565	MRPL40	11	86276616	86282451	rs105538171	84833493	0.000735965
	281	A0A140TAE6	MECR	5	150001281	150027049	rs107160657	148470178	0.000742906
	282	Q6AY17	ABHD17B	1	239266921	239301176	rs105560211	237596190	0.000744322
	283	Q63065	PDK1	3	58530870	58558027	rs105465994	57790370	0.000744863
	284	P51556	DGKA	7	3143827	3170146	D7Utr51	3124757	0.000758677
	285	A0A0G2K5C6	MAP1A	3	113251778	113272186	rs13448982	114378926	0.000773489
	286	D4AEL8	CEP131	10	109243039	109267500	rs105339331	109406125	0.000785648
	287	Q5EBC7	RABEP2	1	197839430	197856312	rs105194808	199222037	0.000809808
	288	P57097	MERTK	3	121235119	121342444	rs104928512	119372096	0.000818102
	289	B2RZ92	FAM151B	2	22023052	22059149	rs105251977	21962275	0.000829435
	290	A0A0G2JX45	ATE1	1	200810771	201082727	rs105204248	202045119	0.000834731
	291	B2RYM2	WIPI1	10	97859727	97896525	rs105516858	98766284	0.000854738
	292	Q499R4	YRDC	5	142845114	142850111	rs104963774	141798527	0.000858053
	293	Q4V897	CCDC90B	1	157403595	157417147	rs105157918	158650385	0.000870112
	294	P34926	MAP1A	3	113251778	113272186	rs13448982	114378926	0.000896585
	295	D4A206	TCOF1	18	56082195	56115593	rs104948337	54988083	0.000915882
	296	F1M4J1	DCDC2	5	144779681	144872271	rs105161478	144386182	0.000921634
	297	D3ZUJ8	TMTC3	7	40171963	40217056	rs106384706	40734637	0.000929496
	298	Q9Z311	MECR	5	150001281	150027049	rs107160657	148470178	0.000940044
	299	Q9Z327	SYNPO	18	55865467	55916220	rs105639735	56418989	0.000945282
	300	M0R7T1	PHACTR4	5	150546430	150609352	rs105317289	151697776	0.000980046
	301	Q5QE80	AOX3	9	65013862	65099433	rs105054326	64816356	0.000986989
	302	Q7TP52	CMBL	2	84645084	84666835	rs107552473	83516397	0.00100124
	303	D4A2N2	INPP5B	5	142731767	142796305	rs104963774	141798527	0.00102742
	304	A0A0G2K6F1	TCP11L1	3	94624071	94657377	rs106339117	95213384	0.00103585
	305	D4A4P3	NDUFB3	9	65478496	65488702	rs105453042	63771802	0.00103965
	306	F1M9Y7	TCP11L1	3	94624071	94657377	rs106339117	95213384	0.00105158
	307	Q5BJK8	GOLIM4	2	174322673	174413236	rs104910357	172667336	0.00106597
	308	Q02974	KHK	6	26810579	26820959	rs107480153	26992034	0.00108973
	309	D3ZUX2	GLT1D1	12	32666635	32740732	rs105261592	33404808	0.00109265
	310	Q7TQ77	HOOK3	16	70778913	70831164	rs106686747	70987968	0.00111741
	311	A0A0G2K427	IVNS1ABP	13	68702820	68722472	rs105439513	67296209	0.00111933
	312	Q9Z1J8	SEC14L4	14	84274550	84319449	rs106228812	86043726	0.00112947
	313	Q5PPH0	ENOPH1	14	11172362	11198194	rs105134909	9512869	0.00115619
	314	D3ZUB0	RCN1	3	95406284	95418679	rs106339117	95213384	0.00115913
	315	B2RZ89	SLC25A33	5	166701465	166726794	D5Rat245	164723194	0.00116268
	316	P28037	ALDH1L1	4	123516788	123557501	rs105262132	124102413	0.00116739
	317	P27867	SORD	3	114176309	114207366	rs104909780	112190365	0.00116928
	318	D4A1B2	ARPIN	1	141662850	141672810	rs104923532	141428575	0.00117932
	319	D4ABP3	CDR2L	10	103934797	103948322	D10Rat7	104329350	0.00118568
	320	D3ZSN7	SLC25A44	2	187774062	187786731	rs105126001	188231329	0.00119339
	321	P18614	ITGA1	2	47127219	47281421	rs105319174	46693602	0.00120836
	322	Q6P9U0	SERPINB6A	17	32190801	32209590	D17Rat144	32924126	0.00120997
	323	D3ZUU8	SEC14L4	14	84274550	84319449	rs106228812	86043726	0.00121517
	324	F7FKH2	ZMYND11	17	63825627	63879171	rs64380872	62009731	0.00121799
	325	Q99P77	GTPBP4	17	63110254	63145577	rs65193351	64059837	0.00121945
	326	A0A0G2JW94	CLINT1	10	30833914	31007820	rs106317695	29409233	0.00125841
	327	Q6DGG0	PPID	2	178354890	178366685	rs105432641	177842424	0.00126574
	328	O35331	PDXK	20	10930518	10952391	rs105495260	11144362	0.00127068
	329	P00507	GOT2	19	9587653	9613340	rs13453481	11520686	0.00127804
	330	B1WC37	TRMU	7	126756151	126772749	rs105356646	126499963	0.00129331
	331	Q498R7	CZIB	5	127489418	127497293	rs106036442	125507839	0.00129703
	332	P62025	PHACTR2	1	7355154	7480825	rs106492683	8858328	0.00133098
	333	P70473	AMACR	2	60949256	60961326	rs105215659	61023322	0.00134075
	334	E9PT82	STRN3	6	72376330	72462658	rs105312859	73779782	0.00134179
	335	A0A0G2K8R3	LMO7	15	86243148	86457739	rs106671695	86532143	0.00134279
	336	Q5I0D1	GLOD4	10	64379921	64398294	rs106110002	63759884	0.00140382
	337	D4A746	GMPPB	8	116826680	116856159	rs106103702	118748060	0.00141122
	338	Q4KM93	TMEM177	13	35929819	35933243	rs105348391	35636711	0.0015431
	339	Q9WTR7	SEC11C	18	61490031	61506508	rs105692121	61074749	0.00156324
	340	D3ZC15	CARMIL2	19	37652969	37668019	rs105105804	37314309	0.00157446
	341	Q6IMZ3	ANXA6	10	40320581	40375605	D10Cebr4s9	40917174	0.00161218
	342	P48037	ANXA6	10	40320581	40375605	D10Cebr4s9	40917174	0.00161916
	343	D4A2H8	NUDT12	9	105680670	105693357	rs106880176	105696003	0.00163578
	344	Q7TP08	AMACR	2	60949256	60961326	rs105215659	61023322	0.00165295
	345	Q5I0L7	KTI12	5	128464035	128465557	rs105829314	127148138	0.00165964
	346	Q561K4	CCDC32	3	110816337	110828879	rs104909780	112190365	0.00166233
	347	Q8CJ44	SLC13A5	10	58810058	58834538	rs105381840	57467537	0.00167838
	348	F1LQL4	AZI2	8	126411829	126434579	rs105064535	126208273	0.00168142
	349	F8WFR8	PAICS	14	33968759	33977277	rs105603353	34708903	0.0016869
	350	Q62915	CASK	21	9815652	10156155	rs105138195	10087050	0.00172191
	351	Q9JHE5	SLC38A2	7	138088649	138100841	rs105273057	138148259	0.00172413
	352	Q5XIG6	GALK2	3	118136838	118268836	Slc12a1	117513265	0.00175179
	353	A0A0G2K0D3	LMOD1	13	52147555	52190228	rs106095766	52568195	0.00176211
	354	Q9JM04	IPO13	5	136728740	136748980	rs13454680	135816527	0.00180181
	355	P97544	PLPP3	5	124690214	124765498	rs104944675	124498865	0.00180807
	356	D3ZWW5	SLC30A9	14	42465807	42520020	rs105059870	43623659	0.00182119
	357	Q01984	HNMT	3	904765	937102	rs105549012	2845482	0.00182532
	358	B5DEK0	RPRD1B	3	154507035	154553312	D3Cebr45s8	154862915	0.00186137
	359	D3ZCF8	ABCA8A	10	98319480	98390384	rs105516858	98766284	0.00187198
	360	P50430	ARSB	2	23385183	23544963	rs105251977	21962275	0.00189014
	361	G3V647	PDXK	20	10930518	10952391	rs105495260	11144362	0.00190504
	362	Q9QZQ5	CCN3	7	94375020	94383024	rs106865504	93439733	0.00191449
	363	Q9ES67	ARHGEF11	2	186980793	187101768	rs105126001	188231329	0.00191605
	364	B0BNE6	NDUFS8	1	219141292	219144610	rs65562422	217164915	0.0019296
	365	P97521	SLC25A20	8	117455262	117476734	rs105010043	118251548	0.00193175
	366	D3ZBM3	FECH	18	59941992	59975192	rs105295478	59532939	0.00199791
	367	R9PXU3	PACSIN2	7	124223633	124317379	rs105827880	125653478	0.00199933
	368	F1M8F5	SERPINA3A	6	127927650	127934162	rs105646489	127312865	0.00199939
	369	O54735	PDE5A	2	226900619	227041576	rs105601752	224957140	0.0020225
	370	D3ZUT8	NDRG4	19	9766439	9801942	rs13453481	11520686	0.00204306
	371	G3V9K0	CARS	1	216759366	216801656	rs105147402	215103130	0.00205086
	372	Q5DWV1	CDH20	13	24823488	24913884	rs105456183	23559508	0.00207156
	373	Q6MGD0	CUTA	20	5532024	5533620	rs104989114	5489900	0.00207801
	374	F1M9B9	IL1RAP	11	77463954	77593207	rs105814911	78141052	0.00208842
	375	A0A0G2JUG6	LRRC45	10	109893700	109904072	D10Rat226	108892539	0.00209165
	376	B1WC26	NANS	5	62109328	62126494	rs104929961	60632501	0.00212686
	377	F6PUQ7	NMD3	2	166402838	166428331	rs105381591	166166673	0.00216721
	378	Q5BJY6	AMDHD2	10	13528413	13536899	D10Mit6	14828084	0.00222642
	379	P17105	ITPKA	3	111545007	111553604	rs104909780	112190365	0.00223235
	380	A0A0G2K2B7	WDR20	6	135156984	135226425	D6Cebr82s1	136741447	0.00224363
	381	P10888	COX4I1	19	54245950	54252225	rs106917867	55998045	0.00226127
	382	Q4KMA0	AZI2	8	126411829	126434579	rs105064535	126208273	0.00226644
	383	Q9JI51	VTI1A	1	276309927	276490602	rs106753428	278199627	0.00226885
	384	D3ZQR6	EML6	14	114176051	114484127	rs105358577	115299610	0.00230428
	385	D3ZJG4	PACS2	6	137824213	137887418	D6Cebr82s1	136741447	0.00235545
	386	Q498M9	GAPDH	10	78687661	78690857	rs105992728	79569062	0.00236728
	387	Q5XI79	NDUFAF7	6	1534594	1545828	rs105672832	1839899	0.00237436
	388	P47728	CALB2	19	41482728	41509658	rs105915840	41306899	0.00237621
	389	Q5M7V7	FASTKD2	9	70450444	70470550	rs106909950	72077506	0.00241196
	390	P18163	ACSL1	16	48937456	49003246	rs105280420	49681986	0.00242922
	391	D3ZXJ5	EFL1	1	144601410	144740735	rs105841834	146495207	0.00243765
	392	Q499M5	ANKRD16	17	70386707	70398769	rs13453819	72370421	0.00247624
	393	A0A0G2JTW1	RAP2A	15	105851542	105878666	rs105132201	105688083	0.00248309
	394	F1M9C3	BRAF	4	67396192	67520356	rs106146251	69361131	0.00253311
	395	Q9WVE9	ITSN1	11	31893489	32069249	D11Cebr15s1	33077226	0.00254351
	396	P25093	FAH	1	146713676	146736261	rs105841834	146495207	0.00255955
	397	D3ZSL2	ABRACL	1	13165572	13175876	rs105903456	15080539	0.00256501
	398	B1WC56	NHP2	10	34975708	34979082	rs105469677	35684306	0.00263693
	399	Q63621	IL1RAP	11	77463954	77593207	rs105814911	78141052	0.00270309
	400	Q5HZA6	PREPL	6	8318979	8346197	rs13452788	9974277	0.00270445
	401	B0BNJ4	ETHE1	1	81456984	81472097	rs104903310	79680277	0.00270538
	402	B0BMT9	SQOR	3	114900343	114939370	rs104919659	116434024	0.00272259
	403	Q3ZAV8	EDC4	19	37852659	37866355	rs105105804	37314309	0.00275266
	404	A0A0G2JW21	ROBO1	11	9642365	10143317	rs106813240	8094235	0.00277016
	405	M0R623	GTPBP4	17	63110254	63145577	rs65193351	64059837	0.00280159
	406	B4F795	SLC44A2	8	22368745	22385864	rs106110580	20799326	0.00281162
	407	A0A0G2JYH7	SH2D3C	3	11756384	11793593	rs13450635	9797087	0.00281226
	408	G3V964	NTM	8	30039408	30222036	rs105090762	31094006	0.00284539
	409	D3Z831	NDRG4	19	9766439	9801942	rs13453481	11520686	0.00285089
	410	P41498	ACP1	6	49836075	49851714	rs105046185	48239680	0.00286567
	411	D3ZQN7	LAMB1	6	50528823	50596079	rs13450437	52432674	0.00288875
	412	Q6AY43	DYNC2LI1	6	7900972	7933796	D6Cebrp424s2	9876640	0.00289414
	413	A0A0G2JX67	PREPL	6	8318979	8346197	rs13452788	9974277	0.00290748
	414	Q4V8H7	WWP1	5	33609136	33664435	rs107013161	34799588	0.00293046
	415	F1M403	UBE2O	10	105506955	105552986	rs106897396	104681569	0.00294694
	416	P68182	PRKACB	2	252605307	252691886	rs105067935	253802965	0.00295181
	417	A0A0G2JZY3	REPS1	1	13212324	13298347	rs105903456	15080539	0.00298763
	418	D3Z949	RGD1561671	17	11915413	11916026	rs104997794	11047505	0.00301179
	419	P09605	CKMT2	2	21422818	21437193	rs13451495	22725062	0.00301756
	420	Q66HP8	SLC25A20	8	117455262	117476734	rs105010043	118251548	0.00302456
	421	Q8VHT6	AS3MT	1	266482858	266514569	rs105043379	267277571	0.00304215
	422	P24054	SPARCL1	14	6994190	7025308	rs106950438	8378309	0.00306487
	423	D3ZF77	AKR1C15	17	69835330	69862110	rs105055125	69151204	0.00309388
	424	Q9ER24	ATXN10	7	126228295	126351634	rs65713806	127525466	0.00313404
	425	D4A060	SNX30	5	77052484	77157915	D5Rat144	76915411	0.00314363
	426	P38718	MPC2	13	83681322	83700213	rs104950994	85209177	0.00315043
	427	P01835	KACB	4	154505826	154564648	A2m	153999208	0.00316011
	428	P37361	MT3	19	11324698	11326139	D19Mit2	13185569	0.00320418
	429	P35465	PAK1	1	162768156	162883355	rs63911166	160898791	0.00321422
	430	A0A0G2JVI6	CASK	21	9815652	10156155	rs105138195	10087050	0.0032363
	431	A0A0G2JUF2	SNX30	5	77052484	77157915	D5Rat144	76915411	0.00324837
	432	Q9JJ50	HGS	10	109638767	109657456	rs105339331	109406125	0.00325064
	433	Q5XIA8	GHITM	16	14371531	14382641	rs105205879	13963390	0.00332873

## Sheet: S3C
	Table S3C. Male-specific pQTLs identified in 29 RI strains, Related to Figure 3.
	A total of 296 cis-pQTLs modulate the expression of 405 proteins in male at cutoff value p = 2.85 × 10-3.
	Index	UniProt Acession	Protein name	Chromosome	Protein start	Protein end	SNP accession number	SNP position	p value
	1	P10633	CYP2D3	7	123625590	123638765	rs105142036	123183218	2.55e-16
	2	P12939	CYP2D5	7	123616596	123621102	rs105142036	123183218	3e-16
	3	Q64680	CYP2D4	7	123599266	123608436	rs105142036	123183218	7.97e-16
	4	P12938	CYP2D3	7	123625590	123638765	rs105142036	123183218	9.45e-16
	5	D3ZZE3	ARMH3	1	265575448	265757389	rs104932407	266338923	7.87e-13
	6	Q58FK9	KYAT3	2	248649441	248690089	rs104955073	250023306	4.8e-12
	7	F1M572	KYAT3	2	248649441	248690089	rs104955073	250023306	4.88e-12
	8	P10634	CYP2D2	7	123651827	123655896	rs105142036	123183218	1.71e-11
	9	D3ZI42	LRSAM1	3	11972813	12007570	rs107535368	11913651	2.75e-11
	10	D4AED6	METTL27	12	24767351	24775891	rs104942711	25424978	1e-10
	11	Q6AY99	AKR1B8	4	61771970	61828657	rs105259719	62125002	1.28e-10
	12	A0A0H2UHV7	AARS2	9	17869124	17880706	rs104915510	17463165	2.9e-10
	13	A0A0G2JT64	AKR1B8	4	61771970	61828657	rs105259719	62125002	3.33e-10
	14	D3ZX08	AARS2	9	17869124	17880706	rs104915510	17463165	4.27e-10
	15	Q63707	DHODH	19	42066351	42082012	rs106400333	41545898	6.55e-10
	16	Q641Y5	ATG7	4	146598413	146777124	rs105109827	146073852	7.72e-10
	17	F1MAR6	PRODH1	11	87058616	87075785	rs105531605	87072486	8.47e-10
	18	Q66HG9	MAVS	3	123776181	123790567	rs105747631	125480920	1.2e-09
	19	P70583	DUT	3	117514444	117525446	rs104918910	118387736	1.24e-09
	20	F1LMZ4	GFM2	2	27949208	27984256	rs104925091	26862942	1.86e-09
	21	Q5BJP6	GFM2	2	27949208	27984256	rs104925091	26862942	1.86e-09
	22	P35745	ACYP2	14	114891246	115052450	rs105358577	115299610	2.1e-09
	23	P18588	MX1	11	37891156	37914983	rs105317054	36273523	2.75e-09
	24	A0A0G2K1N9	SELENOO	7	130071122	130082014	rs105767573	129522983	3.53e-09
	25	Q62881	NOL3	19	37235001	37236649	rs105085349	35366911	3.63e-09
	26	Q8VHE9	RETSAT	4	100465170	100474301	rs106046290	99659698	3.75e-09
	27	D3ZTW9	EXOG	8	128133431	128153110	Acaa1	128008664	3.85e-09
	28	G3V7V6	RETSAT	4	100465170	100474301	rs106046290	99659698	6.12e-09
	29	A0A0G2QC04	PLS1	8	103557364	103608913	rs106047149	102732562	6.59e-09
	30	Q64591	DECR1	5	29573898	29601748	rs105006941	31086507	6.59e-09
	31	P21775	ACAA1A	8	128027958	128036236	Acaa1	128008664	6.97e-09
	32	A0A0G2K478	DGUOK	4	115180433	115208061	rs106878287	115190150	7.76e-09
	33	D3ZDE4	DGUOK	4	115180433	115208061	rs106878287	115190150	8.35e-09
	34	P47967	LGALS5	10	66225995	66229311	D10Mit2	65906139	9.21e-09
	35	D3ZM09	SARS2	1	86923591	86935904	rs106407860	85516251	9.97e-09
	36	Q63556	SERPINA3M	6	127808785	127816055	rs13452416	128467434	1.25e-08
	37	Q6AYG2	DNAJC28	11	31770165	31772984	D11Mit2	31072277	1.45e-08
	38	E9PTB2	SUPT5H	1	85437780	85466854	rs106407860	85516251	1.8e-08
	39	P18589	MX2	11	38035450	38059950	rs105317054	36273523	2.43e-08
	40	Q91ZW6	TMLHE	20	237506	284943	rs104917691	1919390	2.54e-08
	41	D3ZFQ3	NUBPL	6	72891725	73148536	rs105312859	73779782	2.68e-08
	42	Q6MGB5	HSD17B8	20	3817179	3819235	rs104989114	5489900	4.45e-08
	43	Q5HZA9	TMEM126A	1	156283128	156291052	rs105098295	155334746	5.29e-08
	44	Q6AYS4	FUCA2	1	7658890	7673683	rs105602230	6077436	5.91e-08
	45	D3ZXL9	KCTD4	15	58016238	58019442	rs105697518	56753388	9.22e-08
	46	P70623	FABP4	2	93792601	93797305	rs105226742	95676096	1.29e-07
	47	Q4KLZ6	TKFC	1	226644200	226657408	D1Rat293	226186791	1.7e-07
	48	A0A0G2JVI4	FCSK	19	43338166	43357822	rs106551072	44499789	2.22e-07
	49	A0A0G2JZH8	PDHX	3	92909725	92969050	rs106820690	92642057	3.21e-07
	50	Q9QZA6	CD151	1	214446659	214450666	rs105122394	216312749	3.47e-07
	51	Q68FT3	PYROXD2	1	261961379	261986759	rs104919229	263420206	4.27e-07
	52	T2CB11	INSR	12	1680957	1816414	rs104896715	1759613	4.37e-07
	53	G3V647	PDXK	20	10930518	10952391	rs105495260	11144362	4.97e-07
	54	D4A4P4	FLAD1	2	188726994	188736462	rs105126001	188231329	5.05e-07
	55	D4A3V0	EVA1A	4	112773938	112823659	rs105810436	112705235	5.94e-07
	56	P47727	CBR1	11	33812989	33815418	D11Cebr15s1	33077226	5.96e-07
	57	Q66HI4	F3	2	225310624	225322272	rs105601752	224957140	6.54e-07
	58	P42533	F3	2	225310624	225322272	rs105601752	224957140	6.67e-07
	59	Q5I0K3	CLYBL	15	108608204	108838235	rs105183757	108420554	6.91e-07
	60	A0A0G2K658	CBR1	11	33812662	33865933	D11Cebr15s1	33077226	7.56e-07
	61	P09005	SPI21	6	128052682	128055175	rs13452416	128467434	7.56e-07
	62	Q9Z158	STX17	5	63870432	63922730	rs105513020	63764257	8.86e-07
	63	D4A929	WDR81	10	62273800	62287189	rs105959328	61114490	1.07e-06
	64	A0A0G2JSV2	CBR1	11	33813041	33815418	D11Cebr15s1	33077226	1.08e-06
	65	Q64380	SARDH	3	5737200	5802129	rs105070847	5941190	1.18e-06
	66	D3ZLM5	NHLRC2	1	277355619	277415907	Adrb1	277328226	1.66e-06
	67	D3ZBM3	FECH	18	59941992	59975192	rs105692121	61074749	1.68e-06
	68	Q812E8	NADSYN1	1	216985714	217013702	rs65562422	217164915	1.72e-06
	69	P15127	INSR	12	1680957	1816414	rs104896715	1759613	1.96e-06
	70	Q5M7T7	PLA2G7	9	19935768	19978013	rs105325920	20132934	2.2e-06
	71	P14669	ANXA3	14	14364008	14426437	rs105710059	14340939	2.21e-06
	72	D4AA35	ASMTL	12	18531990	18534836	rs65978125	17152995	2.5e-06
	73	P13437	ACAA2	18	70733872	70762395	rs106166612	71124403	2.69e-06
	74	Q3V5X8	ENDOG	3	8741766	8744592	rs106435756	8599539	2.96e-06
	75	D4A1R8	CPNE1	3	151616037	151625644	rs63973412	152785737	3.3e-06
	76	G3V9U2	ACAA2	18	70733872	70762395	rs106166612	71124403	3.46e-06
	77	A0A0G2K9E5	LARS2	8	132441285	132536369	rs105217511	130837049	3.51e-06
	78	P04904	GSTA3	9	27402381	27417023	rs106532780	29330108	3.58e-06
	79	O35331	PDXK	20	10930518	10952391	rs105495260	11144362	4.06e-06
	80	Q6P2A5	AK3	1	247144491	247169693	rs106130324	247036912	4.36e-06
	81	D4AA38	HLCS	11	34352287	34526931	rs63803150	33211681	4.52e-06
	82	Q68FS1	NUBP2	10	14244203	14247886	D10Mit6	14828084	5.19e-06
	83	B2RYM2	WIPI1	10	97859727	97896525	rs105516858	98766284	6.06e-06
	84	Q62920	PDLIM5	2	247818243	247988462	rs105700810	248442796	8.34e-06
	85	P46844	BLVRA	3	119561290	119577806	D3Mit13	120139500	9.4e-06
	86	Q6AZ33	BLVRA	3	119561290	119577806	D3Mit13	120139500	9.69e-06
	87	B2RYA8	DNAJB2	9	82436458	82444668	rs105009885	84085068	9.74e-06
	88	Q5I0G4	GARS	4	85235172	85276044	rs105946978	85892074	1.02e-05
	89	Q6AYR8	SCRN2	10	84966989	84971009	rs105748809	83158972	1.05e-05
	90	P32232	CBS	20	10361988	10386751	rs64542764	10518616	1.1e-05
	91	A0JPQ9	CHID1	1	214039481	214074663	rs105147402	215103130	1.16e-05
	92	B0BMT9	SQOR	3	114900343	114939370	rs104919659	116434024	1.18e-05
	93	O55166	VPS52	20	5432004	5441706	rs104989114	5489900	1.31e-05
	94	P18645	GALE	5	154310453	154314955	rs13452126	154314651	1.36e-05
	95	P97570	PLA2G6	7	120519467	120559347	rs105442340	120374640	1.43e-05
	96	P29411	AK3	1	247144491	247169693	rs106130324	247036912	1.45e-05
	97	Q6QI86	HDHD2	18	73226630	73278337	rs8161561	71312753	1.45e-05
	98	Q5QE80	AOX3	9	65013862	65099433	rs105054326	64816356	1.47e-05
	99	Q3KRE0	ATAD3A	5	173189592	173209768	rs105545738	173335182	1.55e-05
	100	Q8VIJ5	OGA	1	265507451	265542276	rs104932407	266338923	1.58e-05
	101	D3ZGD0	GEMIN5	10	43554046	43599232	rs105108604	45389839	1.64e-05
	102	A0A0H2UI10	OGA	1	265507451	265542276	rs104932407	266338923	1.66e-05
	103	F1M9W9	TRAPPC8	18	15298978	15375031	rs105976889	15719825	1.71e-05
	104	P17988	SULT1A1	1	198100586	198104109	rs105194808	199222037	1.75e-05
	105	D3Z8P5	PDXK	20	10930651	10952194	rs105495260	11144362	1.8e-05
	106	P0C627	UBXN2B	5	19284548	19311088	rs106422810	19892269	1.82e-05
	107	B2RYS6	PRTFDC1	17	87927058	88037040	rs105720953	89623354	1.86e-05
	108	P15651	ACADS	12	47254484	47263747	rs104898575	48769964	1.93e-05
	109	G3V9K0	CARS	1	216759366	216801656	rs65562422	217164915	1.94e-05
	110	P00502	GSTA1	9	27368272	27452902	rs106532780	29330108	1.96e-05
	111	P04762	CAT	3	93379874	93412058	rs106339117	95213384	2.18e-05
	112	Q68FW7	TARS2	2	197861115	197878142	rs107400285	199776200	2.26e-05
	113	D4A1Q9	TTLL12	7	124472758	124491004	rs105142036	123183218	2.28e-05
	114	D3ZAQ0	FUNDC2	18	402295	407954	rs64050828	1032291	2.29e-05
	115	Q5BJP5	TMEM230	3	124870869	124879216	rs105747631	125480920	2.54e-05
	116	F1M032	CYP2J10	5	115021723	115222084	rs105170847	116356396	2.62e-05
	117	Q7TQ85	PDHX	3	92909725	92969050	rs106820690	92642057	3.1e-05
	118	A0A0G2K189	SCRN3	3	60024013	60048746	rs105096903	58105623	3.11e-05
	119	O88767	PARK7	5	167982439	168004724	rs104970706	167629022	3.14e-05
	120	Q91XQ2	EPM2A	1	5448958	5571512	rs105490014	5312732	3.31e-05
	121	Q497B0	NIT2	11	45462345	45473104	rs104986589	45726894	3.41e-05
	122	Q9Z0Z5	SLC13A3	3	162084315	162147393	rs105849947	163005181	3.47e-05
	123	Q5U4E6	GOLGA4	8	127171537	127248538	rs105064535	126208273	3.66e-05
	124	F1M5N4	ME3	1	153861569	154056654	rs105098295	155334746	4.49e-05
	125	A0A0G2K327	OSBPL1A	18	4097012	4294136	rs105199526	3653641	4.51e-05
	126	Q4V7F3	OSGEPL1	9	53084045	53097979	rs106073351	53622965	4.74e-05
	127	D4A264	ZADH2	18	80939875	80949226	rs105398595	81526697	4.76e-05
	128	A0A0G2JSI1	ALDH9A1	13	85580828	85597493	rs104950994	85209177	4.82e-05
	129	Q920P0	DCXR	10	109906815	109909715	rs105339331	109406125	4.85e-05
	130	B2GV72	CBR3	11	33909439	33917674	rs105627351	32279147	4.95e-05
	131	G3V9E4	APEH	8	116862625	116872215	Apeh	116843212	5.16e-05
	132	P13676	APEH	8	116862625	116872215	Apeh	116843212	5.22e-05
	133	Q3B8N9	BPHL	17	31498883	31535172	D17Rat144	32924126	5.32e-05
	134	A0A0G2K0C0	FPGT	2	261382060	261402903	rs8160857	259867009	5.85e-05
	135	A0A0G2QC22	PAXX	3	2678956	2680622	rs105549012	2845482	5.95e-05
	136	D4A2H8	NUDT12	9	105680670	105693357	rs106880176	105696003	6.06e-05
	137	Q4QRB0	GALE	5	154310453	154314955	rs13452126	154314651	6.25e-05
	138	G3V6R7	OXSM	15	10462106	10466496	rs105819627	8976402	6.28e-05
	139	A0A140UHX9	CCZ1B	12	12638864	12662371	rs107416088	13307297	6.32e-05
	140	Q8K4M9	OSBPL1A	18	4097012	4294136	rs105199526	3653641	6.4e-05
	141	Q499M5	ANKRD16	17	70386707	70398769	rs105251164	70659266	6.48e-05
	142	D3ZU48	KLHDC4	19	54651911	54652381	rs105921771	56258876	6.52e-05
	143	Q9JMB3	EPB41L3	9	117538009	117666410	rs64837312	117301167	6.65e-05
	144	A3E0T0	EPB41L3	9	117538009	117666410	rs64837312	117301167	7.22e-05
	145	Q6AYR6	HDHD2	18	73226630	73278337	D18Rat9	72243303	7.41e-05
	146	Q5FWT5	QRSL1	20	48855914	48881119	rs65721207	48077153	7.45e-05
	147	Q4V8H7	WWP1	5	33609136	33664435	rs107013161	34799588	7.68e-05
	148	F1LWN1	NCOA7	1	29225707	29385199	rs105352861	31123077	7.7e-05
	149	D3ZHV2	MACF1	5	141039468	141363524	rs105179962	141448918	7.77e-05
	150	G3V8Q8	SEC23IP	1	200167169	200210377	rs105204248	202045119	8.1e-05
	151	A0A0G2K7I4	RCSD1	13	83854664	83917021	rs105478293	82781460	8.68e-05
	152	Q5XIH4	LIAS	14	44507218	44524252	rs104905903	46296217	8.73e-05
	153	A0A0G2JTK0	UNC5C	2	247248407	247397483	rs106435448	245728703	9.35e-05
	154	P48450	LSS	20	12842884	12870497	rs106323967	13647470	9.37e-05
	155	Q9JLJ3	ALDH9A1	13	85580828	85597493	rs104950994	85209177	9.53e-05
	156	Q761X5	UNC5C	2	247248407	247397483	rs106435448	245728703	9.58e-05
	157	E9PTK4	THNSL1	17	88095830	88102262	rs106859894	89092325	9.7e-05
	158	A0A0G2JWA8	MACF1	5	141039468	141363524	rs105179962	141448918	0.000107695
	159	A0A0G2JY18	DFFA	5	165922915	165935821	rs104970706	167629022	0.000110146
	160	Q5I0D5	LHPP	1	204617852	204708987	rs106109477	206357457	0.000115378
	161	B5DEH4	UAP1L1	3	2579258	2584523	rs105549012	2845482	0.000118629
	162	G3V874	EPB41L3	9	117538009	117666410	rs64837312	117301167	0.000124014
	163	G3V7P6	NUDT16	8	113672758	113675128	rs105341045	112982558	0.000124065
	164	Q9Z2Q4	MTR	17	66210461	66295014	rs105792786	65755307	0.000127898
	165	A0A0G2K9T4	MACF1	5	141039468	141363524	rs105179962	141448918	0.000132077
	166	D3ZF77	AKR1C15	17	69835330	69862110	rs105055125	69151204	0.000132709
	167	P61765	STXBP1	3	11823785	11885417	rs107535368	11913651	0.000134443
	168	Q63688	CYP7B1	2	102701903	102871257	rs105071254	100944727	0.00013728
	169	F1M978	IMPA1	2	93675203	93696232	rs105298005	93229246	0.000139198
	170	D3ZJA9	SLC27A3	2	189760747	189765415	rs105126001	188231329	0.000140224
	171	F1M9B9	IL1RAP	11	77463954	77593207	rs105814911	78141052	0.000144952
	172	F1LR71	ASPSCR1	10	109851854	109888623	rs105339331	109406125	0.000147929
	173	D4A4T0	STUB1	10	15197803	15200117	D10Mit6	14828084	0.000149427
	174	G3V8Y8	HIP1	12	24180937	24315373	Lsn2	23438955	0.000159463
	175	G3V8P5	RGD1310127	1	199687778	199716205	D1Rat287	201110484	0.000162218
	176	O88794	PNPO	10	84874927	84881190	rs106007505	86101778	0.000163503
	177	B2RZ92	FAM151B	2	22023052	22059149	rs13451495	22725062	0.000166806
	178	F7F707	EDC4	19	37852659	37866355	rs105105804	37314309	0.000168697
	179	F1M8F5	SERPINA3A	6	127927650	127934162	rs105348857	128580763	0.000170312
	180	P97840	LGALS9	10	64737022	64760201	rs106110002	63759884	0.000177696
	181	P55053	FABP5	2	93981656	93985378	rs105226742	95676096	0.000183655
	182	Q6AY80	NQO2	17	32132347	32158538	D17Rat144	32924126	0.00018617
	183	Q5XI17	TARS3	1	126523169	126559489	rs105469368	127055868	0.000189156
	184	Q9WVK7	HADH	2	236353445	236395067	rs104939862	235833826	0.000193949
	185	D3ZXK4	ABHD11	12	24722283	24724997	rs106618099	26367643	0.000196824
	186	G3V786	AKR1B8	4	61771970	61828657	rs105737929	61740400	0.000198294
	187	P14173	DDC	14	91905919	91996774	rs107550435	91909453	0.000203025
	188	B0K014	DTD1	3	138770574	138931549	rs105158083	137427923	0.000203444
	189	F1M957	VWF	4	158088505	158219523	rs106833234	156258457	0.0002089
	190	D3ZWD3	PANK1	1	253119112	253185533	rs107252885	252422679	0.000210569
	191	Q63530	PTER	17	80250521	80311981	rs64203227	78978933	0.000212933
	192	F1MAB7	DGKI	4	64374342	64831473	rs13451405	66157574	0.000221144
	193	Q63621	IL1RAP	11	77463954	77593207	rs105814911	78141052	0.00022678
	194	D4A4K4	VPS13C	8	73682887	73842928	rs105507347	74325589	0.000226919
	195	D3ZZZ5	PPCDC	8	62085547	62109166	rs106013462	63707007	0.000235056
	196	A0A0G2K5H7	SBNO1	12	37593874	37649036	D12Cebr1s1	36441451	0.000237511
	197	Q6J2U6	RNF114	3	164248731	164260497	rs105283625	165305003	0.00023755
	198	Q569A7	DPH5	2	218834034	218866761	rs105555987	220515312	0.000244876
	199	D4A9Z2	TOP3B	11	88346313	88374679	rs105262440	89318199	0.000244981
	200	D3ZUM4	GLB1	8	122439328	122511939	rs106593237	120482841	0.000246872
	201	P97697	IMPA1	2	93675203	93696232	rs105298005	93229246	0.000253193
	202	P25093	FAH	1	146713676	146736261	rs105841834	146495207	0.000260987
	203	A0A0G2K350	NAPG	18	58325319	58344070	rs105295478	59532939	0.000277627
	204	B0K012	CAMKMT	6	8669722	8729771	rs13452788	9974277	0.000279409
	205	Q9JIX3	FHIT	15	15697290	16862873	rs106336602	16833118	0.000285493
	206	M0RBM9	ARHGEF10L	5	159018893	159119171	rs107023956	158318822	0.000286259
	207	P97528	CNTN6	4	136512201	136904355	rs107226967	136604720	0.000297447
	208	Q5XID1	CIAPIN1	19	10596960	10610049	rs105554175	11241440	0.000307079
	209	Q64361	LXN	2	164628566	164634434	rs106461102	164900559	0.000308639
	210	P08503	ACADM	2	260124418	260148589	rs8160857	259867009	0.000319027
	211	D3ZMY7	NT5C2	1	266659519	266782910	rs105043379	267277571	0.000319726
	212	M0RCX0	PCBD2	17	8929810	8980571	rs104993192	9212887	0.000325363
	213	Q6AXY0	GSTA6	9	27475273	27511176	rs106532780	29330108	0.000335802
	214	Q9JK64	ABCB4	4	22133521	22425515	rs105423634	22480676	0.000341274
	215	P51673	CRABP2	2	187322416	187326762	rs105126001	188231329	0.000341672
	216	P30835	PFKL	20	11393877	11415882	rs64542764	10518616	0.000345641
	217	Q9ET20	SCAMP4	7	11969720	11982141	rs104960687	12042298	0.000350717
	218	A0A0G2KB26	MXRA8	5	173288447	173292929	rs105545738	173335182	0.000351808
	219	D3ZUJ5	DTYMK	9	100921565	100930399	rs105775004	102919316	0.000353325
	220	A0A0G2K219	FCHSD2	1	166125474	166395915	rs105307119	165593914	0.000371836
	221	Q7TP52	CMBL	2	84645084	84666835	rs107245910	84695484	0.000373376
	222	Q5PQX1	TOR1AIP1	13	73670141	73704678	rs105348570	74418866	0.000375245
	223	F1LW90	FAM184A	20	34936050	35054881	D20Rat10	36334232	0.000388784
	224	P57113	GSTZ1	6	111176798	111187244	rs13450441	110989963	0.000388815
	225	P57769	SNX16	2	93518806	93540328	rs105298005	93229246	0.000431335
	226	Q3ZAV8	EDC4	19	37852659	37866355	rs105105804	37314309	0.000444505
	227	P14882	PCCA	15	108960562	109306603	rs106812932	110542236	0.000447307
	228	Q7TP21	RPA1	10	62140419	62191512	rs105959328	61114490	0.00045759
	229	D3ZDC7	ZFYVE9	5	128234909	128333805	rs105428686	129528600	0.000460814
	230	Q5XIS8	MIEF1	7	121462966	121478546	D7Mit13	121952399	0.000464934
	231	Q9JLZ1	GLRX3	1	209768696	209799903	rs105057676	208800503	0.000478643
	232	Q63941	RAB3B	5	128501847	128568188	rs105829314	127148138	0.000512814
	233	D3ZTF6	PIK3C2A	1	185210922	185326314	rs106579319	184751674	0.000514386
	234	Q63270	ACO1	5	56425024	56481218	rs106579098	54530625	0.000529302
	235	Q62935	VWF	4	158088505	158219523	rs106833234	156258457	0.000529758
	236	F1LMS1	CACNA1E	13	71906702	72367980	rs105538971	70696721	0.000532575
	237	M0R4A0	PPP1R3G	17	29567404	29568447	rs104934601	29295220	0.000537935
	238	D1M8S3	IL1RAP	11	77463954	77593207	rs105814911	78141052	0.000540535
	239	D3ZKH0	RT1-CE16	20	3791407	3794027	rs104917691	1919390	0.000542989
	240	Q9R141	SLC22A4	10	39330733	39373508	D10Cebr4s9	40917174	0.000554376
	241	D3ZJZ0	TMEM205	8	22932175	22937909	rs106798351	22859529	0.00056842
	242	Q07652	CACNA1E	13	71906702	72367980	rs105538971	70696721	0.000568481
	243	P14942	GSTA4	8	85497557	85518879	rs105138853	84967728	0.000576162
	244	Q6MG38	RT1-CE3	20	4931965	4935372	rs104989114	5489900	0.00058333
	245	Q5XIE6	HIBCH	9	53446194	53526728	rs106073351	53622965	0.000596382
	246	D3ZBW5	AKAP	9	53440272	53440595	rs105151216	52434663	0.000600107
	247	Q6AY97	CCDC91	4	181874861	182043593	Pthlh	181434962	0.000606586
	248	Q6AYK8	EIF3D	7	119188185	119200623	rs105067907	121046195	0.000610363
	249	A0A0H2UHP9	RAB6A	1	165625058	165664192	rs105791873	167324416	0.000627799
	250	F1M3J4	ABCC4	15	103696557	103927592	rs104985359	102168679	0.000636411
	251	B5DEJ5	EEFSEC	4	120194335	120390187	D4Rat44	119274145	0.000640561
	252	G3V9D1	PLCD1	8	127753539	127782070	Acaa1	128008664	0.000640714
	253	D3ZB48	HOOK1	5	114940053	115000691	rs105170847	116356396	0.000650865
	254	A0A0G2KAT3	RPA1	10	62140419	62191512	rs105959328	61114490	0.000660395
	255	Q7TQ77	HOOK3	16	70778913	70831164	rs106068635	70778150	0.000666221
	256	G3V787	CYP7B1	2	102701903	102871257	rs105071254	100944727	0.000668469
	257	P97524	SLC27A2	3	119014620	119052531	rs104928512	119372096	0.000684316
	258	Q80W92	VAC14	19	40927007	41029206	rs64357594	40877480	0.000718628
	259	M0R6T1	TATDN1	7	98782178	98804499	rs105104864	100689128	0.000732615
	260	D4A259	POLR2D	18	24570762	24577894	rs106034809	26086073	0.000740955
	261	P19814	TGOLN2	4	100475416	100483168	rs106046290	99659698	0.000741027
	262	Q4G075	SERPINB1A	17	32904119	32911495	D17Rat144	32924126	0.000742399
	263	Q5XIA6	SMPD1	1	170383682	170387524	rs105131702	171517317	0.000752283
	264	Q99MB4	CBWD1	1	242819390	242861767	rs105948526	244621266	0.000765678
	265	G3V6S2	ACO1	5	56425024	56481218	rs106579098	54530625	0.000783828
	266	A0A0G2K427	IVNS1ABP	13	68702820	68722472	rs105538971	70696721	0.000784621
	267	A0A0G2JSH6	TRPV2	10	48903540	48925030	rs105225151	48949496	0.000804402
	268	A0A0G2K5P9	PCCA	15	108960562	109306603	rs106812932	110542236	0.000810523
	269	A0A0G2JXC5	MRTFA	7	122234012	122403667	D7Mit13	121952399	0.000831191
	270	O88350	RBBP9	3	138701586	138708332	rs105657599	138686423	0.000841
	271	P46413	GSS	3	151076254	151106557	rs63973412	152785737	0.000847841
	272	Q9WUD2	TRPV2	10	48903540	48925030	rs106211254	47477102	0.000852637
	273	Q769K2	NAPEPLD	4	9966891	10002247	D4Rat7	11782356	0.000860773
	274	D3ZHE6	RPL14	8	129240528	129243400	Acaa1	128008664	0.000867523
	275	F1LM05	SERPINA3N	6	127941526	128080889	rs13452416	128467434	0.000880643
	276	M0R930	STX7	1	23543426	23556241	rs106545065	24729847	0.000914325
	277	A0A0G2K047	ACSS3	7	49047013	49250957	rs105706420	48907517	0.000922528
	278	F1LU71	AUH	17	12310214	12405205	D17Ucsf2	11443604	0.000928366
	279	F7FDM3	MTIF2	14	113945843	113965745	rs105358577	115299610	0.000945138
	280	P54311	GNB1	5	172934990	172979986	rs105545738	173335182	0.000950968
	281	G3V644	NDUFV3	20	10265826	10275298	rs105557241	10084020	0.000954582
	282	P83900	RAPGEF5	6	145546595	145625236	rs13457847	143912453	0.000955334
	283	F1LRL4	TBC1D9B	10	35637133	35677329	rs105246018	33864274	0.000974445
	284	Q6AY84	SCRN1	4	84678975	84740909	rs105946978	85892074	0.000975284
	285	D3ZTE0	F12	17	9736577	9744420	D17Ucsf2	11443604	0.000979464
	286	Q3ZAU5	DDHD1	15	19965187	20032191	rs64545208	19958013	0.000992133
	287	Q5M8C3	SERPINA4	6	127743971	127753046	rs105646489	127312865	0.000998694
	288	D3ZDZ1	APBB1IP	17	90099025	90149894	rs106298602	90306315	0.0010137
	289	D4A5R0	PPIH	5	138352916	138361702	rs104937254	138169639	0.00102286
	290	Q5S6T3	CRPPA	6	55881387	56159464	rs105251481	56034451	0.00102892
	291	D3ZXJ5	EFL1	1	144601410	144740735	rs105032372	143151910	0.00104654
	292	A0A0G2JZC6	ARHGEF11	2	186980793	187101768	rs105099158	185263626	0.00107592
	293	P12749	RPL26	10	55492404	55496012	Myh3	53607752	0.00109758
	294	Q5NUI3	CDH19	13	32344966	32427177	rs105523104	32162193	0.00110046
	295	P43245	ABCB1B	4	22225461	22307453	rs105423634	22480676	0.00111965
	296	O08815	SLK	1	267359830	267412810	rs105043379	267277571	0.00114386
	297	D4AB66	STON2	6	115399326	115513354	rs105053794	115619192	0.00114875
	298	Q8R4A1	ERO1A	15	19619973	19655381	rs64545208	19958013	0.00116303
	299	Q1KQ07	STAT6	7	70946228	70964484	rs66347096	69021591	0.00117186
	300	D3ZMD4	CCDC85A	14	112719482	112946875	rs106473784	112740114	0.00118202
	301	Q812D3	PPIL3	9	65315410	65329066	rs105043863	67135192	0.00118346
	302	P24090	AHSG	11	81711269	81717594	rs107213078	82048891	0.0011848
	303	Q99N02	SLCO3A1	1	135790810	136073540	rs104909601	137309078	0.00121753
	304	P97521	SLC25A20	8	117455262	117476734	Apeh	116843212	0.00121857
	305	A0A0G2K1Z9	HM13	3	148150698	148189623	rs105816393	146219133	0.0012355
	306	P86410	RALGAPB	3	154905141	154983021	D3Rat6	153412456	0.00124755
	307	A0A0G2JYB0	RAB12	9	114683985	114709613	rs106737017	116589674	0.00126748
	308	Q498M9	GAPDH	10	78687661	78690857	rs105992728	79569062	0.00129476
	309	P28037	ALDH1L1	4	123516788	123557501	rs105262132	124102413	0.00131051
	310	Q5XIG9	MTFP1	14	84330218	84334066	rs106228812	86043726	0.00134376
	311	A0A0G2K0K8	RALGAPB	3	154905141	154983021	D3Rat6	153412456	0.00134994
	312	F1LQN1	GALNT16	6	104068547	104250174	rs105093910	104857899	0.00135993
	313	Q3SWT7	NRBP1	6	26486829	26497328	rs107480153	26992034	0.00139784
	314	P14408	FH	13	93651484	93677377	rs106410144	94377452	0.00140329
	315	Q7TQ20	DNAJC2	4	9882904	9908689	rs105286625	11681891	0.0014123
	316	M0R7T1	PHACTR4	5	150546430	150609352	rs105176235	150254059	0.00141508
	317	Q5XI21	TOM1	19	14392423	14426491	rs8155651	14663776	0.00142068
	318	Q9Z0U5	AOX1	9	64929721	65007870	rs105054326	64816356	0.00142957
	319	A0A0G2JZH0	CAB39	9	92834357	92895778	rs13451910	92504028	0.00143249
	320	P41243	MATK	7	11325254	11330278	rs105959803	11646520	0.00143933
	321	B5DFF4	VPS37C	1	226742343	226767868	D1Rat293	226186791	0.00144847
	322	D4AEH9	AGL	2	219788234	219842986	rs105555987	220515312	0.0014756
	323	A0A0G2K6D5	PITRM1	17	68477446	68509120	rs105055125	69151204	0.00148226
	324	B2GV94	RETREG3	10	89006595	89030595	rs106536158	90932142	0.00150334
	325	A0A0G2K5B0	TBC1D24	10	13551100	13558384	D10Cebr27s2	11987231	0.0015239
	326	D4A8R5	SLC39A12	17	81455955	81541759	rs105537411	80990605	0.00152825
	327	A0A0G2KB65	PHYKPL	10	34938667	34960840	rs105469677	35684306	0.0015298
	328	Q8CGU4	AGAP2	7	70364813	70377422	rs106406466	68486447	0.00153286
	329	Q66H39	ABCF3	11	84026207	84037938	rs105402220	83458633	0.00153375
	330	Q498T9	LRRC8C	14	5283647	5378726	rs106954474	3433278	0.00153407
	331	D4ACF2	TRIM21	1	167686173	167708714	rs105356813	168286105	0.00153666
	332	Q5M9I6	RGD1304587	10	45559578	45561997	D10Rat166	43723734	0.00155336
	333	D4AEL8	CEP131	10	109243039	109267500	rs105339331	109406125	0.00155728
	334	Q9ER24	ATXN10	7	126228295	126351634	rs13450555	124354543	0.00157218
	335	A0A0G2K264	DAP3	2	188225613	188252725	rs105126001	188231329	0.00158673
	336	Q5I0L7	KTI12	5	128464035	128465557	rs105428686	129528600	0.00159002
	337	Q9ES67	ARHGEF11	2	186980793	187101768	rs105099158	185263626	0.00161981
	338	Q9QZQ5	CCN3	7	94375020	94383024	rs106865504	93439733	0.00163534
	339	Q505I4	C15ORF40	1	143601014	143607170	rs105032372	143151910	0.00164815
	340	Q63450	CAMK1	4	145288996	145300177	D4Rat240	144125886	0.00167904
	341	Q5XIM7	KARS	19	44212206	44231157	rs105191877	42359103	0.00168549
	342	D3ZB36	ACBD7	17	78904873	78910671	rs105142678	77784049	0.00168969
	343	Q64270	EIF2B1	12	37444072	37465398	rs106485257	37620489	0.00170872
	344	G3V8W9	TSTD3	5	35892737	35902262	rs13457408	35971656	0.0017133
	345	P10688	PLCD1	8	127753539	127782070	Acaa1	128008664	0.00171445
	346	Q76GL9	SLC1A4	14	104581190	104612597	rs106980800	102611707	0.0017256
	347	Q6P6T5	OCLN	2	30527715	30577218	rs13453261	30527380	0.00172572
	348	F1LZ43	DIP2A	20	13044104	13127487	rs106149211	13686625	0.00174878
	349	D3ZM20	KIF13A	17	18151982	18335019	rs105076047	19431899	0.00175464
	350	A0A0G2KA11	PREX2	5	7627771	7941822	rs105927866	8897693	0.0017597
	351	P36860	RALB	13	35494721	35511020	rs105348391	35636711	0.00176644
	352	F1M938	VTI1A	1	276309927	276490602	Adrb1	277328226	0.00177621
	353	D3ZL50	TTC37	2	2903492	3004553	rs65190220	2720355	0.00178167
	354	Q5BJX0	NTMT1	3	9643047	9659630	rs13449281	10555307	0.00178278
	355	Q6AYF8	SERPINB9	17	32650441	32661865	D17Rat144	32924126	0.00179628
	356	Q9QZH4	PRKAB2	2	199831990	199847629	rs105920206	198107483	0.00181649
	357	Q5M831	DBNDD1	19	56302705	56311991	rs104928610	57380159	0.00181937
	358	M0R7F6	ETNPPL	2	235738416	235760352	rs104939862	235833826	0.00183715
	359	D4A3M7	BSDC1	5	147661618	147689759	D5Rat63	145726050	0.00184971
	360	D3ZAF7	TBC1D2B	8	97577565	97647072	D8Cebr49s2	97448417	0.00185259
	361	Q9EQZ1	TSC22D3	21	111884295	111887906	rs65920235	109894037	0.00186327
	362	P25113	PGAM1	1	261158261	261165808	rs105890054	262193118	0.00190013
	363	P21807	PRPH	7	140742418	140746197	rs105508585	142656992	0.00190563
	364	G3V983	GSTM1	2	210803869	210809306	rs104938443	212475565	0.00190695
	365	F7EZZ0	DAP3	2	188225613	188252725	rs105126001	188231329	0.00204869
	366	Q0PGW2	DENND11	4	68569691	68597586	rs105066914	69937561	0.00213449
	367	Q9R0T3	DNAJC3	15	104186792	104226329	rs104993072	103802895	0.00213638
	368	F1M7P4	PRPH	7	140742418	140746197	rs105508585	142656992	0.00214516
	369	P11232	TXN1	5	75049747	75057752	rs105124642	73353667	0.0021719
	370	D3ZJ01	RELCH	13	25656983	25752792	rs105676645	25752340	0.00219134
	371	Q4KM73	CMPK1	5	133759735	133786452	rs105776577	135020404	0.00220323
	372	D3ZGY2	OTUD6B	5	28333019	28349927	rs105379554	29839073	0.00220388
	373	D4A4L4	MAP7D2	21	38397261	38468360	rs105215970	37596995	0.00222547
	374	P61149	FGF1	18	32273770	32359824	rs105775060	33196959	0.00223612
	375	P12368	PRKAR2A	8	117486083	117546370	rs105496322	116777180	0.00225523
	376	P27867	SORD	3	114176309	114207366	rs105315523	115544434	0.00227261
	377	F1LQM3	ACVR1C	3	44270653	44342355	rs107219265	45479541	0.00227661
	378	F1M403	UBE2O	10	105506955	105552986	rs106897396	104681569	0.00227669
	379	Q6PEB9	CCDC127	1	31539215	31545559	rs105352861	31123077	0.00229564
	380	P04905	GSTM1	2	210803869	210809306	rs104938443	212475565	0.0023282
	381	M0R436	RNF170	16	70687487	70705128	rs106573011	68818494	0.00233388
	382	F2Z3T7	ISOC1	18	53727203	53747612	rs104948337	54988083	0.00235647
	383	Q566R0	THEM4	2	195553971	195577680	rs105711602	195816879	0.0023649
	384	A0A0G2K0D3	LMOD1	13	52147555	52190228	Ren1	50430967	0.0023742
	385	G3V6I9	RPL26	10	55492404	55496012	Myh3	53607752	0.00243189
	386	P29067	ARRB2	10	57040267	57048134	rs105494285	58370362	0.00244451
	387	Q9JM47	KCNIP3	3	120023917	120087136	rs104928512	119372096	0.00246106
	388	Q925N3	PEX5L	2	119330080	119537837	D2Utr101	120719081	0.00246188
	389	D3ZVI9	GATD1	1	213951759	213957535	rs105104478	213775912	0.00248356
	390	A0A0G2JUZ0	MTMR1	18	291780	325377	rs105361220	1894156	0.00251685
	391	G3V7I8	SLK	1	267359830	267412810	rs105043379	267277571	0.00251723
	392	D3ZXP3	H2AX	8	48665652	48666981	rs104935584	46958231	0.0025415
	393	D3ZIT4	ANAPC7	12	39614733	39641285	rs13451798	41565536	0.00255352
	394	Q9WVB1	RAB6A	1	165625058	165664192	rs105791873	167324416	0.00259048
	395	D3ZJ91	DDHD2	16	71090045	71118552	rs105146437	71679569	0.00261955
	396	P08289	ALPL	5	156086497	156141537	rs13449683	156608078	0.00263828
	397	A0JPQ5	RGD1560212	18	76725253	76731643	D18Cebr51s1	76544319	0.00266246
	398	F1M0J7	PRICKLE2	4	124238167	124338176	rs106208818	125832054	0.00266437
	399	Q6P3V8	EIF4A1	10	56271257	56276764	rs105381840	57467537	0.00270455
	400	D4A7U5	VWA5B2	11	83992076	84008946	rs65959529	82965595	0.00274085
	401	P18395	CSDE1	2	205525204	205552991	D2Cebr10s6	204365061	0.00276367
	402	A0A096MJW8	PLCH1	2	154256380	154418920	rs106016941	152354064	0.00280474
	403	D4A678	SPTA1	13	92264231	92340083	rs105099992	93943881	0.00282901
	404	F1MAH6	CDH11	19	2393059	2551245	rs107149745	1965232	0.00284229
	405	Q66HP8	SLC25A20	8	117455262	117476734	Apeh	116843212	0.00284247
