# Supplementary material for: Genetic modulation of protein expression in rat brain
Source: iScience. 2025 Feb 21;28(3):112079. doi: 10.1016/j.isci.2025.112079 (PMC11930185; doi:10.1016/j.isci.2025.112079)
Supplement: Table S4. cis-eQTL identified in the rat brain tissue from 30 RI stains, related to Figure 4 [file mmc5.xlsx]

## Sheet: S4
	Table S4. cis-eQTL identified in the rat brain tissue from 30 RI stains, Related to Figure 4.
	Leveraging data from genes detected in 30 HXB/BXH RI strains and 10,465 genotypes, we identified 2,956 genes with significant QTLs at cutoff value p = 3.00 × 10-3 .
	Index	Gene ensembl ID	Gene name	Chromosome	Gene start	Gene end	SNP accession number	SNP position	p value
	1	ENSRNOG00000048951	LOC100364500	20	2704148	2707120	rs107328689	4407034	6.99558e-31
	2	ENSRNOG00000000390	RUFY2	20	27220707	27247309	rs105121803	26055433	6.94668e-29
	3	ENSRNOG00000061194	AABR07003751.1	1	118050404	118089083	rs105221462	118559805	7.06813e-29
	4	ENSRNOG00000059663	LOC100910755	20	27181195	27208041	rs105121803	26055433	1.35418e-27
	5	ENSRNOG00000055608	LOC102548695	1	81159107	81163689	rs104903310	79680277	5.08981e-27
	6	ENSRNOG00000027513	RTEL1	3	176818437	176856531	rs105525593	176582042	4.32478e-25
	7	ENSRNOG00000037206	CCDC77	4	152860675	152883210	rs104976388	153207488	8.79091e-24
	8	ENSRNOG00000059010	RNF212	14	1959610	1998102	rs105767086	2759757	8.97757e-24
	9	ENSRNOG00000014090	RETSAT	4	100465170	100474301	rs106046290	99659698	2.61961e-23
	10	ENSRNOG00000025523	ARMH3	1	265575448	265757389	rs104932407	266338923	3.87995e-23
	11	ENSRNOG00000032996	VOM1R19	1	61095171	61096112	rs104948351	60748019	4.81072e-23
	12	ENSRNOG00000053472	AABR07071487.1	8	118463339	118465272	rs105010043	118251548	1.37705e-22
	13	ENSRNOG00000017147	TRIM6	1	169410115	169423283	rs105153776	170104159	2.88812e-22
	14	ENSRNOG00000018076	FMO5	2	199796881	199823927	rs105201596	199992155	5.96224e-22
	15	ENSRNOG00000007003	MEI1	7	123308041	123361391	rs105142036	123183218	2.45867e-21
	16	ENSRNOG00000008011	AGBL4	5	131380297	131455211	rs105186253	131072546	3.58024e-21
	17	ENSRNOG00000048118	LOC108348276	2	28370373	28381311	rs105872915	28486926	4.18352e-21
	18	ENSRNOG00000059326	ABCA9	10	98412263	98469799	rs105516858	98766284	7.73516e-21
	19	ENSRNOG00000033984	IFNLR1	5	154037202	154058880	rs105538466	153571418	1.77338e-20
	20	ENSRNOG00000025823	RBM46	2	181831244	181874223	rs105253390	181479594	4.27062e-20
	21	ENSRNOG00000025384	SLC2A10	3	162181974	162194804	rs105849947	163005181	4.38568e-20
	22	ENSRNOG00000004670	DDX56	14	86376808	86387608	rs106228812	86043726	1.19942e-19
	23	ENSRNOG00000043233	CYP4F6	7	15198940	15225410	rs63942244	15405314	1.74059e-19
	24	ENSRNOG00000008526	PDZD3	8	48577952	48582353	rs105317822	48455124	3.25109e-19
	25	ENSRNOG00000017820	NQO2	17	32132347	32158538	D17Rat144	32924126	3.27737e-19
	26	ENSRNOG00000017577	BPHL	17	31498883	31535172	D17Rat144	32924126	3.45752e-19
	27	ENSRNOG00000024082	GLDN	8	58870516	58914603	rs105973378	59037562	4.50561e-19
	28	ENSRNOG00000061939	LOC100911886	20	5314442	5329279	rs104989114	5489900	5.64586e-19
	29	ENSRNOG00000015354	AOX1	9	64929721	65007870	rs105054326	64816356	6.41942e-19
	30	ENSRNOG00000030712	RT1-A2	20	5374985	5378539	rs104989114	5489900	6.86802e-19
	31	ENSRNOG00000042455	TLR12	5	146791198	146795866	rs105105189	146931109	7.08078e-19
	32	ENSRNOG00000027797	NIT2	11	45462345	45473104	rs104986589	45726894	9.19463e-19
	33	ENSRNOG00000019050	IFIT1	1	252944103	252946170	rs107252885	252422679	1.02823e-18
	34	ENSRNOG00000046535	PPM1M	8	114888746	114892910	rs105496322	116777180	1.48267e-18
	35	ENSRNOG00000014642	MORN1	5	172488708	172547058	rs105545738	173335182	2.72976e-18
	36	ENSRNOG00000024221	METTL24	20	48586325	48706793	rs65721207	48077153	3.02612e-18
	37	ENSRNOG00000045989	HBA-A3	10	15577249	15577977	rs105507124	16121580	3.41787e-18
	38	ENSRNOG00000020702	CYB561A3	1	226634009	226642243	D1Rat293	226186791	3.55984e-18
	39	ENSRNOG00000061118	LOC102551095	2	183807073	183811118	rs105099158	185263626	3.76425e-18
	40	ENSRNOG00000023494	TTI2	16	64737340	64745207	rs66269567	64601663	5.1303e-18
	41	ENSRNOG00000008798	PIPOX	10	64952119	64964862	D10Mit2	65906139	5.38153e-18
	42	ENSRNOG00000009734	AKR1B8	4	61771970	61828657	rs105259719	62125002	5.5046e-18
	43	ENSRNOG00000052844	AABR07068799.1	9	119947852	119952156	rs104916067	120146694	5.5603e-18
	44	ENSRNOG00000000281	PRODH1	11	87058616	87075785	rs105531605	87072486	8.47049e-18
	45	ENSRNOG00000048358	LOC102553010	17	32009809	32015071	D17Rat144	32924126	1.14781e-17
	46	ENSRNOG00000028677	LOC361346	18	68957553	68983619	rs105190116	68956836	1.17795e-17
	47	ENSRNOG00000016038	MGMT	1	209237233	209464190	rs105057676	208800503	1.68908e-17
	48	ENSRNOG00000007660	FNTB	6	99883959	99966988	rs106597772	101309663	1.75085e-17
	49	ENSRNOG00000015003	PEX11A	1	141474180	141481315	rs104923532	141428575	2.66145e-17
	50	ENSRNOG00000019960	INO80E	1	198287490	198298076	rs105194808	199222037	2.69306e-17
	51	ENSRNOG00000058611	AABR07027137.1	17	15108456	15111712	rs105521433	14005513	2.7533e-17
	52	ENSRNOG00000011284	SGMS2	2	236458279	236480502	rs104939862	235833826	2.90888e-17
	53	ENSRNOG00000047741	E2F2	5	154522119	154540265	rs105357692	154916310	3.14498e-17
	54	ENSRNOG00000031171	WDR46	20	5447860	5455632	rs104989114	5489900	6.04601e-17
	55	ENSRNOG00000010668	ANXA6	10	40320581	40375605	rs105822550	39829407	7.46422e-17
	56	ENSRNOG00000003972	TSHR	6	115170865	115306871	rs105053794	115619192	9.47296e-17
	57	ENSRNOG00000003287	FBXW10	10	49259194	49296663	rs105225151	48949496	1.02829e-16
	58	ENSRNOG00000019551	PSMB6	10	57131386	57133637	rs105381840	57467537	1.0551e-16
	59	ENSRNOG00000006723	ITGA11	8	67615635	67683973	rs105399053	65829819	1.71161e-16
	60	ENSRNOG00000009555	LRRIQ3	2	261402980	261499891	rs104917212	262490867	1.73933e-16
	61	ENSRNOG00000018436	APOA5	8	50559126	50561736	rs105488669	49036801	2.15281e-16
	62	ENSRNOG00000043120	AC096317.1	1	262023406	262047332	rs104919229	263420206	2.34266e-16
	63	ENSRNOG00000037217	NUDT17	2	198831546	198834925	rs105920206	198107483	3.04472e-16
	64	ENSRNOG00000058784	AABR07044362.4	20	3170034	3199279	rs106679915	5011225	3.77657e-16
	65	ENSRNOG00000024733	MND1	2	183073187	183128932	rs105181346	182937916	4.41143e-16
	66	ENSRNOG00000042111	SULT1C2A	9	4152589	4168221	rs105074221	3865808	5.26755e-16
	67	ENSRNOG00000061160	HTRA4	16	71787966	71802763	rs105146437	71679569	7.69421e-16
	68	ENSRNOG00000018236	CYM	2	209962848	209973205	rs105154190	209303484	8.38895e-16
	69	ENSRNOG00000052918	AABR07035802.1	12	22790854	22796377	rs105281795	23352197	8.72748e-16
	70	ENSRNOG00000016033	ENDOG	3	8741766	8744592	rs106435756	8599539	1.096e-15
	71	ENSRNOG00000020736	NADSYN1	1	216985714	217013702	rs65562422	217164915	1.1236e-15
	72	ENSRNOG00000013766	ACAA2	18	70733872	70762395	rs106166612	71124403	1.34561e-15
	73	ENSRNOG00000000432	FKBPL	20	4411876	4413366	rs104989114	5489900	1.43818e-15
	74	ENSRNOG00000027503	RPS25	8	48727618	48729580	rs105488669	49036801	1.57266e-15
	75	ENSRNOG00000010821	ANKRD54	7	120282822	120295618	rs105067907	121046195	1.59684e-15
	76	ENSRNOG00000011754	MYOM2	16	79587640	79671719	D16Rat15	80215507	1.70314e-15
	77	ENSRNOG00000002876	EEF2KMT	10	10530365	10540428	rs105413314	11440461	1.85739e-15
	78	ENSRNOG00000045924	RT1-T24-3	20	3226313	3233694	rs106679915	5011225	2.01411e-15
	79	ENSRNOG00000060536	AABR07070078.1	8	48088104	48093974	rs105317822	48455124	2.03396e-15
	80	ENSRNOG00000015807	PYROXD2	1	261961379	261986759	rs104919229	263420206	2.08289e-15
	81	ENSRNOG00000018761	EIF3C	1	197964407	197982601	rs105194808	199222037	2.12497e-15
	82	ENSRNOG00000015551	FUCA2	1	7658890	7673683	rs105602230	6077436	2.31507e-15
	83	ENSRNOG00000005177	TP53I3	13	75105615	75143441	rs105324942	75465782	2.33277e-15
	84	ENSRNOG00000007378	ACOX2	15	18451144	18481470	rs105238415	18546367	2.70408e-15
	85	ENSRNOG00000012094	LTBP2	6	108500112	108596569	rs105730187	108413726	3.00553e-15
	86	ENSRNOG00000017840	PIK3C3	18	22964210	23047895	rs105058133	21892913	3.1371e-15
	87	ENSRNOG00000029089	FOXR1	8	48754736	48762342	rs105488669	49036801	3.31338e-15
	88	ENSRNOG00000011379	CCNDBP1	3	112950890	112961614	rs104909780	112190365	3.45634e-15
	89	ENSRNOG00000013738	LOC100174910	18	52031842	52047816	rs107326041	51631364	3.48617e-15
	90	ENSRNOG00000005965	IRAK4	7	135803698	135832652	rs105463740	136259596	3.8597e-15
	91	ENSRNOG00000000763	RT1-M3-1	20	1814661	1818800	rs104917691	1919390	4.45454e-15
	92	ENSRNOG00000026514	WDR93	1	141488272	141527475	rs104923532	141428575	4.4784e-15
	93	ENSRNOG00000023850	TBRG1	8	40114792	40122450	rs105147975	40642612	4.72067e-15
	94	ENSRNOG00000028975	HIST2H3C2	2	198380426	198380836	rs105920206	198107483	5.23167e-15
	95	ENSRNOG00000053081	LOC102548682	2	198390166	198390576	rs105920206	198107483	5.23167e-15
	96	ENSRNOG00000003028	DNAH17	10	107029466	107158997	rs105790094	107071641	5.26094e-15
	97	ENSRNOG00000019615	COLQ	16	7627603	7681576	rs105134986	7349888	5.57478e-15
	98	ENSRNOG00000027867	REXO4	3	5500589	5510908	rs105070847	5941190	5.78875e-15
	99	ENSRNOG00000004075	CCDC42	10	55169282	55181416	rs105016512	55545746	6.20975e-15
	100	ENSRNOG00000010805	FABP4	2	93792601	93797305	rs105226742	95676096	6.28138e-15
	101	ENSRNOG00000051612	AABR07044570.2	20	10727513	10729072	rs64542764	10518616	6.91792e-15
	102	ENSRNOG00000011228	LAYN	8	55447709	55467688	rs105195857	55672395	7.14209e-15
	103	ENSRNOG00000029179	CYP2D3	7	123625590	123638765	rs105142036	123183218	7.26204e-15
	104	ENSRNOG00000017233	MMACHC	5	135555565	135561914	rs13454680	135816527	1.04481e-14
	105	ENSRNOG00000049994	IFI44L	2	256964860	256978668	rs105275005	255637113	1.0817e-14
	106	ENSRNOG00000048256	FAM160A1	2	184941700	185168773	rs105099158	185263626	1.10927e-14
	107	ENSRNOG00000022570	PUS7L	7	135765303	135800481	rs105463740	136259596	1.11401e-14
	108	ENSRNOG00000019416	ZFP61	1	81122790	81152384	rs104903310	79680277	1.21385e-14
	109	ENSRNOG00000018657	SCRN3	3	60024013	60048746	rs105096903	58105623	1.37304e-14
	110	ENSRNOG00000026592	RHBDL2	5	141491223	141507892	rs105179962	141448918	1.50966e-14
	111	ENSRNOG00000001073	RGD1563482	12	37677019	37699616	D12Rat36	37421802	1.80505e-14
	112	ENSRNOG00000030234	LOC300308	7	23012070	23017424	rs106043057	24739212	1.91084e-14
	113	ENSRNOG00000010149	CMC1	8	126437345	126495347	rs105064535	126208273	1.97929e-14
	114	ENSRNOG00000000778	ZNRD1AS1	20	2077072	2088389	rs13449635	3409533	2.13525e-14
	115	ENSRNOG00000037851	SPIDR	11	89009931	89260297	rs105262440	89318199	2.33e-14
	116	ENSRNOG00000060366	LOC102548682	2	198417619	198418029	rs105920206	198107483	2.86495e-14
	117	ENSRNOG00000061996	AABR07044420.1	20	5346501	5347801	rs104989114	5489900	2.88262e-14
	118	ENSRNOG00000016545	IFT140	10	14373679	14461160	rs105507124	16121580	2.89071e-14
	119	ENSRNOG00000028505	RPS18	20	5441876	5445553	rs104989114	5489900	2.89476e-14
	120	ENSRNOG00000016953	CHST4	19	41631715	41640367	rs105191877	42359103	2.98339e-14
	121	ENSRNOG00000015306	SLC9A4	9	47281961	47328839	rs105430406	47771143	3.38542e-14
	122	ENSRNOG00000059373	LOC100909548	4	155088317	155092827	rs106400126	155414602	3.86704e-14
	123	ENSRNOG00000000729	TMLHE	20	237506	284943	rs104917691	1919390	3.88095e-14
	124	ENSRNOG00000008944	EXT2	3	82602785	82734533	D3Utr41	81603062	4.10342e-14
	125	ENSRNOG00000001347	ADAM1A	12	40533632	40536620	rs106086004	40537191	4.17526e-14
	126	ENSRNOG00000052236	AABR07004992.1	1	173275336	173284941	rs105077248	172508701	4.23937e-14
	127	ENSRNOG00000042156	AABR07017874.1	15	32136645	32137490	rs13456030	33072420	4.3876e-14
	128	ENSRNOG00000042224	CYP2J10	5	115021723	115222084	rs105170847	116356396	4.39752e-14
	129	ENSRNOG00000049446	LOC100366030	14	6101457	6148925	rs104923999	5434060	5.33724e-14
	130	ENSRNOG00000060021	TXLNB	1	12915734	12961670	rs64547232	11078719	5.45139e-14
	131	ENSRNOG00000013172	NR1H3	3	80004130	80012750	rs106014029	81422098	6.28842e-14
	132	ENSRNOG00000048967	LOC688459	9	23420654	23424832	rs105253937	23210633	7.85392e-14
	133	ENSRNOG00000004736	RALGPS2	13	74422944	74564184	rs105348570	74418866	7.94265e-14
	134	ENSRNOG00000007041	ABCG2	4	88832178	88890621	rs13448425	88721243	8.13138e-14
	135	ENSRNOG00000015799	LOC103690120	4	117582781	117589464	rs104953924	119514750	8.75909e-14
	136	ENSRNOG00000001300	P2RX4	12	39308025	39325673	rs105458346	39163305	8.77394e-14
	137	ENSRNOG00000052247	MANBA	2	240668195	240760261	rs105884577	240700986	8.92839e-14
	138	ENSRNOG00000013238	TMEM14A	9	27333956	27351295	rs106532780	29330108	9.5937e-14
	139	ENSRNOG00000002979	TBX19	13	83403264	83425641	rs105478293	82781460	9.90985e-14
	140	ENSRNOG00000011367	CYP2R1	1	184093920	184106200	rs104952477	185962103	1.09383e-13
	141	ENSRNOG00000031211	ACSM5	1	189233141	189272172	rs106089704	189642001	1.09636e-13
	142	ENSRNOG00000023576	ECRG4	9	50526811	50548046	rs106603182	50520010	1.21838e-13
	143	ENSRNOG00000000386	PBLD1	20	27103317	27117663	rs105121803	26055433	1.22978e-13
	144	ENSRNOG00000000512	SLC26A8	20	5881462	5931648	rs104908062	5994101	1.36823e-13
	145	ENSRNOG00000018724	ZFP474	18	47577566	47634127	rs105489226	47611186	1.38276e-13
	146	ENSRNOG00000057072	SLC12A3	19	11106033	11144641	rs13453605	10860591	1.54949e-13
	147	ENSRNOG00000016123	RNF144B	17	17817100	17947777	rs107592771	17953654	1.62662e-13
	148	ENSRNOG00000023299	HFM1	14	3882398	3960909	rs105240763	4140042	1.63746e-13
	149	ENSRNOG00000017491	CARF	9	66888393	66926377	rs63954611	68614997	1.69755e-13
	150	ENSRNOG00000052528	SNORA73	3	113388569	113388772	rs104909780	112190365	1.69953e-13
	151	ENSRNOG00000004430	CEP131	10	109243039	109267500	rs105339331	109406125	1.8094e-13
	152	ENSRNOG00000029871	SLC8A3	6	104891376	105097054	rs105093910	104857899	1.82594e-13
	153	ENSRNOG00000043324	UPK2	8	48772906	48774898	rs105488669	49036801	1.88438e-13
	154	ENSRNOG00000032846	CDPF1	7	126687405	126691232	rs105827880	125653478	1.96823e-13
	155	ENSRNOG00000047914	GNG11	4	28989115	28993621	rs105787509	29061475	1.97411e-13
	156	ENSRNOG00000004493	TASP1	3	132888772	133131192	rs106213688	133046290	2.09125e-13
	157	ENSRNOG00000059770	AABR07044383.1	20	3791629	3796275	rs104989114	5489900	2.13738e-13
	158	ENSRNOG00000021474	SIGLEC5	1	98562346	98570949	rs64758502	98545200	2.15302e-13
	159	ENSRNOG00000022312	LRSAM1	3	11972813	12007570	rs107535368	11913651	2.45462e-13
	160	ENSRNOG00000053770	0	12	30494607	30494737	rs105053688	30486523	2.56258e-13
	161	ENSRNOG00000011567	RPUSD4	8	36467706	36477189	rs105244162	36258092	2.78485e-13
	162	ENSRNOG00000010208	TIMP1	21	1364786	1369384	rs8157522	1287448	2.85447e-13
	163	ENSRNOG00000053410	ADCY10	13	83721300	83787018	rs8143365	83805379	2.96735e-13
	164	ENSRNOG00000008512	BTF3L4	5	128432433	128446725	rs105829314	127148138	3.02416e-13
	165	ENSRNOG00000061639	AABR07044404.1	20	4673843	4792450	rs104989114	5489900	3.21733e-13
	166	ENSRNOG00000054795	AABR07041096.1	21	119194437	119200775	rs105139627	119124068	3.2869e-13
	167	ENSRNOG00000001111	BRCA2	12	504007	544748	rs104896715	1759613	4.18669e-13
	168	ENSRNOG00000061440	SNORA74	16	8337864	8338058	rs105134986	7349888	4.31355e-13
	169	ENSRNOG00000002101	PAICS	14	33563886	33580566	rs104995638	32332163	4.47067e-13
	170	ENSRNOG00000013662	ERICH6	2	148811907	148838441	rs105255788	148198820	4.83681e-13
	171	ENSRNOG00000005809	ARHGDIB	4	170913923	170932618	rs105355090	171428021	4.88285e-13
	172	ENSRNOG00000000728	CLIC2	20	295250	310380	rs104917691	1919390	5.39672e-13
	173	ENSRNOG00000024530	LYRM1	1	189665976	189685842	rs106089704	189642001	5.71127e-13
	174	ENSRNOG00000029333	ECHDC2	5	127770570	127789567	rs105829314	127148138	6.42517e-13
	175	ENSRNOG00000015609	WDR27	1	56808450	56942556	rs13452640	56989845	6.58588e-13
	176	ENSRNOG00000012980	HYLS1	8	36763481	36764422	rs105013376	36722835	7.18209e-13
	177	ENSRNOG00000059243	AABR07051787.1	3	21373213	21381013	rs106400631	21362924	8.08974e-13
	178	ENSRNOG00000059601	AC127076.2	5	5055765	5065181	rs105932633	5010429	8.44781e-13
	179	ENSRNOG00000042359	PIGK	2	257911126	257997733	rs65106954	259324477	8.6816e-13
	180	ENSRNOG00000032596	RT1-T24-1	20	3242492	3282523	rs106679915	5011225	9.24211e-13
	181	ENSRNOG00000037898	LOC100912028	11	88569700	88570624	rs105531605	87072486	9.36498e-13
	182	ENSRNOG00000053820	ZCWPW2	8	126305191	126390801	rs105064535	126208273	9.60546e-13
	183	ENSRNOG00000057927	AABR07035796.1	12	22601608	22605139	rs105557810	24479133	9.73375e-13
	184	ENSRNOG00000010616	NDOR1	3	2466544	2474913	rs106691080	1527759	1.05511e-12
	185	ENSRNOG00000010735	NFYC	5	139687448	139749050	rs105179962	141448918	1.07896e-12
	186	ENSRNOG00000057498	AABR07063724.1	6	44006624	44009412	rs104946301	44102344	1.0969e-12
	187	ENSRNOG00000061538	AABR07049892.1	5	143189409	143194764	rs13455893	143032962	1.09898e-12
	188	ENSRNOG00000048250	TMEM159	1	189870622	189889484	rs106089704	189642001	1.14894e-12
	189	ENSRNOG00000048194	LOC100912380	1	88652446	88657845	rs105137816	89152994	1.21922e-12
	190	ENSRNOG00000045747	CAPNS1	1	91058529	91063928	rs105137816	89152994	1.21922e-12
	191	ENSRNOG00000000121	PIGV	5	151886035	151898022	rs104983024	152854641	1.27093e-12
	192	ENSRNOG00000057159	RSL1	2	87018305	87040452	rs105139534	85315176	1.47484e-12
	193	ENSRNOG00000009434	RGD1310507	8	111727984	111777677	rs105247047	110870816	1.53088e-12
	194	ENSRNOG00000012811	SPINT1	3	111049118	111062011	rs104909780	112190365	1.64175e-12
	195	ENSRNOG00000017843	POLR3K	3	177374812	177379008	rs105525593	176582042	1.65187e-12
	196	ENSRNOG00000000454	RT1-DOB	20	4020317	4026346	rs104989114	5489900	1.75461e-12
	197	ENSRNOG00000001090	STARD13	12	1023531	1195591	rs104896715	1759613	1.80011e-12
	198	ENSRNOG00000050347	PTGES3L	10	89331701	89338739	rs106615200	88784607	1.89276e-12
	199	ENSRNOG00000010092	MAGIX	21	15669191	15676050	rs105830265	13711717	2.05113e-12
	200	ENSRNOG00000057645	MICB	1	79754587	79772092	rs104903310	79680277	2.07384e-12
	201	ENSRNOG00000046202	METRNL	10	110893232	110907243	rs105021379	110685950	2.14283e-12
	202	ENSRNOG00000013521	DHFR	2	21931493	21962453	rs105251977	21962275	2.38874e-12
	203	ENSRNOG00000043192	HACD1	17	81173713	81187739	rs105537411	80990605	2.56515e-12
	204	ENSRNOG00000010128	SLC27A2	3	119014620	119052531	rs106406941	119015690	2.67354e-12
	205	ENSRNOG00000060527	AABR07035717.1	12	21366528	21373076	rs105281795	23352197	2.73834e-12
	206	ENSRNOG00000012155	SOX15	10	56260514	56263503	rs105381840	57467537	2.7516e-12
	207	ENSRNOG00000058177	AABR07007879.1	2	32632800	32636371	rs105235066	32737884	2.94441e-12
	208	ENSRNOG00000010999	CEP295	8	13871213	13909188	rs105753934	13026832	3.01258e-12
	209	ENSRNOG00000002697	MTMR1	18	291780	325377	rs64050828	1032291	3.07148e-12
	210	ENSRNOG00000012454	TRMT10B	5	60850852	60865207	rs105248454	59223961	3.20708e-12
	211	ENSRNOG00000050169	PET100	12	2170630	2173251	rs104896715	1759613	3.23828e-12
	212	ENSRNOG00000017311	ME3	1	153861569	154056654	rs105098295	155334746	3.78019e-12
	213	ENSRNOG00000029336	ZFP180	1	80920747	80940040	rs104903310	79680277	4.06005e-12
	214	ENSRNOG00000009945	PLS1	8	103557364	103608913	rs105343062	104588480	4.51279e-12
	215	ENSRNOG00000001865	SERPIND1	11	87913806	87924816	rs105531605	87072486	4.64799e-12
	216	ENSRNOG00000048043	F2R	2	26118760	26135340	rs104925091	26862942	4.99746e-12
	217	ENSRNOG00000017328	PTER	17	80250521	80311981	rs105897358	79608569	5.06621e-12
	218	ENSRNOG00000061315	AABR07002928.1	1	89649636	89682737	rs107243083	90258272	5.20761e-12
	219	ENSRNOG00000005348	PAMR1	3	92403582	92502089	rs106820690	92642057	5.45941e-12
	220	ENSRNOG00000028414	LOC288521	12	18291901	18303041	rs105230550	17341740	5.55576e-12
	221	ENSRNOG00000028582	LOC688389	2	88744597	88763733	rs105541565	87110423	5.60365e-12
	222	ENSRNOG00000024410	BLVRB	1	84256159	84274075	rs106407860	85516251	6.03683e-12
	223	ENSRNOG00000061528	U2	9	79592688	79592878	rs105182663	79684981	6.12986e-12
	224	ENSRNOG00000012878	ATP7B	16	74865516	74945286	rs105037412	75984354	6.17728e-12
	225	ENSRNOG00000019819	DUS2	19	37990374	38033590	rs105105804	37314309	6.46671e-12
	226	ENSRNOG00000037437	GOLGA3	12	52512970	52558606	rs105118133	52362557	6.57495e-12
	227	ENSRNOG00000038225	FBXO15	18	81821127	81882796	rs65080207	83277736	6.59406e-12
	228	ENSRNOG00000026647	CXCL16	10	57060007	57064600	rs105381840	57467537	6.76221e-12
	229	ENSRNOG00000021176	MTMR11	2	198303168	198311785	rs105920206	198107483	7.12428e-12
	230	ENSRNOG00000059016	TSPAN12	4	48852827	48928372	rs105158020	49223016	7.54527e-12
	231	ENSRNOG00000024101	PHKB	19	22033228	22281778	rs105209823	21139322	8.375e-12
	232	ENSRNOG00000029528	CBS	20	10361988	10386751	rs64542764	10518616	8.58008e-12
	233	ENSRNOG00000006079	PSD4	3	1478525	1514934	rs106691080	1527759	9.5193e-12
	234	ENSRNOG00000004794	RTN1	6	94951020	95061174	D6Cebr36s1	95470912	1.0429e-11
	235	ENSRNOG00000026861	ZSCAN18	1	65851060	65857872	rs105568627	67315498	1.04441e-11
	236	ENSRNOG00000047796	PCBD2	17	8929810	8980571	rs104993192	9212887	1.04484e-11
	237	ENSRNOG00000060994	TCTN3	1	259682249	259691742	rs105785448	259260876	1.0477e-11
	238	ENSRNOG00000049661	INAFM1	1	78210867	78212350	rs104903310	79680277	1.09874e-11
	239	ENSRNOG00000061786	AABR07032724.3	18	78277468	78281567	rs106473471	78273563	1.10289e-11
	240	ENSRNOG00000029792	NEWGENE_1308171	17	14607442	14627937	rs105521433	14005513	1.12448e-11
	241	ENSRNOG00000006320	PTGES	3	9727408	9738752	rs13450635	9797087	1.1306e-11
	242	ENSRNOG00000059367	U1	2	198524137	198524300	rs105920206	198107483	1.15901e-11
	243	ENSRNOG00000055647	RBFA	18	76704220	76714486	D18Cebr51s1	76544319	1.18362e-11
	244	ENSRNOG00000000233	GRM6	10	36345939	36360665	rs105469677	35684306	1.19172e-11
	245	ENSRNOG00000027175	CNPY4	12	19328957	19335119	rs105230550	17341740	1.22423e-11
	246	ENSRNOG00000020704	TKFC	1	226644200	226657408	D1Rat293	226186791	1.24001e-11
	247	ENSRNOG00000049110	DPM2	3	11587941	11590528	rs105169278	11086794	1.29842e-11
	248	ENSRNOG00000016437	TM4SF4	2	147496229	147547252	rs105255788	148198820	1.31533e-11
	249	ENSRNOG00000047112	LOC100912537	1	259097455	259106948	rs105785448	259260876	1.49636e-11
	250	ENSRNOG00000002085	THEGL	14	33389513	33430956	rs106978643	31391214	1.49703e-11
	251	ENSRNOG00000058861	AABR07039697.1	21	82839765	82845799	rs105071903	84032155	1.54229e-11
	252	ENSRNOG00000014909	SH2D5	5	156613741	156626529	rs13449683	156608078	1.55107e-11
	253	ENSRNOG00000012723	TRIM55	2	104416972	104459107	rs105232053	104639520	1.57586e-11
	254	ENSRNOG00000027355	WDR36	18	25637588	25665639	rs106034809	26086073	1.59382e-11
	255	ENSRNOG00000011153	IL17RA	4	152995865	153018394	rs104976388	153207488	1.60688e-11
	256	ENSRNOG00000005335	GALNT13	3	40038336	40624530	rs105852985	40137365	1.87549e-11
	257	ENSRNOG00000029128	CYP2D5	7	123616596	123621102	rs105142036	123183218	1.92348e-11
	258	ENSRNOG00000009039	TRAPPC12	6	47955310	48020271	rs105046185	48239680	1.93039e-11
	259	ENSRNOG00000025691	PLA2G7	9	19935768	19978013	rs105325920	20132934	1.93063e-11
	260	ENSRNOG00000010196	GLB1	8	122439328	122511939	rs106256572	122515941	1.95484e-11
	261	ENSRNOG00000019477	ZMYND15	10	57064482	57071096	rs105494285	58370362	1.98878e-11
	262	ENSRNOG00000019414	TMEM79	2	187697509	187706321	rs105126001	188231329	2.01286e-11
	263	ENSRNOG00000014263	OLR854	5	75909464	75910805	rs105121985	76508342	2.02393e-11
	264	ENSRNOG00000010477	POMT1	3	11254026	11271872	rs105169278	11086794	2.10599e-11
	265	ENSRNOG00000017468	TRAPPC6A	1	80417310	80424445	rs104903310	79680277	2.35793e-11
	266	ENSRNOG00000009875	AKR1B7	4	61850348	61862526	rs105259719	62125002	2.36729e-11
	267	ENSRNOG00000028636	XKR5	16	75744786	75762693	rs105037412	75984354	2.59917e-11
	268	ENSRNOG00000001342	WDR66	12	38709595	38782010	rs106150981	38783395	2.61563e-11
	269	ENSRNOG00000005801	STX17	5	63870432	63922730	rs105513020	63764257	2.63415e-11
	270	ENSRNOG00000012762	ZFP64	3	165713020	165741967	rs105283625	165305003	2.64626e-11
	271	ENSRNOG00000012574	PUM3	1	245476529	245514252	rs105098347	244830165	2.66099e-11
	272	ENSRNOG00000023831	AABR07027258.1	17	21430337	21484456	rs105978680	21426395	2.71092e-11
	273	ENSRNOG00000022505	SLC17A4	17	43458553	43470378	rs105160671	43609512	2.8197e-11
	274	ENSRNOG00000006148	RGD1310352	10	37757146	37769776	rs105064452	38216413	2.90641e-11
	275	ENSRNOG00000014956	SLC11A1	9	81655629	81666706	rs105125797	81145977	2.98262e-11
	276	ENSRNOG00000002932	WDR19	14	44705012	44767120	rs104905903	46296217	3.26418e-11
	277	ENSRNOG00000016647	PLA2G2C	5	157165341	157187643	rs107570692	157203026	3.32555e-11
	278	ENSRNOG00000028344	LOC103694874	20	13670066	13678089	rs106323967	13647470	3.36608e-11
	279	ENSRNOG00000012295	PLA2G6	7	120519467	120559347	rs105067907	121046195	3.43958e-11
	280	ENSRNOG00000036918	ETFBKMT	4	183656013	183665754	rs104897395	182531645	3.51486e-11
	281	ENSRNOG00000019035	TRPM8	9	95398237	95482890	rs106554142	94881352	3.70368e-11
	282	ENSRNOG00000055222	AC094212.1	8	26341732	26345754	rs106396052	26310267	3.79297e-11
	283	ENSRNOG00000018426	NEWGENE_2134	1	80606638	80609921	rs104903310	79680277	3.92801e-11
	284	ENSRNOG00000006583	HPGDS	4	95946025	95970666	rs106127561	96246111	3.94178e-11
	285	ENSRNOG00000054549	LSS	20	12842884	12870497	rs106323967	13647470	4.30299e-11
	286	ENSRNOG00000018254	SNCAIP	18	47739140	47877676	rs106350687	47746520	4.40788e-11
	287	ENSRNOG00000006388	PYGL	6	92597706	92643847	rs105112934	93981294	4.43673e-11
	288	ENSRNOG00000001817	TM7SF3	4	180913706	180951564	rs104897395	182531645	4.51749e-11
	289	ENSRNOG00000023837	MTX3	2	22427474	22435307	rs105251977	21962275	4.79315e-11
	290	ENSRNOG00000001427	ORAI2	12	23544287	23564569	rs105281795	23352197	5.36021e-11
	291	ENSRNOG00000016164	FCRL2	2	186595051	186606172	rs105126001	188231329	5.42556e-11
	292	ENSRNOG00000018478	MYO3A	17	88963981	89167018	rs106859894	89092325	5.83557e-11
	293	ENSRNOG00000043436	MICU1	20	29284853	29432258	rs105328913	27659269	6.23147e-11
	294	ENSRNOG00000027799	TMIE	8	119142434	119157071	rs106079055	119830283	6.35479e-11
	295	ENSRNOG00000016413	PSTPIP1	8	60760078	60799361	rs105102083	61116311	6.42923e-11
	296	ENSRNOG00000010977	IGFBP6	7	143749221	143754054	rs105428591	143378287	6.55847e-11
	297	ENSRNOG00000043167	ITGA9	8	127271289	127572988	rs104910578	128322556	6.57604e-11
	298	ENSRNOG00000033162	CHIA	2	208749996	208797402	rs105154190	209303484	6.87226e-11
	299	ENSRNOG00000010673	ERAL1	10	65272849	65291064	D10Mit2	65906139	7.13157e-11
	300	ENSRNOG00000013123	SCUBE2	1	174428699	174495258	rs104921013	175772791	7.25336e-11
	301	ENSRNOG00000001842	MRPS35	4	181434812	181465318	rs104897395	182531645	7.3503e-11
	302	ENSRNOG00000057075	0	19	9729502	9729636	rs105127042	9999211	7.58349e-11
	303	ENSRNOG00000054665	AABR07066861.1	9	19446638	19448202	rs104915510	17463165	7.60112e-11
	304	ENSRNOG00000000831	GTF2H4	20	3582742	3588375	rs104917691	1919390	7.71185e-11
	305	ENSRNOG00000054151	PUS10	14	108412152	108479781	rs104898737	108128556	8.02534e-11
	306	ENSRNOG00000015113	MOCOS	18	16590197	16636084	rs105365557	17092751	8.09153e-11
	307	ENSRNOG00000053438	0	4	147718275	147718414	rs105227376	148414304	8.12082e-11
	308	ENSRNOG00000028670	RGD1562726	11	31223074	31238026	D11Cebr15s1	33077226	8.37178e-11
	309	ENSRNOG00000008754	FLVCR2	6	109617355	109681495	rs106323265	109505941	8.39038e-11
	310	ENSRNOG00000010529	THBS2	1	56653938	56683731	rs13452640	56989845	8.53463e-11
	311	ENSRNOG00000048166	ARHGAP19	1	261015123	261051498	rs105653834	261683100	9.29685e-11
	312	ENSRNOG00000028622	PNPLA1	20	6102277	6143707	rs104908062	5994101	9.4542e-11
	313	ENSRNOG00000009822	TLR2	2	182840727	182846061	rs105181346	182937916	9.83675e-11
	314	ENSRNOG00000007850	MOK	6	135228803	135259603	rs104975284	134712413	1.01354e-10
	315	ENSRNOG00000054594	AC098022.2	7	20103302	20107651	rs106187033	18309820	1.03289e-10
	316	ENSRNOG00000039379	C17H6ORF52	17	21600432	21613930	rs105978680	21426395	1.12e-10
	317	ENSRNOG00000051771	AABR07006894.1	1	263002286	263013858	rs104919229	263420206	1.14415e-10
	318	ENSRNOG00000026982	LOC691921	7	27221152	27224274	rs105510347	27095885	1.14587e-10
	319	ENSRNOG00000046700	METTL27	12	24767351	24775891	rs104942711	25424978	1.16183e-10
	320	ENSRNOG00000039581	LOC689458	17	14469488	14475012	rs105521433	14005513	1.21044e-10
	321	ENSRNOG00000017702	GPLD1	17	42085028	42127678	rs105160671	43609512	1.21217e-10
	322	ENSRNOG00000002158	IBSP	14	6801204	6813945	rs104923999	5434060	1.31237e-10
	323	ENSRNOG00000049481	MIR6321	14	21097338	21097478	D14Utr51	21047835	1.35326e-10
	324	ENSRNOG00000024536	AABR07032338.1	18	61759289	61788863	rs106521925	62142830	1.35586e-10
	325	ENSRNOG00000001963	MX2	11	38035450	38059950	rs107011669	38064751	1.38413e-10
	326	ENSRNOG00000023720	NTM	8	30039408	30222036	rs105102095	30204850	1.43629e-10
	327	ENSRNOG00000058006	SNCG	16	10722106	10726707	rs105551545	11439070	1.44594e-10
	328	ENSRNOG00000011511	STK24	15	106629312	106678918	rs105183757	108420554	1.44933e-10
	329	ENSRNOG00000006199	CRPPA	6	55881387	56159464	rs105251481	56034451	1.45228e-10
	330	ENSRNOG00000011480	TUBGCP5	1	114186853	114222516	rs104977149	114007760	1.46083e-10
	331	ENSRNOG00000037426	LOC100912590	12	52670898	52674737	rs105397973	52511159	1.49381e-10
	332	ENSRNOG00000000470	VPS52	20	5432004	5441706	rs104989114	5489900	1.52596e-10
	333	ENSRNOG00000008523	FAF1	5	129448879	129738252	rs105186253	131072546	1.61009e-10
	334	ENSRNOG00000018662	AMACR	2	60949256	60961326	rs105215659	61023322	1.64513e-10
	335	ENSRNOG00000046515	ST6GAL2	9	6966908	7053387	rs105550240	5160351	1.64643e-10
	336	ENSRNOG00000025216	ALKBH6	1	88766872	88772242	rs105137816	89152994	1.69206e-10
	337	ENSRNOG00000016316	MCM2	4	120825699	120840111	D4Rat44	119274145	1.72235e-10
	338	ENSRNOG00000006334	TXNDC16	15	19473373	19541815	rs105663009	19651317	1.73049e-10
	339	ENSRNOG00000022382	AABR07070238.1	8	60618698	60619638	rs105102083	61116311	1.78425e-10
	340	ENSRNOG00000042607	RHOF	12	38880377	38894582	rs105458346	39163305	1.83435e-10
	341	ENSRNOG00000027929	POLN	14	81858737	82037747	D14Rat37	81066039	1.91526e-10
	342	ENSRNOG00000049970	AABR07044570.1	20	10889573	10912769	rs105495260	11144362	1.95785e-10
	343	ENSRNOG00000046493	PNPO	10	84874927	84881190	rs104982287	85006010	1.96878e-10
	344	ENSRNOG00000025254	QRICH2	10	105399814	105412627	rs106897396	104681569	1.96946e-10
	345	ENSRNOG00000010538	COMMD7	3	149101243	149115209	rs107320394	147125854	1.99762e-10
	346	ENSRNOG00000048881	RGD1563400	12	20480094	20486276	rs105791310	22229085	2.34644e-10
	347	ENSRNOG00000052273	LOC100363116	1	143601014	143607170	rs105032372	143151910	2.44845e-10
	348	ENSRNOG00000025890	OPA3	1	80141630	80160145	rs104903310	79680277	2.58073e-10
	349	ENSRNOG00000011575	ADAMTS18	19	46005277	46101250	rs64765897	46400939	2.6022e-10
	350	ENSRNOG00000039339	MSLNL	10	15108072	15119183	rs8156411	15568342	2.67595e-10
	351	ENSRNOG00000021619	CELA3B	5	155763877	155772040	rs13449683	156608078	2.72452e-10
	352	ENSRNOG00000050091	EFCAB1	11	90221056	90234286	rs105262440	89318199	2.77838e-10
	353	ENSRNOG00000012216	TGFBI	17	8400146	8429338	rs104993192	9212887	2.89683e-10
	354	ENSRNOG00000061468	AABR07042825.1	19	11064146	11068377	rs13453605	10860591	2.94527e-10
	355	ENSRNOG00000002883	ALG1	10	10539930	10550138	rs105413314	11440461	3.08121e-10
	356	ENSRNOG00000017836	RRP36	9	16619040	16625609	rs64889863	16551609	3.84842e-10
	357	ENSRNOG00000006779	CROT	4	22081604	22116265	rs105481063	22066450	3.9833e-10
	358	ENSRNOG00000015090	NUBP2	10	14244203	14247886	D10Mit6	14828084	4.10685e-10
	359	ENSRNOG00000032429	TMPRSS9	7	11678591	11699448	rs105959803	11646520	4.38231e-10
	360	ENSRNOG00000006726	ZFP9	4	150517027	150522351	rs104916676	151043235	4.38396e-10
	361	ENSRNOG00000004214	RPL26	10	55492404	55496012	rs105016512	55545746	4.41191e-10
	362	ENSRNOG00000051854	ENPEP	2	233667254	233743866	rs104947577	234687112	4.44865e-10
	363	ENSRNOG00000060486	PTGES3L1	21	45410546	45419817	rs63831386	45552083	4.58861e-10
	364	ENSRNOG00000013572	LXN	2	164628566	164634434	rs8170663	164118822	4.60532e-10
	365	ENSRNOG00000016465	TRMU	7	126756151	126772749	rs107347439	128383641	4.6449e-10
	366	ENSRNOG00000050675	MYL4	10	92628356	92638100	rs106803967	92244289	5.02723e-10
	367	ENSRNOG00000007575	PLPPR1	5	67852180	68139199	rs105076141	66747881	5.04056e-10
	368	ENSRNOG00000012051	NCAPH	3	119583648	119611136	rs104928512	119372096	5.05265e-10
	369	ENSRNOG00000014052	CCNA1	2	144458153	144467912	D2Rat221	145956619	5.12414e-10
	370	ENSRNOG00000017191	TRIM5	1	169446805	169534896	rs105153776	170104159	5.1586e-10
	371	ENSRNOG00000013906	GPAT2	3	119994537	120003090	rs104928512	119372096	5.15969e-10
	372	ENSRNOG00000011497	ALDH1B1	5	61382351	61387358	rs105421449	61466277	5.48754e-10
	373	ENSRNOG00000050087	MPHOSPH6	19	50357338	50367187	rs105462841	49979067	5.69168e-10
	374	ENSRNOG00000026951	SUSD5	8	122331583	122368368	rs105292016	121240013	5.73622e-10
	375	ENSRNOG00000028225	TNNI3K	2	261069203	261337163	rs104917212	262490867	5.76125e-10
	376	ENSRNOG00000018577	NEIL1	8	61817258	61823102	rs105102083	61116311	5.82759e-10
	377	ENSRNOG00000016697	LRRC56	1	214182830	214197184	rs105147402	215103130	5.92685e-10
	378	ENSRNOG00000049605	ZFP296	1	80487938	80491039	rs104903310	79680277	6.15225e-10
	379	ENSRNOG00000014656	COX8B	1	213648787	213650247	rs107128605	211725261	6.22852e-10
	380	ENSRNOG00000059215	SLC66A2	18	76770012	76805766	D18Rat5	77151444	6.70391e-10
	381	ENSRNOG00000001088	RFC3	12	1460538	1471357	rs106533392	2592790	6.72754e-10
	382	ENSRNOG00000037853	RARRES1	2	164650722	164684985	rs106461102	164900559	6.86862e-10
	383	ENSRNOG00000038025	RPP38	17	78915604	78919143	rs64203227	78978933	7.13819e-10
	384	ENSRNOG00000026974	DBNDD1	19	56302705	56311991	rs104928610	57380159	7.22068e-10
	385	ENSRNOG00000001199	POP5	12	47138346	47142852	rs105231626	46894266	7.52734e-10
	386	ENSRNOG00000055574	AC109886.1	3	124615297	124616772	rs105747631	125480920	7.57884e-10
	387	ENSRNOG00000042347	AABR07001896.1	1	61374379	61377590	rs104948351	60748019	7.6083e-10
	388	ENSRNOG00000027971	LRRC31	2	116313591	116344137	rs105457692	116476314	7.98261e-10
	389	ENSRNOG00000023346	CPLANE2	5	159734838	159742774	rs105161068	159507427	8.12732e-10
	390	ENSRNOG00000061754	LOC102555924	5	24220336	24226331	rs105126495	24486855	8.21267e-10
	391	ENSRNOG00000051299	AC099453.2	5	78365749	78366405	rs105121985	76508342	8.33171e-10
	392	ENSRNOG00000029427	GRHL3	5	153893039	153924896	rs105538466	153571418	8.41984e-10
	393	ENSRNOG00000001584	MAP3K7CL	11	27208564	27251801	rs105300301	27772760	9.07406e-10
	394	ENSRNOG00000023457	STPG2	2	244521699	245044918	rs105008665	245198008	9.38586e-10
	395	ENSRNOG00000019339	AABR07051518.1	3	15084634	15278645	rs105343767	15114680	9.40407e-10
	396	ENSRNOG00000030688	LRRC2	8	119228612	119259645	rs64718306	120292557	9.47129e-10
	397	ENSRNOG00000015368	PDILT	1	189207165	189238776	rs106089704	189642001	9.68242e-10
	398	ENSRNOG00000001060	SNRNP35	12	37531095	37538403	rs106485257	37620489	9.7046e-10
	399	ENSRNOG00000002440	RALB	13	35494721	35511020	rs105348391	35636711	9.82513e-10
	400	ENSRNOG00000017752	MCCC2	2	30175018	30246010	rs13453261	30527380	9.93303e-10
	401	ENSRNOG00000062009	AC119762.6	2	187694199	187695368	rs105126001	188231329	1.01936e-09
	402	ENSRNOG00000042259	AABR07071731.1	8	127858610	127871192	rs104910578	128322556	1.02199e-09
	403	ENSRNOG00000011598	SLC15A1	15	106800081	106844426	rs105183757	108420554	1.0232e-09
	404	ENSRNOG00000016995	ZAP70	9	43331155	43353113	rs64888499	41606822	1.0728e-09
	405	ENSRNOG00000026248	NMT2	17	78921793	78962476	rs64203227	78978933	1.14047e-09
	406	ENSRNOG00000011417	PDE3B	1	183892841	184078071	rs104973343	184866676	1.18287e-09
	407	ENSRNOG00000011944	SNX10	4	81311490	81374158	rs105584143	81404311	1.1892e-09
	408	ENSRNOG00000031448	STPG1	5	153835821	153888506	rs105538466	153571418	1.23092e-09
	409	ENSRNOG00000011992	SLC18A1	16	22361998	22395183	rs104897265	21554606	1.27677e-09
	410	ENSRNOG00000030629	CAMKMT	6	8669722	8729771	D6Cebrp424s2	9876640	1.28044e-09
	411	ENSRNOG00000060379	FOXRED1	8	36403493	36410612	rs105244162	36258092	1.32948e-09
	412	ENSRNOG00000000777	RT1-S3	20	3176107	3179818	rs106679915	5011225	1.33248e-09
	413	ENSRNOG00000000704	CMKLR1	12	48789261	48793553	rs104898575	48769964	1.3357e-09
	414	ENSRNOG00000032813	MDC1	20	3404711	3419831	rs106679915	5011225	1.35424e-09
	415	ENSRNOG00000021528	TUSC2	8	116318963	116322181	rs105496322	116777180	1.38217e-09
	416	ENSRNOG00000020659	MRPL4	8	22021213	22027228	rs106110580	20799326	1.38451e-09
	417	ENSRNOG00000019467	FER1L4	3	151564604	151600140	rs63973412	152785737	1.41069e-09
	418	ENSRNOG00000016978	LOC308990	1	198528635	198531201	rs105194808	199222037	1.44776e-09
	419	ENSRNOG00000017188	CYP27A1	9	81968332	81998169	rs105125797	81145977	1.45641e-09
	420	ENSRNOG00000013591	TMEM9B	1	174350597	174379566	rs104921013	175772791	1.50102e-09
	421	ENSRNOG00000022094	LACC1	15	59209829	59215803	rs13450174	60793534	1.51051e-09
	422	ENSRNOG00000020144	RGD1310127	1	199687778	199716205	D1Rat287	201110484	1.51176e-09
	423	ENSRNOG00000001807	SSPN	4	180291389	180324408	rs105962052	180609586	1.51211e-09
	424	ENSRNOG00000011357	SHBG	10	56219858	56223245	rs105381840	57467537	1.53522e-09
	425	ENSRNOG00000005326	CNRIP1	14	100217289	100247235	rs105724745	100076770	1.53845e-09
	426	ENSRNOG00000007221	DUT	3	117514444	117525446	rs104918910	118387736	1.61067e-09
	427	ENSRNOG00000047854	RT1-DMA	20	3935529	3938915	rs104989114	5489900	1.68089e-09
	428	ENSRNOG00000012134	SCN4A	10	94505026	94557764	rs105774124	94643249	1.71469e-09
	429	ENSRNOG00000043185	CNTNAP5C	13	6679368	7537275	rs104965990	7158736	1.73354e-09
	430	ENSRNOG00000001603	N6AMT1	11	27004320	27016941	rs105300301	27772760	1.74526e-09
	431	ENSRNOG00000059207	OAS3	12	41316764	41336562	rs106086004	40537191	1.75673e-09
	432	ENSRNOG00000005724	LOC100910771	5	47186558	47244416	rs105147191	48291376	1.76082e-09
	433	ENSRNOG00000006759	ANKRD24	7	10917367	10936415	rs106309928	9744340	1.78738e-09
	434	ENSRNOG00000009772	KIRREL3	8	36125999	36254753	rs105004922	34738220	1.86069e-09
	435	ENSRNOG00000019321	CCK	8	130120523	130127392	rs105217511	130837049	1.87496e-09
	436	ENSRNOG00000054147	AC139608.1	17	9464066	9471285	D17Ucsf2	11443604	1.88921e-09
	437	ENSRNOG00000045838	HPS1	1	261989178	262015153	rs104919229	263420206	1.89625e-09
	438	ENSRNOG00000014896	ADGRG3	19	10392004	10421010	rs105127042	9999211	1.89679e-09
	439	ENSRNOG00000059485	CDKL3	10	37458452	37493491	rs106895994	38807737	1.93156e-09
	440	ENSRNOG00000004398	PKHD1L1	7	83373022	83545540	rs106820274	83729455	2.00295e-09
	441	ENSRNOG00000000172	SQOR	3	114900343	114939370	rs104919659	116434024	2.00522e-09
	442	ENSRNOG00000005178	LOC689081	3	143188661	143192408	rs104907226	143317200	2.14619e-09
	443	ENSRNOG00000016737	TCERG1L	1	210550668	210739600	rs104928506	210857214	2.15654e-09
	444	ENSRNOG00000007730	VOM2R53	7	13151592	13184257	rs104960687	12042298	2.15855e-09
	445	ENSRNOG00000057867	MNS1	8	79054237	79075122	rs105145128	79691675	2.18199e-09
	446	ENSRNOG00000018650	AP3M2	16	74076812	74091139	rs105983064	74411176	2.20127e-09
	447	ENSRNOG00000024986	MMRN1	4	90990088	91038748	rs105005788	91600241	2.2293e-09
	448	ENSRNOG00000045560	GVIN1	1	173252058	173259702	rs105077248	172508701	2.26742e-09
	449	ENSRNOG00000013260	CALR3	16	19097391	19124062	rs104940172	19139483	2.2888e-09
	450	ENSRNOG00000015867	CHST9	18	6834365	7081356	D18Rat112	6630546	2.29711e-09
	451	ENSRNOG00000002105	CDC7	14	3826659	3846891	rs105240763	4140042	2.29746e-09
	452	ENSRNOG00000016826	PLA2G2D	5	157222636	157228791	rs105272112	157996464	2.34138e-09
	453	ENSRNOG00000019612	HAGHL	10	15152709	15155412	rs105507124	16121580	2.3514e-09
	454	ENSRNOG00000047106	MTRF1	15	61662264	61689862	rs106433839	62254852	2.42195e-09
	455	ENSRNOG00000030222	TCAF2	4	71206876	71229575	rs105056174	73053079	2.44012e-09
	456	ENSRNOG00000005524	PNO1	14	100364190	100372760	rs105147859	100858140	2.44515e-09
	457	ENSRNOG00000004273	IFITM1	1	213766758	213767815	rs105104478	213775912	2.51329e-09
	458	ENSRNOG00000000787	AABR07044364.1	20	3242470	3249189	rs106679915	5011225	2.71693e-09
	459	ENSRNOG00000011669	GSTCD	2	238109490	238253287	rs105078890	237133874	2.75873e-09
	460	ENSRNOG00000019276	DELE1	18	31396922	31409907	rs105195786	32125152	2.81064e-09
	461	ENSRNOG00000030776	SYTL2	1	154579949	154599430	rs105098295	155334746	2.85378e-09
	462	ENSRNOG00000032381	NAGLU	10	88979383	88986867	rs106615200	88784607	2.89705e-09
	463	ENSRNOG00000059486	AABR07073038.3	4	118170893	118171028	D4Rat44	119274145	2.91494e-09
	464	ENSRNOG00000016058	KAZALD1	1	264827739	264831151	rs104932407	266338923	2.97981e-09
	465	ENSRNOG00000004027	ALDH9A1	13	85580828	85597493	rs64812566	85645255	3.21335e-09
	466	ENSRNOG00000009117	OTUB2	6	127282466	127301083	rs65752746	127969519	3.38856e-09
	467	ENSRNOG00000060769	HIST1H2BD	17	44833924	44834305	rs105160671	43609512	3.45855e-09
	468	ENSRNOG00000022838	CNKSR1	5	152446845	152458023	rs105538466	153571418	3.5128e-09
	469	ENSRNOG00000047261	AABR07031445.1	18	14756684	14964991	rs106939213	14194173	3.54684e-09
	470	ENSRNOG00000006913	RPAIN	10	57606650	57613747	rs105381840	57467537	3.61135e-09
	471	ENSRNOG00000009787	EFCC1	4	119633755	119661004	D4Rat44	119274145	3.61189e-09
	472	ENSRNOG00000012989	SERINC2	5	148470061	148492232	rs107160657	148470178	3.66635e-09
	473	ENSRNOG00000061093	U5	5	136063953	136064068	rs105765022	136028066	3.70568e-09
	474	ENSRNOG00000002278	TEC	14	37918652	38027925	rs105049864	37512169	3.74154e-09
	475	ENSRNOG00000017753	ERCC2	1	80293566	80307344	rs104903310	79680277	3.79966e-09
	476	ENSRNOG00000005713	CCDC82	8	11888591	11927919	D8Mit6	11373267	4.01824e-09
	477	ENSRNOG00000025365	IDO2	16	72268943	72289156	rs105146437	71679569	4.16035e-09
	478	ENSRNOG00000016538	ITGA8	17	79321900	79676499	rs105142678	77784049	4.1749e-09
	479	ENSRNOG00000015797	NEURL2	3	161296304	161299024	rs105849947	163005181	4.18734e-09
	480	ENSRNOG00000026976	AABR07056369.1	7	22927796	22943159	rs106043057	24739212	4.20358e-09
	481	ENSRNOG00000059734	AABR07043564.1	19	29241159	29373989	rs65848938	29375147	4.33251e-09
	482	ENSRNOG00000048522	AVPR1B	13	48367307	48378831	rs105006825	48162413	4.33487e-09
	483	ENSRNOG00000011489	R3HDM4	7	12611468	12618586	rs104960687	12042298	4.34457e-09
	484	ENSRNOG00000017132	SNX30	5	77052484	77157915	rs105121985	76508342	4.59622e-09
	485	ENSRNOG00000008641	GNPNAT1	15	19721293	19733967	rs64545208	19958013	4.75201e-09
	486	ENSRNOG00000024460	TARS3	1	126523169	126559489	rs105469368	127055868	4.89323e-09
	487	ENSRNOG00000015568	PLPP5	16	71121175	71125316	rs106686747	70987968	5.12354e-09
	488	ENSRNOG00000022975	NFAM1	7	123856567	123892429	rs105142036	123183218	5.22375e-09
	489	ENSRNOG00000062112	AABR07026112.2	16	64738682	64739365	rs66269567	64601663	5.39375e-09
	490	ENSRNOG00000003863	TRIR	19	26142720	26146136	rs105259087	25644560	5.5353e-09
	491	ENSRNOG00000048168	GTPBP6	12	52637000	52640839	rs105397973	52511159	5.60063e-09
	492	ENSRNOG00000050210	RT1-CE10	20	154074	157861	rs104917691	1919390	5.62406e-09
	493	ENSRNOG00000033693	NAIP2	2	30376419	30458542	rs13453261	30527380	6.53042e-09
	494	ENSRNOG00000039297	MRPL52	15	33069382	33072777	rs13456030	33072420	6.75559e-09
	495	ENSRNOG00000004717	EPYC	7	38897278	38934985	rs63848851	39629070	6.82432e-09
	496	ENSRNOG00000039086	CCDC153	8	48569328	48577855	rs105317822	48455124	6.83557e-09
	497	ENSRNOG00000024953	RGD1559441	5	24860153	24908397	rs105444597	26510475	6.87978e-09
	498	ENSRNOG00000057162	RGD1565071	7	20117015	20118466	rs106187033	18309820	7.01955e-09
	499	ENSRNOG00000048553	IQCC	5	147819618	147823232	rs105253315	147478486	7.03832e-09
	500	ENSRNOG00000018928	AABR07002774.1	1	84721410	84732242	rs106407860	85516251	7.18854e-09
	501	ENSRNOG00000055769	AABR07054286.1	3	146314963	146317010	rs105816393	146219133	7.83661e-09
	502	ENSRNOG00000017878	ALDH1A7	1	240562423	240601744	rs106155035	241522056	7.94572e-09
	503	ENSRNOG00000007006	SLC3A1	6	8284878	8318674	rs13452788	9974277	8.00724e-09
	504	ENSRNOG00000032246	ACSM3	1	189514553	189541224	rs106089704	189642001	8.29431e-09
	505	ENSRNOG00000053934	AC109837.1	15	110431413	110437535	rs106812932	110542236	8.43646e-09
	506	ENSRNOG00000023008	FAM131C	5	159914931	159931090	rs105161068	159507427	8.47228e-09
	507	ENSRNOG00000007431	SHROOM1	10	38814799	38824673	rs105822550	39829407	8.59245e-09
	508	ENSRNOG00000019270	P2RY6	1	165972440	165997751	rs105307119	165593914	8.66143e-09
	509	ENSRNOG00000032364	TBCEL	8	46694561	46750898	rs104935584	46958231	8.73071e-09
	510	ENSRNOG00000020657	SHC1	2	188745503	188757066	rs105126001	188231329	8.77732e-09
	511	ENSRNOG00000028996	KRT1	7	143448318	143453544	rs105428591	143378287	9.50489e-09
	512	ENSRNOG00000028699	SCO1	10	53595854	53608435	Myh3	53607752	9.88832e-09
	513	ENSRNOG00000058864	AABR07035561.3	12	19705246	19708093	rs105847197	18425640	9.93313e-09
	514	ENSRNOG00000001874	SLC7A4	11	87446382	87449940	rs105531605	87072486	1.00823e-08
	515	ENSRNOG00000032070	DYNC2H1	8	5217217	5429581	rs106009046	3363859	1.02562e-08
	516	ENSRNOG00000022822	FAM169B	1	129255396	129334292	rs107350800	127502723	1.03289e-08
	517	ENSRNOG00000005993	OXSM	15	10462106	10466496	rs106752922	10165347	1.05853e-08
	518	ENSRNOG00000023100	TCTEX1D1	5	122508388	122521245	rs104944675	124498865	1.06649e-08
	519	ENSRNOG00000038819	RGD1564308	16	49485256	49509767	rs105280420	49681986	1.07801e-08
	520	ENSRNOG00000012111	POLI	18	65748908	65768781	rs64930539	65773463	1.08409e-08
	521	ENSRNOG00000017962	SERPINB6A	17	32190801	32209590	D17Rat144	32924126	1.08573e-08
	522	ENSRNOG00000050183	RT1-CE1	20	4638663	4943564	rs104989114	5489900	1.10067e-08
	523	ENSRNOG00000053826	AABR07014205.1	14	5495482	5508873	rs104923999	5434060	1.10788e-08
	524	ENSRNOG00000023303	DPEP2	19	37964105	37970537	rs105105804	37314309	1.16065e-08
	525	ENSRNOG00000025970	AABR07068127.1	9	84550603	84552964	rs106815641	84858197	1.16266e-08
	526	ENSRNOG00000016456	IL33	1	248132090	248147029	rs104971455	248258525	1.1721e-08
	527	ENSRNOG00000038012	COMMD6	15	86136096	86142672	rs106671695	86532143	1.1734e-08
	528	ENSRNOG00000001035	GTF2H3	12	37427546	37444282	D12Rat36	37421802	1.17438e-08
	529	ENSRNOG00000046890	ABCA6	10	98478067	98544447	rs105516858	98766284	1.20017e-08
	530	ENSRNOG00000011617	DGUOK	4	115180433	115208061	rs106878287	115190150	1.20097e-08
	531	ENSRNOG00000033697	CASP4	8	2635851	2651652	rs105925857	2833276	1.23855e-08
	532	ENSRNOG00000003510	FMO2	13	80755058	80775264	rs8158247	82595951	1.24533e-08
	533	ENSRNOG00000018700	MOBP	8	128824508	128850358	rs105646288	130531680	1.27654e-08
	534	ENSRNOG00000010716	ATOH8	4	100067341	100099517	rs106046290	99659698	1.29294e-08
	535	ENSRNOG00000019211	OLFML3	2	206219419	206222248	rs105123117	206054146	1.30242e-08
	536	ENSRNOG00000060337	EXOSC7	8	132204604	132229969	D8Cebr103s2	130488112	1.33824e-08
	537	ENSRNOG00000039504	LOC360919	14	19028810	19072677	rs104936070	20029162	1.34118e-08
	538	ENSRNOG00000043059	APLF	4	119514840	119568736	D4Rat44	119274145	1.39416e-08
	539	ENSRNOG00000019305	SH3TC2	18	57286322	57347577	rs106171441	57341749	1.39456e-08
	540	ENSRNOG00000060596	AABR07001880.1	1	60846652	60847587	rs104948351	60748019	1.51077e-08
	541	ENSRNOG00000023881	SKAP1	10	84309430	84619050	rs8148383	83870013	1.53061e-08
	542	ENSRNOG00000038241	LOC100359752	18	81644858	81682206	rs105398595	81526697	1.53778e-08
	543	ENSRNOG00000002443	MFAP3	10	42933077	42945564	rs105258324	42122335	1.54523e-08
	544	ENSRNOG00000007896	KLHL38	7	98186764	98197114	rs105012968	98279816	1.54809e-08
	545	ENSRNOG00000025728	ADAM32	16	71889235	71999148	rs106686747	70987968	1.55748e-08
	546	ENSRNOG00000010602	BIRC2	8	6013207	6034142	rs106176824	5601713	1.6162e-08
	547	ENSRNOG00000008467	AGBL2	3	79613171	79646698	rs106014029	81422098	1.62621e-08
	548	ENSRNOG00000002181	HELQ	14	10446993	10491190	rs105072903	10159031	1.63328e-08
	549	ENSRNOG00000018310	ENO4	1	280103695	280127073	rs105234117	278886717	1.64282e-08
	550	ENSRNOG00000022593	PDPR	19	43109427	43149210	rs106800592	42971657	1.69784e-08
	551	ENSRNOG00000015078	IFITM3	1	213810696	213811901	rs66372260	212168714	1.69927e-08
	552	ENSRNOG00000057352	LOC100909912	3	162687971	162692111	rs106707578	161114749	1.74327e-08
	553	ENSRNOG00000045829	THBS1	3	109862117	109873466	rs105698336	110550039	1.7561e-08
	554	ENSRNOG00000051106	AABR07033653.1	11	33840530	33841466	rs63803150	33211681	1.77524e-08
	555	ENSRNOG00000021492	RBBP4	5	147499882	147535240	rs105253315	147478486	1.80888e-08
	556	ENSRNOG00000029047	CUBN	17	80584878	80807243	rs105537411	80990605	1.85008e-08
	557	ENSRNOG00000014039	SUCNR1	2	150211898	150212848	rs104906707	151796688	1.86131e-08
	558	ENSRNOG00000009372	TACR3	2	240021152	240118971	rs106373433	240223949	1.91328e-08
	559	ENSRNOG00000023969	HERC6	4	88607518	88649216	rs105500499	87735553	1.9443e-08
	560	ENSRNOG00000000700	TMEM119	12	48598647	48605704	rs104898575	48769964	1.98573e-08
	561	ENSRNOG00000053269	TMEM106C	7	139444994	139450589	rs105273057	138148259	2.00351e-08
	562	ENSRNOG00000004760	LARS2	8	132441285	132536369	rs105217511	130837049	2.00825e-08
	563	ENSRNOG00000000511	SRPK1	20	5831119	5865854	rs104989114	5489900	2.01682e-08
	564	ENSRNOG00000029449	ROR1	5	119097715	119241733	rs105704142	120247070	2.0315e-08
	565	ENSRNOG00000006818	ARL6IP5	4	129574264	129598915	rs105391898	129135085	2.03997e-08
	566	ENSRNOG00000028638	IL10RB	11	31560530	31582457	rs104910815	30714822	2.12515e-08
	567	ENSRNOG00000029837	AABR07056636.1	7	33858440	33916338	rs107387216	33784497	2.12837e-08
	568	ENSRNOG00000023226	S100A10	2	193892589	193901236	rs104941930	192787566	2.13396e-08
	569	ENSRNOG00000047786	OGN	17	15447716	15467359	rs105521433	14005513	2.15514e-08
	570	ENSRNOG00000056915	PTPRQ	7	49763657	50034932	rs105706420	48907517	2.15766e-08
	571	ENSRNOG00000015184	CLIC3	3	2676296	2680565	rs106691080	1527759	2.18738e-08
	572	ENSRNOG00000024136	FAM151B	2	22023052	22059149	rs105251977	21962275	2.21274e-08
	573	ENSRNOG00000017226	SLC2A4	10	56552983	56558487	rs105381840	57467537	2.23248e-08
	574	ENSRNOG00000052064	PARVG	7	125288081	125306976	rs106374615	123640436	2.26495e-08
	575	ENSRNOG00000052070	ALDH1A3	1	127301128	127337882	rs105469368	127055868	2.28112e-08
	576	ENSRNOG00000003981	ZFP18	10	52334240	52348692	Myh3	53607752	2.30979e-08
	577	ENSRNOG00000033617	KRT26	10	87238723	87248632	rs105040309	87736733	2.32082e-08
	578	ENSRNOG00000050703	FAM115C	4	72053434	72074683	rs105056174	73053079	2.36295e-08
	579	ENSRNOG00000039656	ABCA17	10	13630097	13716931	D10Mit6	14828084	2.38895e-08
	580	ENSRNOG00000056767	AC136588.3	14	85814824	85889165	rs107367483	87687405	2.53202e-08
	581	ENSRNOG00000043171	HDHD2	18	73226630	73278337	rs8161561	71312753	2.55618e-08
	582	ENSRNOG00000013484	GSTA1	9	27368272	27452902	rs106532780	29330108	2.71723e-08
	583	ENSRNOG00000010423	MISP	7	12697743	12707922	rs104960687	12042298	2.72618e-08
	584	ENSRNOG00000009433	MCUB	2	230199343	230273709	rs106394519	230430640	2.76057e-08
	585	ENSRNOG00000046163	AABR07042936.1	19	14835822	14987164	rs106938435	15974338	2.76075e-08
	586	ENSRNOG00000046094	CD151	1	214446659	214450666	rs105122394	216312749	2.79792e-08
	587	ENSRNOG00000053498	DNAJC22	7	140781799	140786906	D7Cebr59s4	140829934	2.83503e-08
	588	ENSRNOG00000003296	DCK	14	20935369	20953095	D14Utr51	21047835	3.07221e-08
	589	ENSRNOG00000005916	PPM1A	6	94429068	94484351	D6Cebr36s1	95470912	3.12581e-08
	590	ENSRNOG00000015660	PEX3	1	7685338	7726401	rs105602230	6077436	3.18848e-08
	591	ENSRNOG00000042576	TCP11L1	3	94624071	94657377	rs106339117	95213384	3.18927e-08
	592	ENSRNOG00000012634	FBXO10	5	60591023	60658564	rs104929961	60632501	3.25202e-08
	593	ENSRNOG00000019455	AP4B1	2	206293720	206305702	rs105123117	206054146	3.32467e-08
	594	ENSRNOG00000032238	PLCD1	8	127753539	127782070	rs104910578	128322556	3.54671e-08
	595	ENSRNOG00000039871	RGD1306063	15	12872408	12889108	rs105533915	12921938	3.55532e-08
	596	ENSRNOG00000048239	CXCR1	9	81466332	81469274	rs105125797	81145977	3.55924e-08
	597	ENSRNOG00000017020	INPP5D	9	94745217	94850771	rs106554142	94881352	3.57192e-08
	598	ENSRNOG00000008592	BARX2	8	32950875	33017854	rs105184578	32462270	3.6253e-08
	599	ENSRNOG00000001707	VWA5B2	11	83992076	84008946	rs65959529	82965595	3.70504e-08
	600	ENSRNOG00000023143	NLRP1A	10	57692474	57822498	rs105381840	57467537	3.74251e-08
	601	ENSRNOG00000010047	DDIT4L2	2	242882306	242885131	rs105042722	242885882	4.06853e-08
	602	ENSRNOG00000054990	AABR07060133.1	4	58408730	58485447	rs104956358	58350196	4.08798e-08
	603	ENSRNOG00000004863	MPPED2	3	97721668	97896422	rs13450451	98299829	4.1043e-08
	604	ENSRNOG00000047364	LOC687508	1	88620317	88621868	rs105137816	89152994	4.43797e-08
	605	ENSRNOG00000016419	PDLIM5	2	247818243	247988462	rs105700810	248442796	4.46232e-08
	606	ENSRNOG00000016519	KDM1B	17	17987972	18028808	rs13449916	18061699	4.50379e-08
	607	ENSRNOG00000027125	MBOAT1	17	36061775	36177457	rs106205260	37074264	4.52465e-08
	608	ENSRNOG00000018162	NHEJ1	9	82230232	82327534	rs105125797	81145977	4.56382e-08
	609	ENSRNOG00000028207	COLGALT2	13	69797880	69901170	rs105654835	68044297	4.60555e-08
	610	ENSRNOG00000000012	TCF15	3	147643250	147649504	rs105816393	146219133	4.65658e-08
	611	ENSRNOG00000054155	AC120594.1	5	159981267	159981949	rs105161068	159507427	4.69687e-08
	612	ENSRNOG00000029986	INSR	12	1680957	1816414	rs104896715	1759613	4.73693e-08
	613	ENSRNOG00000023951	TBC1D30	7	63361696	63407241	rs107020229	62901926	4.78585e-08
	614	ENSRNOG00000039658	G4	20	5118002	5120332	rs104989114	5489900	4.79516e-08
	615	ENSRNOG00000011791	ZFAND4	4	148199102	148268405	rs105227376	148414304	4.81665e-08
	616	ENSRNOG00000032311	AABR07058658.1	7	129885383	129947991	rs105767573	129522983	4.87357e-08
	617	ENSRNOG00000006604	THY1	8	48382121	48386935	rs105317822	48455124	4.96506e-08
	618	ENSRNOG00000005195	CST3	3	143219686	143223615	rs104907226	143317200	5.00023e-08
	619	ENSRNOG00000048876	DCDC2B	5	147811986	147817852	rs105253315	147478486	5.17631e-08
	620	ENSRNOG00000042419	ACYP2	14	114891246	115052450	rs105358577	115299610	5.24068e-08
	621	ENSRNOG00000059466	AC126572.6	12	13210874	13212407	rs107416088	13307297	5.25658e-08
	622	ENSRNOG00000017097	LHPP	1	204617852	204708987	rs106109477	206357457	5.37143e-08
	623	ENSRNOG00000015157	SMTNL2	10	58951842	58973020	rs105465966	59745924	5.47006e-08
	624	ENSRNOG00000011453	KIF6	9	13030673	13311924	rs105035666	12909370	5.85691e-08
	625	ENSRNOG00000019552	LSM7	7	11724962	11727388	rs105959803	11646520	6.03356e-08
	626	ENSRNOG00000026204	DCLRE1A	1	277335790	277355075	Adrb1	277328226	6.06459e-08
	627	ENSRNOG00000001770	EHHADH	11	82945104	82978364	rs65959529	82965595	6.13983e-08
	628	ENSRNOG00000012109	OTULINL	2	80383643	80408672	rs106470806	79957765	6.16961e-08
	629	ENSRNOG00000036664	NARF	10	110445797	110463727	rs105003260	110634047	6.18174e-08
	630	ENSRNOG00000001490	PDCD2	1	57512968	57518458	rs107391925	58741090	6.22337e-08
	631	ENSRNOG00000025787	SPAG6L	11	88424414	88508601	rs105262440	89318199	6.25908e-08
	632	ENSRNOG00000002358	SCPEP1	10	76230373	76263866	D10Rat26	75727933	6.30568e-08
	633	ENSRNOG00000012684	BLOC1S2	1	263913854	263920962	rs104919229	263420206	6.33426e-08
	634	ENSRNOG00000000546	NT5DC1	20	41106991	41209728	rs106539747	39626817	6.49992e-08
	635	ENSRNOG00000018491	CHCHD5	3	121660110	121664496	rs105872496	122014329	6.52058e-08
	636	ENSRNOG00000039567	TRMT10C	11	47047342	47052418	rs104986589	45726894	6.57565e-08
	637	ENSRNOG00000049331	LOC685048	12	19714324	19719920	rs105847197	18425640	6.63943e-08
	638	ENSRNOG00000015677	LOC100909857	5	156703579	156734541	rs106941482	157007472	6.79596e-08
	639	ENSRNOG00000001210	PWP2	20	11228844	11243205	rs105495260	11144362	7.04207e-08
	640	ENSRNOG00000055849	LPCAT2B	14	3355894	3359300	rs105767086	2759757	7.08048e-08
	641	ENSRNOG00000006575	CCDC96	14	79443543	79445471	rs105410707	78393877	7.0831e-08
	642	ENSRNOG00000009377	NELFB	3	2414451	2431148	rs106691080	1527759	7.14192e-08
	643	ENSRNOG00000030120	ORMDL2	7	3242991	3246071	rs105881051	2817635	7.19086e-08
	644	ENSRNOG00000051938	AABR07001591.1	1	53841653	53844518	rs107557530	53723212	7.65579e-08
	645	ENSRNOG00000007089	LGMN	6	126282233	126320726	rs104934338	125743620	7.67465e-08
	646	ENSRNOG00000011971	C1S	4	157143592	157155609	rs104941488	157878000	7.75548e-08
	647	ENSRNOG00000062306	CYP4F17	7	14528822	14545751	rs105047038	15122031	7.87157e-08
	648	ENSRNOG00000060195	AABR07051882.2	3	25356607	25414908	rs104897479	25262702	7.95092e-08
	649	ENSRNOG00000042980	ADAM19	10	31146107	31240582	rs106877601	32808431	8.08229e-08
	650	ENSRNOG00000008001	RAB3B	5	128501847	128568188	rs105829314	127148138	8.44062e-08
	651	ENSRNOG00000025899	THADA	6	7423520	7741414	rs105335897	7032737	8.5184e-08
	652	ENSRNOG00000000858	SAPCD1	20	5018264	5020150	rs104989114	5489900	8.70534e-08
	653	ENSRNOG00000015248	ABCA12	9	78522464	78693028	rs105182663	79684981	8.71911e-08
	654	ENSRNOG00000048808	AABR07017624.2	15	29368881	29369504	rs106458396	27932789	8.78695e-08
	655	ENSRNOG00000010600	CYSRT1	3	2458295	2459385	rs106691080	1527759	9.01563e-08
	656	ENSRNOG00000046168	PPM1L	2	166140112	166218774	rs105381591	166166673	9.0377e-08
	657	ENSRNOG00000003695	MGAT4D	19	24496569	24532772	rs105174021	24303310	9.16386e-08
	658	ENSRNOG00000045554	LOC102551901	7	139047263	139063752	D7Cebr59s4	140829934	9.21966e-08
	659	ENSRNOG00000031834	NKAIN4	3	176444544	176465162	rs105525593	176582042	9.45459e-08
	660	ENSRNOG00000012238	CLEC3A	19	46733633	46743013	rs64765897	46400939	9.97693e-08
	661	ENSRNOG00000009032	TTLL3	4	145342193	145365496	rs105109827	146073852	1.00125e-07
	662	ENSRNOG00000042905	RT1-T24-4	20	3189473	3197457	rs106679915	5011225	1.01493e-07
	663	ENSRNOG00000025297	GPR171	2	149319445	149325913	rs105255788	148198820	1.02344e-07
	664	ENSRNOG00000026178	ADPGK	8	64088913	64116832	rs107487407	64970112	1.02551e-07
	665	ENSRNOG00000019667	PPFIBP2	1	171797516	171969099	rs105077248	172508701	1.04343e-07
	666	ENSRNOG00000018476	LOC100911225	1	212563714	212568224	rs107128605	211725261	1.10642e-07
	667	ENSRNOG00000017786	ACTA1	19	56674074	56677084	rs104928610	57380159	1.11452e-07
	668	ENSRNOG00000039396	BTNL3	20	4156858	4171887	rs104908062	5994101	1.14783e-07
	669	ENSRNOG00000013003	SRMS	3	176709743	176716146	rs105680703	175354916	1.15716e-07
	670	ENSRNOG00000002152	DCUN1D4	14	37210721	37294472	rs105049864	37512169	1.16332e-07
	671	ENSRNOG00000009506	MRE11	8	13305152	13352489	rs105753934	13026832	1.18554e-07
	672	ENSRNOG00000053223	LOC102548225	18	71885785	71888998	rs106521111	72223956	1.21682e-07
	673	ENSRNOG00000009968	ERCC8	2	39434634	39472017	rs106140517	39279506	1.22418e-07
	674	ENSRNOG00000049641	RAB29	13	48644604	48650220	rs105006825	48162413	1.23445e-07
	675	ENSRNOG00000006519	TMEM107	10	55653946	55656270	rs105381840	57467537	1.23916e-07
	676	ENSRNOG00000004147	ABCA8A	10	98319480	98390384	rs105516858	98766284	1.26434e-07
	677	ENSRNOG00000014524	S1PR3	17	13799383	13812704	rs105521433	14005513	1.26941e-07
	678	ENSRNOG00000011446	VILL	8	127735258	127753349	rs105064535	126208273	1.2859e-07
	679	ENSRNOG00000061532	AABR07017825.7	15	31533675	31534833	rs13456030	33072420	1.28621e-07
	680	ENSRNOG00000042726	RGD1560775	8	96436121	96547568	rs104966993	96857216	1.31536e-07
	681	ENSRNOG00000023532	ANKFN1	10	76903325	76930631	rs106740077	76762139	1.33409e-07
	682	ENSRNOG00000012873	GFM1	2	164601586	164646439	rs105381591	166166673	1.34169e-07
	683	ENSRNOG00000001036	RSPH10B	12	12665194	12712742	rs107416088	13307297	1.34463e-07
	684	ENSRNOG00000025843	CCDC102A	19	10519493	10535162	rs105127042	9999211	1.34546e-07
	685	ENSRNOG00000025239	NUDT15	15	55419502	55456698	rs13455715	55248270	1.3495e-07
	686	ENSRNOG00000004458	STON2	6	115399326	115513354	rs105053794	115619192	1.36304e-07
	687	ENSRNOG00000012083	ST6GALNAC2	10	105650862	105668593	rs64055175	105922772	1.36905e-07
	688	ENSRNOG00000054360	TSPAN11	4	160455986	160522904	rs104922986	160684611	1.4112e-07
	689	ENSRNOG00000058276	AABR07043200.1	19	26416818	26417597	rs105259087	25644560	1.42258e-07
	690	ENSRNOG00000047293	LOC100366030	14	6192692	6201002	rs104923999	5434060	1.43614e-07
	691	ENSRNOG00000010165	TNFAIP2	6	135890931	135903647	rs104975284	134712413	1.43662e-07
	692	ENSRNOG00000017679	CCKBR	1	170262156	170272298	rs105131702	171517317	1.43683e-07
	693	ENSRNOG00000000907	ALOX5AP	12	6854920	6879154	rs105462844	6457022	1.44039e-07
	694	ENSRNOG00000053542	AABR07067469.1	9	47965251	47970908	rs64543998	48357300	1.46303e-07
	695	ENSRNOG00000015122	TPD52L2	3	176989672	177008419	rs106578792	176491143	1.4736e-07
	696	ENSRNOG00000019702	MED29	1	85368288	85373099	rs106407860	85516251	1.4987e-07
	697	ENSRNOG00000001055	RILPL1	12	37490584	37528784	D12Rat36	37421802	1.50622e-07
	698	ENSRNOG00000049911	LOC102556347	11	33812662	33865933	rs106704848	35159512	1.51672e-07
	699	ENSRNOG00000002212	HSD17B13	14	7113544	7128218	rs104923999	5434060	1.5364e-07
	700	ENSRNOG00000010624	AP3B1	2	24024791	24226224	rs105260239	24366615	1.56036e-07
	701	ENSRNOG00000018971	MOB3A	7	11878943	11896223	rs104960687	12042298	1.57097e-07
	702	ENSRNOG00000010610	HPGD	16	37457135	37495758	rs105105536	39313781	1.62555e-07
	703	ENSRNOG00000039560	LOC103690116	17	15475710	15484269	rs105521433	14005513	1.66137e-07
	704	ENSRNOG00000027468	SLC6A15	7	45328105	45382229	rs105555719	44714197	1.74517e-07
	705	ENSRNOG00000036603	IFIT1BL	1	252914684	252922486	rs107252885	252422679	1.74885e-07
	706	ENSRNOG00000006901	CD320	7	18700344	18706244	rs105314970	17506097	1.75717e-07
	707	ENSRNOG00000026171	BBS4	8	64121392	64154396	rs106355172	63301808	1.77263e-07
	708	ENSRNOG00000005059	LOC100911917	3	4861753	4866833	rs105070847	5941190	1.80459e-07
	709	ENSRNOG00000020891	KIF9	8	118744229	118794992	rs106079055	119830283	1.81327e-07
	710	ENSRNOG00000001711	PLAAT1	11	75125952	75144903	rs105231633	76550586	1.82794e-07
	711	ENSRNOG00000009848	IL18	8	54993859	55016299	rs105799855	53835994	1.83869e-07
	712	ENSRNOG00000055314	MSRB1	10	14105750	14111463	D10Mit6	14828084	1.86329e-07
	713	ENSRNOG00000021793	TLCD5	8	47396741	47404010	rs104935584	46958231	1.87549e-07
	714	ENSRNOG00000014152	KCNIP3	3	120023917	120087136	rs104928512	119372096	1.89416e-07
	715	ENSRNOG00000046195	AABR07029596.1	10	39330731	39373437	rs105822550	39829407	1.90583e-07
	716	ENSRNOG00000006588	MEOX2	6	56625650	56689238	rs105251481	56034451	1.9211e-07
	717	ENSRNOG00000016225	FGD3	17	15749978	15800401	rs105521433	14005513	1.95557e-07
	718	ENSRNOG00000020344	SNTB2	19	39126589	39209152	rs105105804	37314309	1.96623e-07
	719	ENSRNOG00000015910	LMNTD1	4	179651164	179904844	rs105962052	180609586	1.99318e-07
	720	ENSRNOG00000046421	LOC108350036	2	174203693	174244061	rs105104848	174981458	2.01125e-07
	721	ENSRNOG00000012972	ALOX5	4	148398892	148446303	rs105227376	148414304	2.01492e-07
	722	ENSRNOG00000037795	LDLRAD1	5	126812187	126821407	rs105829314	127148138	2.02231e-07
	723	ENSRNOG00000017897	ADAM8	1	212317848	212330349	rs107128605	211725261	2.02361e-07
	724	ENSRNOG00000007529	BMF	3	110306067	110324084	rs104909780	112190365	2.03249e-07
	725	ENSRNOG00000007441	KLHL32	5	38972724	39215102	rs105011456	39538574	2.05486e-07
	726	ENSRNOG00000001859	SDF2L1	11	88122271	88124513	rs105531605	87072486	2.0645e-07
	727	ENSRNOG00000016591	UTP15	2	28353854	28370261	rs104925091	26862942	2.07249e-07
	728	ENSRNOG00000005347	FJX1	3	92288818	92290919	rs106820690	92642057	2.10352e-07
	729	ENSRNOG00000026324	STARD6	18	68983545	69000993	rs105190116	68956836	2.12341e-07
	730	ENSRNOG00000000692	UNG	12	48246569	48254822	rs104898575	48769964	2.16441e-07
	731	ENSRNOG00000000540	BTBD9	20	8901931	9249820	rs104977070	8943461	2.19767e-07
	732	ENSRNOG00000043502	AABR07010717.1	2	148993072	149014838	rs105255788	148198820	2.19841e-07
	733	ENSRNOG00000030449	GSTA4	8	85497557	85518879	rs105138853	84967728	2.21388e-07
	734	ENSRNOG00000057769	OAS1H	12	41214587	41224254	rs13448278	41619809	2.27685e-07
	735	ENSRNOG00000010914	PIGH	6	102263337	102272777	rs105100869	103394864	2.27847e-07
	736	ENSRNOG00000010472	CCDC32	3	110816337	110828879	rs105698336	110550039	2.31167e-07
	737	ENSRNOG00000016749	KLHL10	10	88356615	88372899	rs105040309	87736733	2.31963e-07
	738	ENSRNOG00000005903	ST14	8	32240133	32280869	rs105184578	32462270	2.35597e-07
	739	ENSRNOG00000061005	AABR07016572.1	14	104708648	104715786	rs105260706	103835688	2.37839e-07
	740	ENSRNOG00000012994	PUS3	8	36766977	36769162	rs105013376	36722835	2.39146e-07
	741	ENSRNOG00000060414	AABR07052730.2	3	71107898	71109960	rs105299484	70521017	2.40198e-07
	742	ENSRNOG00000021084	AABR07006310.1	1	228724900	228727160	rs106629465	227046445	2.41759e-07
	743	ENSRNOG00000010633	ACSL1	16	48937456	49003246	rs105280420	49681986	2.43526e-07
	744	ENSRNOG00000000040	RGD1304622	13	72861090	72893187	rs105075110	73735083	2.44029e-07
	745	ENSRNOG00000051208	SELENOV	1	85496937	85504190	rs106328975	83725899	2.48648e-07
	746	ENSRNOG00000001854	TMTC1	4	182625386	182844291	rs104897395	182531645	2.51215e-07
	747	ENSRNOG00000014297	SDC4	3	160872503	160891190	rs106274016	159376457	2.51416e-07
	748	ENSRNOG00000038722	TLR1	14	45062662	45081991	rs104905903	46296217	2.57921e-07
	749	ENSRNOG00000052188	AABR07007026.1	1	277540445	277574901	Adrb1	277328226	2.59761e-07
	750	ENSRNOG00000001701	CBR3	11	33909439	33917674	rs63803150	33211681	2.63334e-07
	751	ENSRNOG00000015294	PAXX	3	2678956	2680622	rs106691080	1527759	2.65402e-07
	752	ENSRNOG00000012756	SLC25A43	21	123350346	123384846	rs106742493	123995086	2.67989e-07
	753	ENSRNOG00000010131	RIN2	3	139894331	140087678	rs105095571	141755744	2.68124e-07
	754	ENSRNOG00000002061	PTPN13	14	7688551	7863664	rs105060110	7818977	2.69273e-07
	755	ENSRNOG00000014471	B3GNT6	1	163143917	163148948	rs105230867	162641031	2.70567e-07
	756	ENSRNOG00000013194	RPS6KA2	1	53360157	53499445	rs107557530	53723212	2.75866e-07
	757	ENSRNOG00000025587	PLAGL1	1	7252349	7259035	rs105490014	5312732	2.78154e-07
	758	ENSRNOG00000000848	GPANK1	20	5113339	5116382	rs104989114	5489900	2.80494e-07
	759	ENSRNOG00000029308	LRMP	4	179398621	179440792	rs105715643	177845830	2.87238e-07
	760	ENSRNOG00000021273	CRLS1	3	125503638	125522441	rs105747631	125480920	2.89486e-07
	761	ENSRNOG00000061587	METAP1D	3	58084606	58162675	rs105465994	57790370	2.90272e-07
	762	ENSRNOG00000023643	MMP17	12	30702571	30728655	rs105053688	30486523	2.9481e-07
	763	ENSRNOG00000018118	ATAD3A	5	173189592	173209768	rs105545738	173335182	3.05526e-07
	764	ENSRNOG00000002080	URB1	11	30916730	30977483	rs104910815	30714822	3.06499e-07
	765	ENSRNOG00000001517	PDK1	3	58530870	58558027	rs105096903	58105623	3.08767e-07
	766	ENSRNOG00000011518	DUSP26	16	64798778	64806050	rs66269567	64601663	3.15654e-07
	767	ENSRNOG00000047845	AABR07043523.1	19	29132288	29134876	rs65848938	29375147	3.2035e-07
	768	ENSRNOG00000014692	MOGAT1	9	84405477	84418591	rs105009885	84085068	3.29036e-07
	769	ENSRNOG00000003108	ACBD4	10	91187593	91196572	rs105523942	91196422	3.30025e-07
	770	ENSRNOG00000025110	VWA3A	1	190681094	190742444	rs106089704	189642001	3.3137e-07
	771	ENSRNOG00000002144	EXOC1	14	34132221	34177515	rs104995638	32332163	3.32577e-07
	772	ENSRNOG00000025285	GFM2	2	27949208	27984256	rs104925091	26862942	3.39611e-07
	773	ENSRNOG00000016581	SERPINB1A	17	32904119	32911495	D17Rat144	32924126	3.4074e-07
	774	ENSRNOG00000033700	BUD23	12	24669449	24680818	rs104942711	25424978	3.42503e-07
	775	ENSRNOG00000001476	CLDN4	12	24761210	24763005	rs106618099	26367643	3.44743e-07
	776	ENSRNOG00000022760	RUBCNL	15	57065428	57102599	rs105697518	56753388	3.49808e-07
	777	ENSRNOG00000014226	PLCH2	5	172388598	172424081	rs63961257	173567541	3.62235e-07
	778	ENSRNOG00000029500	TAPBP	20	5468078	5476193	rs104989114	5489900	3.64225e-07
	779	ENSRNOG00000023456	RNF41	7	2827247	2852681	rs105881051	2817635	3.69368e-07
	780	ENSRNOG00000010440	GNAL	18	62805410	62944630	rs106521925	62142830	3.72132e-07
	781	ENSRNOG00000008697	CCN3	7	94375020	94383024	rs105085513	94206460	3.77118e-07
	782	ENSRNOG00000016343	DKK3	1	176940693	176983045	rs105115278	176939769	3.81421e-07
	783	ENSRNOG00000027087	TMEM186	10	7077488	7080798	rs105884336	8605520	3.88169e-07
	784	ENSRNOG00000012782	CEMIP2	1	239398043	239474931	rs106510288	239132785	3.92634e-07
	785	ENSRNOG00000036885	GBP3	2	248451547	248484100	rs104955073	250023306	3.9836e-07
	786	ENSRNOG00000006844	DNAJC14	7	3230320	3242265	rs105881051	2817635	4.04334e-07
	787	ENSRNOG00000007054	DHX33	10	57622022	57638485	rs105494285	58370362	4.05319e-07
	788	ENSRNOG00000014816	SLC1A1	1	246954980	247037056	rs104971455	248258525	4.13592e-07
	789	ENSRNOG00000012136	MRPS30	2	51042546	51049449	rs104962779	52012545	4.16685e-07
	790	ENSRNOG00000009857	FTSJ3	10	94439077	94445503	rs105774124	94643249	4.20347e-07
	791	ENSRNOG00000005350	PWP1	7	23988776	24004774	rs106538969	25378588	4.27729e-07
	792	ENSRNOG00000014702	ELOVL2	17	21382455	21422407	rs105978680	21426395	4.33688e-07
	793	ENSRNOG00000018289	PARK7	5	167982439	168004724	rs104970706	167629022	4.3483e-07
	794	ENSRNOG00000016420	SERPINB6B	17	32770739	32783427	D17Rat144	32924126	4.35161e-07
	795	ENSRNOG00000014574	ENTPD1	1	259739955	259819494	rs105653834	261683100	4.41039e-07
	796	ENSRNOG00000017745	COG4	19	43358057	43391828	rs106800592	42971657	4.44467e-07
	797	ENSRNOG00000007972	RBBP9	3	138701586	138708332	rs105178236	139989420	4.45067e-07
	798	ENSRNOG00000012062	NPC2	6	108467410	108488330	rs105730187	108413726	4.53667e-07
	799	ENSRNOG00000005418	TRAP1	10	11724032	11757681	rs105413314	11440461	4.53717e-07
	800	ENSRNOG00000037655	GATB	2	184600721	184679683	rs13454631	186330380	4.53996e-07
	801	ENSRNOG00000033017	LOC100910669	12	21678580	21690678	rs105281795	23352197	4.54738e-07
	802	ENSRNOG00000018521	NMUR1	9	93403314	93404883	rs106554142	94881352	4.58532e-07
	803	ENSRNOG00000026226	HOOK1	5	114940053	115000691	Jun	114005959	4.60251e-07
	804	ENSRNOG00000024930	SMIM19	16	74408183	74422215	rs105983064	74411176	4.61614e-07
	805	ENSRNOG00000050240	MTF1	5	142332607	142376370	rs104963774	141798527	4.62714e-07
	806	ENSRNOG00000010199	GLRB	2	179769009	179842547	rs105432641	177842424	4.64867e-07
	807	ENSRNOG00000045728	AABR07033887.1	11	42936028	42944942	rs105435005	42941804	4.65174e-07
	808	ENSRNOG00000000844	LY6G6D	20	5061658	5064469	rs104989114	5489900	4.65601e-07
	809	ENSRNOG00000003104	TRPV2	10	48903540	48925030	D10Cebr4s7	47093183	4.70116e-07
	810	ENSRNOG00000057214	AABR07043510.1	19	28986730	28990676	rs65848938	29375147	4.74175e-07
	811	ENSRNOG00000019108	RMI1	17	6658388	6660536	rs105255543	6877989	4.783e-07
	812	ENSRNOG00000047917	PLSCR5	8	99568958	99579255	rs105747551	98381916	4.84412e-07
	813	ENSRNOG00000013290	NRIP3	1	174385424	174411141	rs104921013	175772791	4.86237e-07
	814	ENSRNOG00000059944	AABR07006685.1	1	246927618	246938377	rs106130324	247036912	4.97114e-07
	815	ENSRNOG00000043035	FBXL13	4	10020349	10167023	rs104908506	9846021	4.97822e-07
	816	ENSRNOG00000002382	MFAP4	10	47765432	47768483	rs106211254	47477102	5.03164e-07
	817	ENSRNOG00000015578	TNK1	10	56459108	56465393	rs105381840	57467537	5.09542e-07
	818	ENSRNOG00000008937	CSRP1	13	52553775	52575051	rs106095766	52568195	5.09647e-07
	819	ENSRNOG00000002142	CDS1	14	9396512	9456990	rs105134909	9512869	5.21566e-07
	820	ENSRNOG00000053811	ARG2	6	102311116	102338520	rs105100869	103394864	5.25279e-07
	821	ENSRNOG00000010903	CRB1	13	56270781	56462834	rs105027584	57781797	5.27079e-07
	822	ENSRNOG00000013968	COMTD1	15	2631529	2634640	rs64369771	3397495	5.31865e-07
	823	ENSRNOG00000060065	AABR07063682.1	6	41748132	41775354	rs13451024	42289231	5.32952e-07
	824	ENSRNOG00000015848	ETFRF1	4	179481263	179481603	rs105635538	179533400	5.33805e-07
	825	ENSRNOG00000045840	HIST2H4A	4	170763605	170763916	rs105355090	171428021	5.40469e-07
	826	ENSRNOG00000003953	RAB3GAP1	13	44615553	44648620	rs104964641	44985138	5.42516e-07
	827	ENSRNOG00000010567	ANGEL1	6	110644267	110681408	rs106323265	109505941	5.48889e-07
	828	ENSRNOG00000007918	TBXAS1	4	66670618	66846805	rs106744551	67665057	5.52125e-07
	829	ENSRNOG00000051905	WNT2	4	45292437	45332420	rs105660985	46108046	5.56081e-07
	830	ENSRNOG00000042971	LOC363337	19	27858879	27862827	rs105786449	26000597	5.66251e-07
	831	ENSRNOG00000010232	ENPP5	9	19469706	19476646	rs105325920	20132934	5.66721e-07
	832	ENSRNOG00000055142	ECT2L	1	13302256	13341952	rs105903456	15080539	5.73049e-07
	833	ENSRNOG00000055451	GCNT4	2	27713880	27780119	rs104925091	26862942	5.90726e-07
	834	ENSRNOG00000040110	FOXN2	6	12179227	12205446	rs106381489	12356260	5.9582e-07
	835	ENSRNOG00000037406	RGD1564171	2	189413966	189417000	rs105126001	188231329	5.97888e-07
	836	ENSRNOG00000012292	ALG8	1	162342051	162362141	rs105230867	162641031	6.28714e-07
	837	ENSRNOG00000016719	ZFP161	9	117737611	117744300	rs64107511	117706066	6.32098e-07
	838	ENSRNOG00000006947	PDHX	3	92909725	92969050	rs106820690	92642057	6.32497e-07
	839	ENSRNOG00000056819	SUSD1	5	76416739	76632462	rs105121985	76508342	6.34454e-07
	840	ENSRNOG00000058057	AABR07019403.1	15	104235678	104394322	rs104993072	103802895	6.58592e-07
	841	ENSRNOG00000000531	CCDC167	20	8369331	8384088	rs105580869	8341755	6.64928e-07
	842	ENSRNOG00000002609	ERO1B	17	90710555	90756048	rs106298602	90306315	6.66225e-07
	843	ENSRNOG00000014797	TMBIM1	9	81569289	81586553	rs105125797	81145977	6.66378e-07
	844	ENSRNOG00000020248	INA	1	266781617	266794431	rs104932407	266338923	6.73357e-07
	845	ENSRNOG00000024506	LOC500475	5	78384444	78409050	D5Rat144	76915411	6.75819e-07
	846	ENSRNOG00000016417	ZFP136	18	750776	752616	rs64050828	1032291	6.96258e-07
	847	ENSRNOG00000021525	NBEAL1	9	66952720	67110693	rs63954611	68614997	7.1439e-07
	848	ENSRNOG00000008210	KY	8	110982777	111022385	rs105247047	110870816	7.24003e-07
	849	ENSRNOG00000001827	MASP1	11	80736576	80803382	rs106093723	79119060	7.25187e-07
	850	ENSRNOG00000016731	TPM2	5	59016622	59025631	D5Rat135	57798330	7.30576e-07
	851	ENSRNOG00000007359	GCA	3	48626038	48661317	rs105526065	47711912	7.41041e-07
	852	ENSRNOG00000018122	TSPAN17	17	10356936	10364570	rs105905331	12086351	7.4498e-07
	853	ENSRNOG00000007370	RNF144A	6	45509787	45629168	rs105198535	44922795	7.48672e-07
	854	ENSRNOG00000014903	ZFYVE27	1	261415191	261438539	rs105890054	262193118	7.50837e-07
	855	ENSRNOG00000021943	FAM216B	15	60277100	60289763	rs106433839	62254852	7.55132e-07
	856	ENSRNOG00000018797	MYRIP	8	128972311	129139251	rs105612812	129061828	7.58229e-07
	857	ENSRNOG00000027914	PLSCR3	10	56453877	56458390	rs105494285	58370362	7.61526e-07
	858	ENSRNOG00000000221	ABHD5	8	130973201	131001458	rs105217511	130837049	7.6365e-07
	859	ENSRNOG00000007307	SYDE1	7	14037620	14043779	rs104960687	12042298	7.68628e-07
	860	ENSRNOG00000004019	PHLDA1	7	54247460	54249664	rs63912148	54811768	7.69766e-07
	861	ENSRNOG00000014806	PNKD	9	81566074	81634534	rs105661210	83026953	7.79872e-07
	862	ENSRNOG00000056571	AABR07005779.5	1	198162429	198168448	rs105194808	199222037	7.80121e-07
	863	ENSRNOG00000008609	CAPN3	3	112228720	112278408	rs104909780	112190365	7.8528e-07
	864	ENSRNOG00000002134	GBP6	14	5928737	5945321	rs104923999	5434060	7.91531e-07
	865	ENSRNOG00000005758	BTBD11	7	24043126	24313885	rs106043057	24739212	7.91607e-07
	866	ENSRNOG00000061316	ULBP1	1	1180932	1220916	rs105680765	1740993	8.02173e-07
	867	ENSRNOG00000003549	CNPY2	7	2737765	2742369	D7Utr51	3124757	8.09473e-07
	868	ENSRNOG00000018570	C1QTNF3	2	60920257	60942500	rs105215659	61023322	8.10163e-07
	869	ENSRNOG00000007657	COL27A1	5	79055521	79170765	rs107182144	79484587	8.1024e-07
	870	ENSRNOG00000025141	KIZ	3	141068023	141173858	rs105095571	141755744	8.10511e-07
	871	ENSRNOG00000012414	RHOBTB3	2	2627393	2683116	rs65190220	2720355	8.11491e-07
	872	ENSRNOG00000008074	CYP11A1	8	62779875	62809893	rs106013462	63707007	8.40322e-07
	873	ENSRNOG00000007422	VAV2	3	5811504	5976244	rs105070847	5941190	8.43452e-07
	874	ENSRNOG00000010431	MSH4	2	260057855	260108897	rs8160857	259867009	8.46982e-07
	875	ENSRNOG00000024036	FAM98C	1	88095241	88098785	rs106900966	87241096	8.51697e-07
	876	ENSRNOG00000060120	SELENOO	7	130071122	130082014	rs105767573	129522983	8.611e-07
	877	ENSRNOG00000009528	SDCBP2	3	147073160	147101911	rs105816393	146219133	8.99607e-07
	878	ENSRNOG00000057822	AABR07044375.2	20	3704208	3706631	rs104917691	1919390	9.00063e-07
	879	ENSRNOG00000014617	TGOLN2	4	100475416	100483168	rs106046290	99659698	9.00908e-07
	880	ENSRNOG00000018687	FBXW2	3	13871517	13896838	rs105234464	13668508	9.08246e-07
	881	ENSRNOG00000018137	TUBGCP2	1	212333741	212354273	rs107128605	211725261	9.2676e-07
	882	ENSRNOG00000048771	RGD1559482	10	104952237	104980890	rs106897396	104681569	9.48136e-07
	883	ENSRNOG00000010587	CRNKL1	3	140126797	140141679	rs105657599	138686423	9.48756e-07
	884	ENSRNOG00000010183	GASK1B	2	178679041	178750668	rs105432641	177842424	9.53496e-07
	885	ENSRNOG00000042389	BCL10	2	251805392	251814957	rs105921043	251912611	9.866e-07
	886	ENSRNOG00000027739	CNDP1	18	81466716	81499051	rs105398595	81526697	9.9081e-07
	887	ENSRNOG00000008046	TMEM30B	6	96439607	96442682	D6Cebr36s1	95470912	9.91536e-07
	888	ENSRNOG00000013719	DPH5	2	218834034	218866761	rs105143174	218111386	1.02066e-06
	889	ENSRNOG00000048812	GPX1	8	117117430	117118522	rs105496322	116777180	1.05371e-06
	890	ENSRNOG00000015654	GHR	2	53150370	53413638	rs106120226	53752306	1.06174e-06
	891	ENSRNOG00000007036	TGFBR1	5	63050758	63119635	rs105421449	61466277	1.06593e-06
	892	ENSRNOG00000055116	LOC108349637	1	118706333	118710586	rs105221462	118559805	1.06784e-06
	893	ENSRNOG00000010480	VSTM5	8	13796021	13816109	rs105753934	13026832	1.07238e-06
	894	ENSRNOG00000018494	PPP1R3C	1	255371810	255376833	rs105271378	256691957	1.07329e-06
	895	ENSRNOG00000054626	RPS8	5	136020941	136023511	rs104996311	137007041	1.08027e-06
	896	ENSRNOG00000010595	RBM45	3	63220647	63235648	rs105687793	63122786	1.0911e-06
	897	ENSRNOG00000012759	COL19A1	9	30515089	30844199	rs105318013	29829449	1.09309e-06
	898	ENSRNOG00000015215	CRIPT	6	10594122	10602085	rs106355196	11053904	1.09548e-06
	899	ENSRNOG00000018865	ADAMTS12	2	61039053	61340697	rs105215659	61023322	1.10471e-06
	900	ENSRNOG00000017872	LOC688778	1	219199158	219207182	rs65309623	218387917	1.10729e-06
	901	ENSRNOG00000018914	NAPG	18	58325319	58344070	rs105295478	59532939	1.1098e-06
	902	ENSRNOG00000052564	GPX3	10	40247436	40255422	rs105822550	39829407	1.11154e-06
	903	ENSRNOG00000014119	FARSB	9	84324442	84383687	rs106815641	84858197	1.11901e-06
	904	ENSRNOG00000020705	RNLS	1	251828290	252100759	rs107252885	252422679	1.11966e-06
	905	ENSRNOG00000054620	AC135026.1	1	48880111	48891130	D1Mit9	49547327	1.13032e-06
	906	ENSRNOG00000051619	ASB2	6	127212273	127248372	rs65752746	127969519	1.13855e-06
	907	ENSRNOG00000026807	LOC362863	7	27240876	27307580	rs105510347	27095885	1.14852e-06
	908	ENSRNOG00000009564	PRR15	4	84478839	84481883	rs105136595	83146178	1.14873e-06
	909	ENSRNOG00000018042	MRPL48	1	165563788	165606375	rs105307119	165593914	1.15497e-06
	910	ENSRNOG00000031290	TRAPPC3L	20	27592379	27664595	rs105121803	26055433	1.17781e-06
	911	ENSRNOG00000008470	LRRC43	12	38507044	38525432	rs106150981	38783395	1.18434e-06
	912	ENSRNOG00000036964	RALGAPA2	3	140468701	140728129	rs105095571	141755744	1.19647e-06
	913	ENSRNOG00000004777	ESF1	3	133178561	133232322	rs106213688	133046290	1.20045e-06
	914	ENSRNOG00000008736	SLAMF8	13	90967739	90977734	rs104996108	92162242	1.20368e-06
	915	ENSRNOG00000019577	ADAMTS19	18	53915807	54099120	rs104948337	54988083	1.21228e-06
	916	ENSRNOG00000039832	GPR12	12	10254951	10257130	rs105274753	9135465	1.21471e-06
	917	ENSRNOG00000020562	SLC22A18	1	216677373	216700641	rs65562422	217164915	1.23236e-06
	918	ENSRNOG00000054414	AABR07043276.1	19	26979211	26983505	rs105259087	25644560	1.2454e-06
	919	ENSRNOG00000056972	AABR07053710.2	3	121567761	121568414	rs105872496	122014329	1.25606e-06
	920	ENSRNOG00000008048	PLSCR1	8	99625545	99725217	rs105747551	98381916	1.26831e-06
	921	ENSRNOG00000000486	GGNBP1	20	5619012	5625320	rs104989114	5489900	1.28113e-06
	922	ENSRNOG00000014426	LOX	18	47500330	47577819	rs105489226	47611186	1.30076e-06
	923	ENSRNOG00000049326	TMEM234	5	147803735	147811590	rs107104982	146579830	1.33199e-06
	924	ENSRNOG00000000836	LTB	20	4861335	4863198	rs104989114	5489900	1.34512e-06
	925	ENSRNOG00000001289	LOC498154	12	17277635	17380494	rs105230550	17341740	1.35709e-06
	926	ENSRNOG00000005248	SLC1A4	14	104581190	104612597	rs105260706	103835688	1.36559e-06
	927	ENSRNOG00000055547	AABR07001519.1	1	49290112	49844547	rs105339073	49912403	1.36783e-06
	928	ENSRNOG00000016665	TPRA1	4	120843453	120854529	D4Rat44	119274145	1.37475e-06
	929	ENSRNOG00000002759	LIAS	14	44507218	44524252	rs104905903	46296217	1.38935e-06
	930	ENSRNOG00000008036	DENND4C	5	105114433	105193988	rs13449243	105002718	1.41431e-06
	931	ENSRNOG00000010214	SCRN2	10	84966989	84971009	rs8148383	83870013	1.43169e-06
	932	ENSRNOG00000011384	AIMP1	2	237727764	237751378	rs105881737	237555677	1.43549e-06
	933	ENSRNOG00000018375	EIF2B3	5	135882967	135949818	rs13454680	135816527	1.44336e-06
	934	ENSRNOG00000027480	TMEM116	12	40557677	40590361	rs106086004	40537191	1.46082e-06
	935	ENSRNOG00000055277	LOC100362333	5	78380816	78384047	D5Rat144	76915411	1.4776e-06
	936	ENSRNOG00000033220	OAS1F	12	41227825	41307352	rs106086004	40537191	1.47836e-06
	937	ENSRNOG00000001323	ZFP157	12	18464781	18487178	rs105230550	17341740	1.50099e-06
	938	ENSRNOG00000051819	SDR42E1	19	50207980	50220455	rs106722330	49254492	1.50701e-06
	939	ENSRNOG00000059375	AC142138.2	3	9499002	9502005	rs13450635	9797087	1.53406e-06
	940	ENSRNOG00000015744	SPATA25	3	161292173	161294125	rs105849947	163005181	1.53505e-06
	941	ENSRNOG00000061832	SLC35A3	2	219705620	219741886	rs105555987	220515312	1.57345e-06
	942	ENSRNOG00000029876	GUCY1A2	8	408001	899974	rs106594588	1862944	1.60523e-06
	943	ENSRNOG00000051868	RGD1561277	10	45169409	45185411	rs107528227	43313867	1.61463e-06
	944	ENSRNOG00000037509	CHEK2	12	51845796	51877624	rs105118133	52362557	1.64259e-06
	945	ENSRNOG00000018367	TALDO1	1	214375515	214385885	rs105104478	213775912	1.6478e-06
	946	ENSRNOG00000057666	AC120486.8	20	2491696	2492504	rs107328689	4407034	1.65608e-06
	947	ENSRNOG00000031328	ZFP110	1	65742089	65756528	rs105568627	67315498	1.66452e-06
	948	ENSRNOG00000047901	ACP7	1	85143789	85153210	rs106407860	85516251	1.66671e-06
	949	ENSRNOG00000007369	SHISA4	13	52193989	52197205	rs106095766	52568195	1.67043e-06
	950	ENSRNOG00000049235	ARL16	10	109636896	109639054	rs105003260	110634047	1.6761e-06
	951	ENSRNOG00000026050	EPB41L4A	18	26570647	26658892	rs64504391	25426149	1.67833e-06
	952	ENSRNOG00000038300	GSTT4	20	13778178	13784827	rs106323967	13647470	1.705e-06
	953	ENSRNOG00000002664	EMP2	10	5433248	5467839	rs105152210	5908161	1.71785e-06
	954	ENSRNOG00000009281	COMMD1	14	107664255	107760191	rs104898737	108128556	1.7471e-06
	955	ENSRNOG00000015192	MRPS5	3	120165913	120182536	rs104928512	119372096	1.74805e-06
	956	ENSRNOG00000014443	PDE5A	2	226900619	227041576	rs105958658	227306534	1.76345e-06
	957	ENSRNOG00000062248	AABR07019209.1	15	93643039	93643565	rs106695867	92762814	1.76694e-06
	958	ENSRNOG00000016342	ATG10	2	19853546	20152884	rs105542494	19282060	1.76896e-06
	959	ENSRNOG00000011595	SENP8	8	64559015	64572850	rs106355172	63301808	1.78951e-06
	960	ENSRNOG00000024012	PEX10	5	172469978	172475144	rs63961257	173567541	1.79385e-06
	961	ENSRNOG00000019451	SMTN	14	83755142	83776863	rs13449510	84336657	1.8157e-06
	962	ENSRNOG00000007415	PTGS1	3	15560712	15582344	rs105343767	15114680	1.85055e-06
	963	ENSRNOG00000027730	NXPE1	8	52751854	52763598	rs106270974	53755851	1.85685e-06
	964	ENSRNOG00000007920	SSBP3	5	126511350	126648661	rs105829314	127148138	1.86159e-06
	965	ENSRNOG00000009157	FUT4	8	13258768	13262729	rs105753934	13026832	1.87252e-06
	966	ENSRNOG00000010060	PANX1	8	13566739	13606040	rs105753934	13026832	1.8868e-06
	967	ENSRNOG00000028668	SLC28A2	3	114355798	114647382	rs106093365	113574666	1.89698e-06
	968	ENSRNOG00000008554	SLC9A9	8	102304095	103022619	rs104904002	100864091	1.90391e-06
	969	ENSRNOG00000046968	NOL8	17	14565794	14589154	rs105521433	14005513	1.93514e-06
	970	ENSRNOG00000001229	COL18A1	20	12225202	12332858	rs105495260	11144362	1.98103e-06
	971	ENSRNOG00000005450	LSM11	10	31028697	31041626	rs105030861	32181569	1.98682e-06
	972	ENSRNOG00000051812	AC129370.1	9	66878401	66883735	rs63954611	68614997	1.98936e-06
	973	ENSRNOG00000058697	LOC103690319	21	45213228	45217455	rs63831386	45552083	2.02934e-06
	974	ENSRNOG00000030462	OSTN	11	76851322	76888178	rs104915366	77212080	2.04955e-06
	975	ENSRNOG00000014766	GALT	5	58144705	58147929	D5Rat135	57798330	2.05632e-06
	976	ENSRNOG00000010749	OLFR286	7	139834908	139835876	D7Cebr59s4	140829934	2.0609e-06
	977	ENSRNOG00000058401	AABR07019116.2	15	89806561	89808078	rs105333309	89661770	2.0759e-06
	978	ENSRNOG00000016655	PEX6	9	16566688	16581078	rs104915510	17463165	2.08866e-06
	979	ENSRNOG00000014193	LIG1	1	75356220	75394758	rs105616687	77020812	2.09725e-06
	980	ENSRNOG00000001916	TMPRSS15	11	17561596	17684903	D11Rat20	16322111	2.11995e-06
	981	ENSRNOG00000018651	AGTPBP1	17	5511385	5614435	rs107237083	5611150	2.13531e-06
	982	ENSRNOG00000014866	PIGN	13	25513892	25652473	rs105456183	23559508	2.13564e-06
	983	ENSRNOG00000010397	AGBL3	4	62299044	62376533	rs105259719	62125002	2.16102e-06
	984	ENSRNOG00000057941	AABR07036331.1	12	38873769	38879161	rs105458346	39163305	2.17344e-06
	985	ENSRNOG00000024494	AABR07056633.1	7	33702770	33793565	rs107387216	33784497	2.21037e-06
	986	ENSRNOG00000015018	PDIA3	3	113376983	113400707	rs104909780	112190365	2.22074e-06
	987	ENSRNOG00000016451	CD1D1	2	186330298	186333805	rs105126001	188231329	2.22099e-06
	988	ENSRNOG00000003003	TBC1D19	14	59403865	59516911	rs105566005	59728664	2.2298e-06
	989	ENSRNOG00000024605	FAM220A	12	13043038	13067341	rs105546705	12394607	2.24831e-06
	990	ENSRNOG00000005868	TTC21B	3	52286794	52361060	Scn2a	51791430	2.27439e-06
	991	ENSRNOG00000059622	PIGB	8	79691407	79715284	rs107591221	78093757	2.28882e-06
	992	ENSRNOG00000016190	COQ9	19	10583857	10596851	rs105127042	9999211	2.29279e-06
	993	ENSRNOG00000037687	RSPO2	7	81924050	82059789	rs105475985	80077713	2.31677e-06
	994	ENSRNOG00000001726	TMEM44	11	73738433	73774190	D11Rat47	74146537	2.32122e-06
	995	ENSRNOG00000037160	BLOC1S6	3	114869459	114881590	rs104919659	116434024	2.32883e-06
	996	ENSRNOG00000020501	TJP3	7	11295892	11315615	rs105959803	11646520	2.32934e-06
	997	ENSRNOG00000043151	CNTLN	5	103251986	103366264	rs104958717	102920710	2.34145e-06
	998	ENSRNOG00000027847	NXPE2	8	60334597	60359440	rs105102083	61116311	2.34447e-06
	999	ENSRNOG00000005762	RAB22A	3	171743929	171790558	rs105242689	171790513	2.3562e-06
	1000	ENSRNOG00000011796	C1R	4	157125998	157136829	rs106400126	155414602	2.3749e-06
	1001	ENSRNOG00000040052	RT1-M6-2	20	2076267	2081885	rs13449635	3409533	2.4038e-06
	1002	ENSRNOG00000004575	IL1A	3	121825412	121836086	rs105872496	122014329	2.42178e-06
	1003	ENSRNOG00000010839	KRT222	10	87142116	87153982	rs105040309	87736733	2.43517e-06
	1004	ENSRNOG00000024335	FASTKD1	3	55925599	55951584	rs104971828	56281675	2.48318e-06
	1005	ENSRNOG00000013279	LOC681458	1	263968134	264004008	rs106237356	264061283	2.52738e-06
	1006	ENSRNOG00000000247	MFSD11	10	105796680	105815696	rs105790094	107071641	2.53092e-06
	1007	ENSRNOG00000045541	LOC687399	19	49508288	49518721	rs106748849	49568621	2.53181e-06
	1008	ENSRNOG00000017487	OTOA	1	191029861	191097290	rs65152128	190947734	2.53833e-06
	1009	ENSRNOG00000004628	DAZAP2	7	142239035	142243241	rs13452062	142201914	2.60493e-06
	1010	ENSRNOG00000012153	RBL2	19	17300089	17346808	rs106851648	18083948	2.61333e-06
	1011	ENSRNOG00000011885	RHPN2	1	91596397	91657395	rs105909785	92090415	2.66001e-06
	1012	ENSRNOG00000008236	DECR1	5	29573898	29601748	rs105006941	31086507	2.67857e-06
	1013	ENSRNOG00000024825	FAM163A	13	73741679	73819896	rs105348570	74418866	2.68256e-06
	1014	ENSRNOG00000027944	PNMA8A	1	78893271	78895930	rs104903310	79680277	2.72974e-06
	1015	ENSRNOG00000001480	NCF1	12	25497104	25506300	rs106618099	26367643	2.76386e-06
	1016	ENSRNOG00000010960	ANKH	2	80131563	80256954	rs105195551	78217706	2.76619e-06
	1017	ENSRNOG00000018053	FECH	18	59941992	59975192	rs105295478	59532939	2.78446e-06
	1018	ENSRNOG00000000579	MARCKS	20	42966140	42971838	rs105043664	42954247	2.79212e-06
	1019	ENSRNOG00000000091	SMAD9	2	144191846	144212138	D2Rat221	145956619	2.80543e-06
	1020	ENSRNOG00000015421	SLC27A3	2	189760747	189765415	rs105126001	188231329	2.84075e-06
	1021	ENSRNOG00000002644	UTP18	10	81562409	81587858	rs105992728	79569062	2.87355e-06
	1022	ENSRNOG00000030788	OLR35	1	164705604	164718019	rs105307119	165593914	2.89251e-06
	1023	ENSRNOG00000016960	POLR3E	1	190852985	190881108	rs105742976	191407943	2.89869e-06
	1024	ENSRNOG00000022162	PBX3	3	13182024	13525983	rs105234464	13668508	2.91087e-06
	1025	ENSRNOG00000026964	GAS8	19	56316268	56335870	rs104928610	57380159	2.98033e-06
	1026	ENSRNOG00000012658	PDLIM3	16	49543142	49574390	rs105280420	49681986	2.98577e-06
	1027	ENSRNOG00000017093	PXDC1	17	30965942	30994410	D17Rat144	32924126	3.02646e-06
	1028	ENSRNOG00000004604	SLC38A10	10	109284957	109333899	rs66014971	108496885	3.04839e-06
	1029	ENSRNOG00000002403	NIBAN1	13	68949665	69101588	rs105439513	67296209	3.06602e-06
	1030	ENSRNOG00000009474	DDX42	10	94407559	94439052	rs105774124	94643249	3.07287e-06
	1031	ENSRNOG00000059467	AABR07033564.2	11	27598719	27611811	rs105327764	26190254	3.08456e-06
	1032	ENSRNOG00000006435	TOR1B	3	9792899	9798923	rs106435756	8599539	3.11691e-06
	1033	ENSRNOG00000015498	IL17RB	16	6064288	6077978	rs104895873	4845693	3.14787e-06
	1034	ENSRNOG00000032328	DIRAS2	17	12762752	12763952	rs105156487	13024965	3.23196e-06
	1035	ENSRNOG00000023376	RIOK3	18	3565166	3590739	rs105199526	3653641	3.25458e-06
	1036	ENSRNOG00000008100	RGS20	5	14415606	14494756	rs105369342	14554310	3.28167e-06
	1037	ENSRNOG00000015051	GOLGA7B	1	261497059	261516892	rs105653834	261683100	3.31153e-06
	1038	ENSRNOG00000036645	IFITM6	1	213817312	213818222	rs66372260	212168714	3.31491e-06
	1039	ENSRNOG00000007675	GPR63	5	39329423	39370900	rs105011456	39538574	3.32582e-06
	1040	ENSRNOG00000005031	SURF6	3	5441409	5452156	rs105070847	5941190	3.36538e-06
	1041	ENSRNOG00000008156	TGS1	5	16413356	16446881	rs105612015	16609423	3.40963e-06
	1042	ENSRNOG00000017982	PNLIPRP2	1	279896973	279927600	rs105234117	278886717	3.4307e-06
	1043	ENSRNOG00000007864	VRK2	14	110739226	110883803	rs65008832	112294654	3.45104e-06
	1044	ENSRNOG00000048470	LOC100911238	12	8746855	8759599	rs105274753	9135465	3.47555e-06
	1045	ENSRNOG00000059474	MOB1A	4	115024927	115041899	rs106878287	115190150	3.48136e-06
	1046	ENSRNOG00000061999	AABR07035380.1	12	12083692	12086644	rs106533012	11553292	3.48204e-06
	1047	ENSRNOG00000020159	DALRD3	8	117355943	117358818	rs105010043	118251548	3.48684e-06
	1048	ENSRNOG00000002624	EDARADD	17	90802393	90843485	rs105720953	89623354	3.48889e-06
	1049	ENSRNOG00000024073	SYCE1	1	213523639	213534641	rs107128605	211725261	3.53726e-06
	1050	ENSRNOG00000007748	TEX15	16	62313263	62373253	rs105712087	61387359	3.53899e-06
	1051	ENSRNOG00000029399	BCAM	1	80674444	80689171	rs104903310	79680277	3.55842e-06
	1052	ENSRNOG00000014172	NPY5R	16	24797124	24805079	rs105028364	24047972	3.59282e-06
	1053	ENSRNOG00000027124	TDG	7	27193998	27214236	rs105510347	27095885	3.60627e-06
	1054	ENSRNOG00000000413	PLN	20	34633157	34642904	rs106438532	34419226	3.60724e-06
	1055	ENSRNOG00000053052	LOC102548472	1	45821855	45828543	rs104998478	46196872	3.61531e-06
	1056	ENSRNOG00000018044	PHYH	17	77287188	77304530	rs64798589	76715098	3.68201e-06
	1057	ENSRNOG00000061346	B3GLCT	12	6403940	6473321	rs105462844	6457022	3.69812e-06
	1058	ENSRNOG00000003998	SGCA	10	82770905	82785142	rs105979310	81328269	3.75564e-06
	1059	ENSRNOG00000030216	ABCG3L1	14	6435167	6541191	rs104923999	5434060	3.77194e-06
	1060	ENSRNOG00000028640	SIVA1	6	137210052	137214388	rs105007501	136911363	3.78958e-06
	1061	ENSRNOG00000001375	GAL3ST4	12	19583110	19592000	rs105847197	18425640	3.79405e-06
	1062	ENSRNOG00000025936	RPL6	12	40877613	40881124	rs106086004	40537191	3.81002e-06
	1063	ENSRNOG00000017072	SLC16A14	9	92503597	92530938	rs13451910	92504028	3.83349e-06
	1064	ENSRNOG00000010992	HSPB3	2	45517789	45518502	rs106075494	45620950	3.92939e-06
	1065	ENSRNOG00000061429	RPH3AL	10	63989644	64108554	D10Mit2	65906139	3.94595e-06
	1066	ENSRNOG00000032180	CCDC15	8	39762035	39830306	rs105147975	40642612	3.9613e-06
	1067	ENSRNOG00000042653	NDUFAF8	10	109278712	109280863	rs105339331	109406125	3.99118e-06
	1068	ENSRNOG00000038291	LRRC63	15	57133192	57170443	rs105697518	56753388	4.0369e-06
	1069	ENSRNOG00000002414	TFCP2L1	13	34610684	34670124	rs105348391	35636711	4.06107e-06
	1070	ENSRNOG00000020470	SLC25A24	2	211930326	211967505	rs104938443	212475565	4.06405e-06
	1071	ENSRNOG00000047799	GNB5	8	82257849	82285184	rs105069476	82892364	4.09627e-06
	1072	ENSRNOG00000020791	UBE2Q1	2	189106039	189115108	rs105126001	188231329	4.10859e-06
	1073	ENSRNOG00000021295	RAE1	3	171015617	171030384	rs106454623	170431331	4.17084e-06
	1074	ENSRNOG00000018873	FAM168A	1	165724451	165878652	rs105307119	165593914	4.18276e-06
	1075	ENSRNOG00000057305	AABR07018503.1	15	62239140	62240872	rs106433839	62254852	4.18473e-06
	1076	ENSRNOG00000016390	EEF1E1	17	26785029	26797161	rs105094236	26930621	4.20705e-06
	1077	ENSRNOG00000006033	LOC100910790	14	82818663	82824599	rs106309974	82945458	4.22686e-06
	1078	ENSRNOG00000043426	KYAT3	2	248649441	248690089	rs104955073	250023306	4.27416e-06
	1079	ENSRNOG00000021272	MCM8	3	125470551	125500795	rs105747631	125480920	4.37422e-06
	1080	ENSRNOG00000028129	FKTN	5	70528688	70578273	rs105177294	72052897	4.40026e-06
	1081	ENSRNOG00000038540	NEWGENE_2724	11	74014983	74018075	rs105771037	74854656	4.41177e-06
	1082	ENSRNOG00000012322	PEX7	1	15311770	15374850	rs105611770	16338384	4.43663e-06
	1083	ENSRNOG00000000457	TAP1	20	3979035	3989669	rs104989114	5489900	4.44509e-06
	1084	ENSRNOG00000060525	AABR07007717.3	2	25535712	25537531	rs104925091	26862942	4.45245e-06
	1085	ENSRNOG00000015695	SULT5A1	19	55952853	55967836	rs104928610	57380159	4.45638e-06
	1086	ENSRNOG00000012714	RGD1564149	20	12927320	12938891	rs106149211	13686625	4.4654e-06
	1087	ENSRNOG00000004861	ITGA4	3	66193059	66263960	rs105656582	65907796	4.53391e-06
	1088	ENSRNOG00000042068	OTUD7B	2	198231291	198300201	rs13449306	196394058	4.5417e-06
	1089	ENSRNOG00000010986	CMTM7	8	122812459	122841477	rs106256572	122515941	4.54603e-06
	1090	ENSRNOG00000013934	DENND2B	1	174137120	174289647	rs104921013	175772791	4.56313e-06
	1091	ENSRNOG00000017258	ICA1L	9	66790047	66845403	rs105043863	67135192	4.57058e-06
	1092	ENSRNOG00000016503	SMARCAL1	9	79944132	79990229	rs105182663	79684981	4.59868e-06
	1093	ENSRNOG00000014870	SLC13A5	10	58810058	58834538	rs105465966	59745924	4.61191e-06
	1094	ENSRNOG00000007338	FBLN2	4	122835436	122895121	rs105262132	124102413	4.64878e-06
	1095	ENSRNOG00000022155	RGD1560289	4	123801174	123837662	rs105262132	124102413	4.69537e-06
	1096	ENSRNOG00000015283	NT5C1A	5	140888973	140904207	rs13456387	142723409	4.75441e-06
	1097	ENSRNOG00000005233	LRRC6	7	107130402	107223047	rs65072540	108895311	4.77263e-06
	1098	ENSRNOG00000007722	TLCD3A	10	64360390	64366586	D10Mit2	65906139	4.92804e-06
	1099	ENSRNOG00000009881	FAM161A	14	107785029	107798115	rs104898737	108128556	4.93096e-06
	1100	ENSRNOG00000051450	ABRACL	1	13165572	13175876	rs105903456	15080539	4.96502e-06
	1101	ENSRNOG00000031721	DNAJC30	12	24668398	24669464	rs104942711	25424978	4.97671e-06
	1102	ENSRNOG00000021323	CA13	2	88282961	88314254	rs105541565	87110423	4.97911e-06
	1103	ENSRNOG00000019573	LCAT	19	37913336	37916813	rs105105804	37314309	4.98746e-06
	1104	ENSRNOG00000009567	MRPL10	10	84976377	84984780	rs8148383	83870013	5.06259e-06
	1105	ENSRNOG00000021399	CFAP298	11	31094084	31103520	D11Cebr15s1	33077226	5.08279e-06
	1106	ENSRNOG00000056637	ABHD16A	20	5080070	5094935	rs104989114	5489900	5.11619e-06
	1107	ENSRNOG00000014445	HP1BP3	5	156581732	156609059	rs13449683	156608078	5.14512e-06
	1108	ENSRNOG00000010045	CLEC4A	4	156050054	156069313	rs104941488	157878000	5.21385e-06
	1109	ENSRNOG00000042317	CD209F	12	2658547	2661565	rs106533392	2592790	5.30092e-06
	1110	ENSRNOG00000051325	AABR07039000.1	21	65803596	65804663	rs65528827	64059442	5.33e-06
	1111	ENSRNOG00000024975	ATP8B3	7	12043794	12063650	rs104960687	12042298	5.55161e-06
	1112	ENSRNOG00000012730	LRRK1	1	127166431	127292090	rs105469368	127055868	5.56205e-06
	1113	ENSRNOG00000039063	LOC681355	21	18489597	18490475	rs105507253	16926041	5.60632e-06
	1114	ENSRNOG00000007979	PHOSPHO2	3	56030915	56038075	rs104971828	56281675	5.65561e-06
	1115	ENSRNOG00000019012	D2HGDH	9	100956477	100974551	rs13452615	100439401	5.65765e-06
	1116	ENSRNOG00000019961	TCTE1	9	17846364	17866927	rs104915510	17463165	5.82698e-06
	1117	ENSRNOG00000028594	IFNAR1	11	31640407	31664061	D11Cebr87s1	32111042	5.84975e-06
	1118	ENSRNOG00000002810	GFPT2	10	35279236	35325508	rs105469677	35684306	5.87963e-06
	1119	ENSRNOG00000018996	PHF7	16	7323520	7336335	rs105134986	7349888	5.89277e-06
	1120	ENSRNOG00000002258	TMEM150C	14	11095163	11166428	rs104932841	11118493	5.98561e-06
	1121	ENSRNOG00000015188	AABR07053681.1	3	120153618	120157866	rs104928512	119372096	6.0048e-06
	1122	ENSRNOG00000031993	PRIM1	7	2435553	2451165	D7Utr51	3124757	6.03081e-06
	1123	ENSRNOG00000009992	RABGGTB	2	260110309	260115577	rs105760715	259946340	6.03157e-06
	1124	ENSRNOG00000023533	DIPK1A	14	2789650	2860333	rs105767086	2759757	6.08189e-06
	1125	ENSRNOG00000007892	TRAM1	5	5215196	5316685	rs105318889	6875564	6.18738e-06
	1126	ENSRNOG00000033529	AMY1A	2	216428709	216443518	rs105143174	218111386	6.19756e-06
	1127	ENSRNOG00000018346	AGTR1A	17	35907108	35958077	rs105249650	35299435	6.20203e-06
	1128	ENSRNOG00000010091	EFCAB14	5	134593517	134633935	rs105776577	135020404	6.22054e-06
	1129	ENSRNOG00000022609	MRPS10	9	15637268	15646846	rs105135109	15621513	6.2389e-06
	1130	ENSRNOG00000000504	FANCE	20	7895083	7906142	rs104977070	8943461	6.28509e-06
	1131	ENSRNOG00000021067	FXYD7	1	89474601	89483988	rs107243083	90258272	6.31525e-06
	1132	ENSRNOG00000040109	TREML1	9	14597172	14599594	rs105546808	15100542	6.35131e-06
	1133	ENSRNOG00000025494	NSUN7	14	43527579	43584343	rs105059870	43623659	6.36216e-06
	1134	ENSRNOG00000019962	SARS2	1	86923591	86935904	rs106407860	85516251	6.36811e-06
	1135	ENSRNOG00000050123	GDF5	3	151483249	151486693	rs63973412	152785737	6.38879e-06
	1136	ENSRNOG00000024712	INSC	1	184299250	184407480	rs104952477	185962103	6.39857e-06
	1137	ENSRNOG00000017690	CCSAP	19	56617399	56633633	Agt	57316759	6.43329e-06
	1138	ENSRNOG00000019996	SLC16A1	2	207108552	207128554	rs105123117	206054146	6.46306e-06
	1139	ENSRNOG00000009382	AABR07052486.1	3	57257394	57646610	rs105096903	58105623	6.48509e-06
	1140	ENSRNOG00000003522	MR1	13	72771984	72789841	rs105075110	73735083	6.57668e-06
	1141	ENSRNOG00000017165	AKR1E2	17	69365453	69379947	rs105055125	69151204	6.61138e-06
	1142	ENSRNOG00000018168	KLC4	9	16647598	16661464	rs64889863	16551609	6.6184e-06
	1143	ENSRNOG00000019215	LOC100911730	1	214009784	214013765	rs106568668	215864421	6.64384e-06
	1144	ENSRNOG00000011142	CYB5B	19	39357791	39393189	rs8162028	39244974	6.78967e-06
	1145	ENSRNOG00000018822	SLC5A5	16	20297414	20307400	rs104940172	19139483	6.81708e-06
	1146	ENSRNOG00000022615	TP53I13	10	62650719	62655362	rs106854931	62834521	6.85431e-06
	1147	ENSRNOG00000012151	ITPRIPL1	3	119616945	119619865	rs104928512	119372096	6.88872e-06
	1148	ENSRNOG00000013878	HMGXB4	19	14352411	14390478	rs63939254	14509965	6.90924e-06
	1149	ENSRNOG00000001680	RIOX2	11	43006757	43022565	rs105435005	42941804	6.92582e-06
	1150	ENSRNOG00000037604	ASCC3	20	55253686	55556473	rs106084180	55671862	6.93977e-06
	1151	ENSRNOG00000061536	SNORA73	5	150529715	150529928	rs105176235	150254059	6.94025e-06
	1152	ENSRNOG00000025140	ZFAT	7	109037845	109205354	rs65072540	108895311	6.95515e-06
	1153	ENSRNOG00000046338	LOC100909824	1	84530669	84543966	rs106407860	85516251	7.02786e-06
	1154	ENSRNOG00000021013	STX3	1	228149867	228194977	rs106629465	227046445	7.05455e-06
	1155	ENSRNOG00000000963	TMEM132C	12	32808022	33016885	rs105261592	33404808	7.12032e-06
	1156	ENSRNOG00000018867	KLHDC7A	5	158436757	158439078	rs107023956	158318822	7.2269e-06
	1157	ENSRNOG00000016044	MAB21L3	2	204231685	204254699	rs105123117	206054146	7.28633e-06
	1158	ENSRNOG00000010743	FDXACB1	8	55196758	55201199	Ncam1	53820614	7.32304e-06
	1159	ENSRNOG00000062287	AABR07044468.1	20	6845447	6845947	rs104989114	5489900	7.33052e-06
	1160	ENSRNOG00000037632	LOC688553	14	89253373	89273137	rs105283772	88137210	7.36115e-06
	1161	ENSRNOG00000004328	DEPTOR	7	94795214	94995809	rs105085513	94206460	7.39611e-06
	1162	ENSRNOG00000011611	MAPK1IP1L	15	24078280	24101821	rs107545751	23778969	7.4699e-06
	1163	ENSRNOG00000031178	LOC100362054	1	67340809	67351707	rs105568627	67315498	7.50939e-06
	1164	ENSRNOG00000049560	GLUL	13	71331052	71340229	rs105483069	71521611	7.53202e-06
	1165	ENSRNOG00000011285	ZDHHC22	6	111007674	111015598	rs13450441	110989963	7.63753e-06
	1166	ENSRNOG00000060719	AABR07043407.1	19	28142561	28148135	rs13452096	26171131	7.67775e-06
	1167	ENSRNOG00000004048	LRRK2	7	132857628	133018584	D7Rat196	133892957	7.69634e-06
	1168	ENSRNOG00000011853	MBD2	18	65814026	65885114	rs105900482	65256351	7.73293e-06
	1169	ENSRNOG00000006721	AABR07049064.1	5	103024376	103090629	rs104958717	102920710	7.7583e-06
	1170	ENSRNOG00000059625	RGD1560281	12	20667601	20677689	rs105791310	22229085	7.78664e-06
	1171	ENSRNOG00000012618	EFHB	9	47724	120799	rs64237251	154594	7.87477e-06
	1172	ENSRNOG00000006700	WDYHV1	7	97957003	97994586	rs105012968	98279816	7.89548e-06
	1173	ENSRNOG00000037421	ZFP951	14	6355342	6369690	rs104923999	5434060	7.91065e-06
	1174	ENSRNOG00000054801	AABR07057997.1	7	97356333	97462928	rs107067971	97505860	7.97518e-06
	1175	ENSRNOG00000008245	AABR07054614.1	3	163950777	163986059	rs104933131	163951759	7.99025e-06
	1176	ENSRNOG00000054514	MKLN1	4	58693384	58817691	rs104956358	58350196	8.01192e-06
	1177	ENSRNOG00000015668	CCL19	5	58181026	58183017	D5Rat135	57798330	8.01981e-06
	1178	ENSRNOG00000054391	SNURF	1	195074330	195096694	rs105470009	195080102	8.03739e-06
	1179	ENSRNOG00000008551	RPS7	6	47899525	47904437	rs105234305	45990880	8.04911e-06
	1180	ENSRNOG00000061623	AABR07043354.1	19	27659089	27672754	rs105786449	26000597	8.09528e-06
	1181	ENSRNOG00000016810	STMN1	5	152680407	152686806	rs105679119	152357374	8.50026e-06
	1182	ENSRNOG00000058870	MROH7	5	126283873	126323799	rs106011040	126189728	8.56352e-06
	1183	ENSRNOG00000045658	AABR07044301.1	20	1897515	1898025	rs13449635	3409533	8.6858e-06
	1184	ENSRNOG00000000723	RT1-CE5	20	4892702	4896991	rs104989114	5489900	8.72886e-06
	1185	ENSRNOG00000001056	SNAPC2	12	2537275	2540668	rs106533392	2592790	8.73041e-06
	1186	ENSRNOG00000007240	RRS1	5	9430728	9432343	rs105411470	10553965	8.81651e-06
	1187	ENSRNOG00000018564	NUP93	19	11159774	11263980	rs105554175	11241440	8.86723e-06
	1188	ENSRNOG00000015150	SPG7	19	55880561	55915502	rs64797121	54754443	8.97411e-06
	1189	ENSRNOG00000023440	PHEX	21	40460047	40717982	rs107114108	39039608	9.00383e-06
	1190	ENSRNOG00000011659	ALPK3	1	142883040	142931940	rs105032372	143151910	9.03686e-06
	1191	ENSRNOG00000001157	UMODL1	20	9643612	9701170	rs105892409	9428413	9.07503e-06
	1192	ENSRNOG00000052869	CCPG1OS	8	79655973	79660439	rs105145128	79691675	9.1179e-06
	1193	ENSRNOG00000021796	RGD1565166	10	10555337	10564433	rs105393903	8784899	9.1971e-06
	1194	ENSRNOG00000023874	TMEM62	3	112916217	112949728	rs104909780	112190365	9.261e-06
	1195	ENSRNOG00000007454	ALOXE3	10	55712043	55735911	rs105381840	57467537	9.26806e-06
	1196	ENSRNOG00000009934	EMC3	4	145471454	145487426	rs105311899	147384585	9.27861e-06
	1197	ENSRNOG00000052439	SNORA73	8	128807666	128807868	rs107106887	128772808	9.289e-06
	1198	ENSRNOG00000047876	LOC689986	14	3248080	3288017	rs105767086	2759757	9.41809e-06
	1199	ENSRNOG00000025502	ARHGEF37	18	56817988	56870839	rs106171441	57341749	9.478e-06
	1200	ENSRNOG00000010486	MPP4	9	65917917	65957101	rs105043863	67135192	9.52303e-06
	1201	ENSRNOG00000002045	ANXA3	14	14364008	14426437	rs105710059	14340939	9.56478e-06
	1202	ENSRNOG00000012851	DNAJC5B	2	104290726	104382878	rs106821474	102844159	9.60182e-06
	1203	ENSRNOG00000036674	CD7	10	110229922	110232843	rs105003260	110634047	9.61453e-06
	1204	ENSRNOG00000011528	ALG14	2	224851383	224931459	rs65261814	224086117	9.61647e-06
	1205	ENSRNOG00000031092	ROCK1	18	1273453	1390190	rs64050828	1032291	9.6533e-06
	1206	ENSRNOG00000015516	CBWD1	1	242819390	242861767	rs105563242	243257591	9.66967e-06
	1207	ENSRNOG00000024345	PARD3B	9	68414339	69426226	rs106563315	69353490	9.67469e-06
	1208	ENSRNOG00000031930	BIN2	7	142273833	142300382	rs13452062	142201914	9.68071e-06
	1209	ENSRNOG00000046184	RGD1561143	12	21866077	21923281	rs105281795	23352197	9.86309e-06
	1210	ENSRNOG00000061515	FBXO45	11	71796282	71808498	rs104943813	69818252	9.8894e-06
	1211	ENSRNOG00000017175	H1F1	17	43614101	43614844	rs105160671	43609512	9.93105e-06
	1212	ENSRNOG00000001687	CRYBG3	11	42945084	43005097	rs105435005	42941804	1.02071e-05
	1213	ENSRNOG00000005781	WNT16	4	49369296	49379703	rs105158020	49223016	1.02185e-05
	1214	ENSRNOG00000010390	HMBS	8	48667275	48674748	rs107199320	50156314	1.02541e-05
	1215	ENSRNOG00000029738	DIRAS1	7	11556192	11561056	rs105959803	11646520	1.03396e-05
	1216	ENSRNOG00000026958	CYREN	4	62391770	62396035	rs106772888	64190845	1.03964e-05
	1217	ENSRNOG00000021887	CYB561D2	8	116295329	116297858	rs105496322	116777180	1.05455e-05
	1218	ENSRNOG00000004503	L3HYPDH	6	94824112	94834908	D6Cebr36s1	95470912	1.05972e-05
	1219	ENSRNOG00000008118	SYNC	5	147476221	147498902	rs105253315	147478486	1.0648e-05
	1220	ENSRNOG00000013820	TNFRSF14	5	172328262	172335892	rs63961257	173567541	1.08151e-05
	1221	ENSRNOG00000047708	GSTZ1	6	111176798	111187244	rs105266206	111487809	1.09297e-05
	1222	ENSRNOG00000009208	PIBF1	15	83495377	83663143	rs105194089	84037814	1.12211e-05
	1223	ENSRNOG00000051468	AABR07063743.1	6	45384078	45389524	rs104946301	44102344	1.12632e-05
	1224	ENSRNOG00000008459	ANAPC13	8	111107358	111115774	rs105247047	110870816	1.12693e-05
	1225	ENSRNOG00000012775	CCDC127	1	31539215	31545559	rs105352861	31123077	1.1296e-05
	1226	ENSRNOG00000011182	AANAT	10	105568091	105572403	rs64055175	105922772	1.13605e-05
	1227	ENSRNOG00000021678	ALKBH3	3	82874248	82906581	rs106014029	81422098	1.1405e-05
	1228	ENSRNOG00000048232	AABR07044302.1	20	1904641	1905580	rs104917691	1919390	1.15126e-05
	1229	ENSRNOG00000033445	AABR07049060.1	5	101639468	102010964	rs105089330	101838705	1.15956e-05
	1230	ENSRNOG00000042912	MYCBPAP	10	82232107	82252963	rs106191424	82336189	1.15982e-05
	1231	ENSRNOG00000001294	IFT81	12	39423596	39506890	rs105458346	39163305	1.17163e-05
	1232	ENSRNOG00000004846	ATP6V1C1	7	77678968	77716408	rs105234500	79244580	1.17486e-05
	1233	ENSRNOG00000055271	AABR07043190.1	19	26352497	26354487	rs105259087	25644560	1.17745e-05
	1234	ENSRNOG00000026994	AFG3L1	19	56272162	56299410	rs104928610	57380159	1.17959e-05
	1235	ENSRNOG00000059075	AABR07043429.2	19	28316342	28318898	rs65848938	29375147	1.19341e-05
	1236	ENSRNOG00000001440	MDH2	12	23941448	23954431	rs104942711	25424978	1.20061e-05
	1237	ENSRNOG00000029447	EPC2	3	33641616	33740461	rs107054536	32640106	1.20475e-05
	1238	ENSRNOG00000000795	RT1-N3	20	3167079	3170945	rs106679915	5011225	1.21278e-05
	1239	ENSRNOG00000015768	NAT8F5	4	117506732	117531480	D4Rat44	119274145	1.21946e-05
	1240	ENSRNOG00000016358	APBA2	1	125367280	125548890	rs105469368	127055868	1.22317e-05
	1241	ENSRNOG00000016559	TM2D2	16	71804350	71809925	rs105146437	71679569	1.24916e-05
	1242	ENSRNOG00000026036	PDYN	3	122194329	122206671	rs106861886	122326882	1.25861e-05
	1243	ENSRNOG00000019894	IZUMO1R	8	13416393	13420439	rs105165356	14746270	1.28107e-05
	1244	ENSRNOG00000014568	NDUFB10	10	14090128	14092289	D10Mit6	14828084	1.28388e-05
	1245	ENSRNOG00000017804	SEPTIN1	1	198658745	198662610	rs64250287	200148306	1.30384e-05
	1246	ENSRNOG00000008151	PLSCR4	8	99880073	99918825	rs105747551	98381916	1.30841e-05
	1247	ENSRNOG00000019529	BTBD1	1	143609731	143647124	rs105310502	141845495	1.32567e-05
	1248	ENSRNOG00000001692	CHAF1B	11	34101197	34121378	rs63803150	33211681	1.34028e-05
	1249	ENSRNOG00000020464	MRPL54	7	11321057	11323577	rs106309928	9744340	1.34167e-05
	1250	ENSRNOG00000006503	FRMD3	5	90040495	90282327	rs105466309	88459825	1.34728e-05
	1251	ENSRNOG00000008956	CDKN2C	5	129347732	129352886	rs105186253	131072546	1.35169e-05
	1252	ENSRNOG00000014156	FUT7	3	2642531	2646648	rs105549012	2845482	1.37137e-05
	1253	ENSRNOG00000010802	UBE3D	8	93948767	94120458	rs105000320	95871942	1.38842e-05
	1254	ENSRNOG00000020150	IL18BP	1	167091522	167093560	rs105307119	165593914	1.39252e-05
	1255	ENSRNOG00000021463	PPARA	7	126619196	126681752	rs65713806	127525466	1.41568e-05
	1256	ENSRNOG00000012557	LGALS5	10	66225995	66229311	D10Mit2	65906139	1.41889e-05
	1257	ENSRNOG00000050735	CD99	20	56192390	56197025	rs64910835	54328663	1.42019e-05
	1258	ENSRNOG00000010496	MED17	8	13819563	13835168	rs105165356	14746270	1.43461e-05
	1259	ENSRNOG00000057470	PLA2G12A	2	235311719	235327972	rs104939862	235833826	1.43597e-05
	1260	ENSRNOG00000057616	PTCH2	5	135962911	135983816	rs105765022	136028066	1.45945e-05
	1261	ENSRNOG00000008135	PLA2G4F	3	112072330	112084144	rs104909780	112190365	1.46328e-05
	1262	ENSRNOG00000001861	YDJC	11	88090921	88093516	rs65940340	86667749	1.46682e-05
	1263	ENSRNOG00000019885	MAGI3	2	206499463	206699105	rs105123117	206054146	1.47184e-05
	1264	ENSRNOG00000016748	POLL	1	265290339	265298797	rs106237356	264061283	1.47443e-05
	1265	ENSRNOG00000020948	PTH1R	8	118988053	119012671	rs106079055	119830283	1.47797e-05
	1266	ENSRNOG00000014288	FN1	9	78900103	78969078	rs105182663	79684981	1.50169e-05
	1267	ENSRNOG00000023262	CENPM	7	123464490	123476238	rs105142036	123183218	1.50651e-05
	1268	ENSRNOG00000033226	AABR07043557.1	19	29320701	29324203	rs65848938	29375147	1.5112e-05
	1269	ENSRNOG00000005342	RASSF5	13	47956790	48022333	rs105006825	48162413	1.512e-05
	1270	ENSRNOG00000007341	MROH8	3	153333219	153398789	rs63973412	152785737	1.5309e-05
	1271	ENSRNOG00000007999	ABRA	7	80792600	80796670	rs105234500	79244580	1.5345e-05
	1272	ENSRNOG00000016210	MICALCL	1	177183209	177232691	rs105115278	176939769	1.5419e-05
	1273	ENSRNOG00000009447	FAM221A	4	79021872	79043844	rs105387296	80731221	1.54437e-05
	1274	ENSRNOG00000000699	SELPLG	12	48577905	48579196	rs104898575	48769964	1.57083e-05
	1275	ENSRNOG00000038160	EIF2B5	11	84080273	84090259	rs105538171	84833493	1.5788e-05
	1276	ENSRNOG00000037432	EXO5	5	139849930	139853247	D5Rat169	139793917	1.58903e-05
	1277	ENSRNOG00000048506	INPP5B	5	142731767	142796305	rs105161478	144386182	1.59089e-05
	1278	ENSRNOG00000028746	GSTO1	1	267607418	267617387	rs105043379	267277571	1.60077e-05
	1279	ENSRNOG00000010522	TLR4	5	82587420	82601052	rs104962978	81983591	1.6041e-05
	1280	ENSRNOG00000003147	SQSTM1	10	35704730	35716294	rs105469677	35684306	1.61305e-05
	1281	ENSRNOG00000026238	INSYN1	8	63286773	63301914	rs106355172	63301808	1.62419e-05
	1282	ENSRNOG00000036865	KRT77	7	143461423	143473783	rs105428591	143378287	1.62637e-05
	1283	ENSRNOG00000039265	PSMG4	17	31404578	31411957	D17Rat144	32924126	1.62659e-05
	1284	ENSRNOG00000060045	PI4KA	11	87858453	87973422	rs105262440	89318199	1.6314e-05
	1285	ENSRNOG00000023786	YBX1	5	138319762	138336475	rs104937254	138169639	1.63594e-05
	1286	ENSRNOG00000012040	SLC25A48	17	8570472	8607494	rs104993192	9212887	1.63627e-05
	1287	ENSRNOG00000052033	SNORA73	4	54935359	54935562	D4Mit9	55079776	1.68334e-05
	1288	ENSRNOG00000010873	PITHD1	5	154322551	154332940	rs104983024	152854641	1.69598e-05
	1289	ENSRNOG00000001184	PKNOX1	20	10334308	10358922	rs106819038	12100932	1.7101e-05
	1290	ENSRNOG00000004826	SOS2	6	91883425	92007957	rs105606444	93641093	1.71367e-05
	1291	ENSRNOG00000015511	ATIC	9	78862013	78882060	rs105182663	79684981	1.7372e-05
	1292	ENSRNOG00000027405	CCP110	1	188420461	188444991	rs106252908	187244440	1.75694e-05
	1293	ENSRNOG00000015812	TM4SF1	2	147382866	147392062	rs105255788	148198820	1.75881e-05
	1294	ENSRNOG00000009330	SLC17A5	8	85891257	85926450	rs105138853	84967728	1.76158e-05
	1295	ENSRNOG00000006966	NFIA	5	116420690	116751416	rs105170847	116356396	1.77844e-05
	1296	ENSRNOG00000024461	MARCHF11	2	78825074	78926395	rs106470806	79957765	1.79396e-05
	1297	ENSRNOG00000000895	RABGEF1	12	29961120	29988959	rs105053688	30486523	1.79572e-05
	1298	ENSRNOG00000061095	0	12	24679690	24679822	rs104942711	25424978	1.80388e-05
	1299	ENSRNOG00000057240	0	10	48927721	48927791	D10Cebr4s7	47093183	1.81058e-05
	1300	ENSRNOG00000005678	LAMB1	6	50528823	50596079	rs13457862	51467015	1.8204e-05
	1301	ENSRNOG00000011361	SLC37A4	8	48716939	48723024	rs107199320	50156314	1.82521e-05
	1302	ENSRNOG00000060905	AC111831.2	6	8346704	8353669	rs105335897	7032737	1.82705e-05
	1303	ENSRNOG00000005250	ABCG5	6	7935771	7961207	rs105335897	7032737	1.82881e-05
	1304	ENSRNOG00000014296	SYT10	7	130768841	130827152	rs107499293	132639325	1.83887e-05
	1305	ENSRNOG00000012017	OTULIN	2	80269587	80293181	rs105161104	82171019	1.84761e-05
	1306	ENSRNOG00000010515	TRIM59	2	165629918	165641573	rs105745623	166432937	1.85009e-05
	1307	ENSRNOG00000003172	SERPINF1	10	62241756	62254287	rs106854931	62834521	1.85069e-05
	1308	ENSRNOG00000033056	AABR07055917.1	7	15821037	15821927	rs104935712	15849664	1.85879e-05
	1309	ENSRNOG00000000412	SLC35F1	20	34258791	34420824	rs106438532	34419226	1.87012e-05
	1310	ENSRNOG00000049491	RT1-DMB	20	3945601	3952846	rs13450710	1977981	1.8774e-05
	1311	ENSRNOG00000023910	MAN2B1	19	26196837	26216267	rs105174021	24303310	1.88065e-05
	1312	ENSRNOG00000031003	ZFP764	1	198834989	198839228	rs106325947	196846711	1.89154e-05
	1313	ENSRNOG00000013215	DCTD	16	47177145	47208110	rs104989285	45976233	1.91085e-05
	1314	ENSRNOG00000009819	VEZF1	10	75365822	75381555	rs8161422	76361826	1.91791e-05
	1315	ENSRNOG00000013743	SEC61A1	4	120453581	120467932	rs104953924	119514750	1.9183e-05
	1316	ENSRNOG00000014075	CLYBL	15	108608204	108838235	rs105183757	108420554	1.92276e-05
	1317	ENSRNOG00000002154	MEPE	14	6782012	6793558	rs106950438	8378309	1.92765e-05
	1318	ENSRNOG00000016262	DNASE2B	2	252436332	252451999	rs106361942	254398365	1.93798e-05
	1319	ENSRNOG00000015972	ANO5	1	106896790	106968885	rs105238617	107317056	1.94178e-05
	1320	ENSRNOG00000030314	GOLGB1	11	66761584	66819079	rs105282319	68221100	1.94347e-05
	1321	ENSRNOG00000019118	SLC13A3	3	162084315	162147393	rs105849947	163005181	1.94374e-05
	1322	ENSRNOG00000001074	MPHOSPH9	12	37702404	37768957	D12Rat36	37421802	1.94396e-05
	1323	ENSRNOG00000005410	CDCA7L	6	145740035	145785606	rs64361650	145787011	1.9464e-05
	1324	ENSRNOG00000006999	WDR78	5	122551405	122642202	rs104944675	124498865	1.96107e-05
	1325	ENSRNOG00000008338	BSDC1	5	147661618	147689759	rs105253315	147478486	1.98099e-05
	1326	ENSRNOG00000003275	SPATA32	10	91291320	91302155	rs105523942	91196422	1.99564e-05
	1327	ENSRNOG00000014212	METTL21A	9	71304427	71313940	rs63820515	69972696	2.03334e-05
	1328	ENSRNOG00000007300	C1QTNF6	7	119746118	119753290	rs105067907	121046195	2.06302e-05
	1329	ENSRNOG00000036869	TMEM88B	5	173230364	173233188	rs63961257	173567541	2.07085e-05
	1330	ENSRNOG00000014481	ADTRP	17	22619891	22688307	rs105327911	23457043	2.07497e-05
	1331	ENSRNOG00000001483	RCC1L	12	25561777	25592342	rs105674038	27266888	2.07906e-05
	1332	ENSRNOG00000008298	DOCK7	5	117596136	117780777	rs105712469	117916445	2.08388e-05
	1333	ENSRNOG00000032708	RT1-BB	20	4039413	4049711	rs104989114	5489900	2.08729e-05
	1334	ENSRNOG00000050426	AABR07005597.1	1	189837284	189864944	rs13457577	188443582	2.08807e-05
	1335	ENSRNOG00000019981	SDF4	5	173425907	173444620	rs105545738	173335182	2.09225e-05
	1336	ENSRNOG00000038955	MGC105567	18	55685613	55704904	rs105754007	53934183	2.09667e-05
	1337	ENSRNOG00000006804	PPP1R42	5	8916633	8956119	rs105411470	10553965	2.12425e-05
	1338	ENSRNOG00000015259	PTH2R	9	72052966	72157773	rs107003699	73835555	2.1367e-05
	1339	ENSRNOG00000015658	SORBS1	1	259376933	259484569	rs105785448	259260876	2.14015e-05
	1340	ENSRNOG00000009004	LRRIQ4	2	116347336	116374584	rs105457692	116476314	2.14249e-05
	1341	ENSRNOG00000007160	KAT14	3	138504214	138549437	rs105657599	138686423	2.15043e-05
	1342	ENSRNOG00000022727	TMEM127	3	119677575	119690366	rs104928512	119372096	2.16656e-05
	1343	ENSRNOG00000031247	LEKR1	2	157453428	157620210	rs105147418	158168147	2.1779e-05
	1344	ENSRNOG00000000043	IDUA	14	2042411	2056762	rs105767086	2759757	2.20503e-05
	1345	ENSRNOG00000046196	ICOS	9	67763897	67785580	rs105792228	69477943	2.20695e-05
	1346	ENSRNOG00000000407	DCBLD1	20	33359196	33453766	rs64755601	33377547	2.22399e-05
	1347	ENSRNOG00000015787	P3H4	10	88318817	88325326	rs106615200	88784607	2.26212e-05
	1348	ENSRNOG00000040300	RAET1E	1	1101965	1116926	rs105680765	1740993	2.27492e-05
	1349	ENSRNOG00000007785	TRMT5	6	96153014	96171779	D6Cebr36s1	95470912	2.27995e-05
	1350	ENSRNOG00000004307	TOR3A	13	74252405	74276964	rs105348570	74418866	2.29946e-05
	1351	ENSRNOG00000021986	AABR07015006.1	14	44790211	44791175	rs104905903	46296217	2.30151e-05
	1352	ENSRNOG00000003858	ATP6AP2	21	11136939	11164915	rs105138195	10087050	2.3036e-05
	1353	ENSRNOG00000017445	TUBB2B	17	31441630	31482759	D17Rat144	32924126	2.30858e-05
	1354	ENSRNOG00000006591	FAM163B	3	5656163	5693147	rs105070847	5941190	2.32899e-05
	1355	ENSRNOG00000015593	SIGIRR	1	213898401	213907144	rs66372260	212168714	2.33511e-05
	1356	ENSRNOG00000022202	TRAPPC8	18	15298978	15375031	rs105976889	15719825	2.34341e-05
	1357	ENSRNOG00000007262	CCDC134	7	123364312	123376221	rs105142036	123183218	2.34456e-05
	1358	ENSRNOG00000025252	YARS2	11	88882616	88888377	rs105262440	89318199	2.35181e-05
	1359	ENSRNOG00000042477	CLRN1	2	149049925	149088787	rs105255788	148198820	2.35461e-05
	1360	ENSRNOG00000007060	PLIN2	5	104984414	105010857	rs13449243	105002718	2.36833e-05
	1361	ENSRNOG00000053510	HCFC2	7	27108116	27136652	rs106146153	26113895	2.37303e-05
	1362	ENSRNOG00000001265	MAD1L1	12	16410083	16719824	rs105762073	16700067	2.37698e-05
	1363	ENSRNOG00000011976	NUDT7	19	46455761	46482050	rs64765897	46400939	2.40926e-05
	1364	ENSRNOG00000008129	PLA2R1	3	46488186	46621873	rs105711116	46495311	2.43372e-05
	1365	ENSRNOG00000014080	KIF23	8	66866082	66893196	rs105578955	67087356	2.44087e-05
	1366	ENSRNOG00000048129	LOC682102	5	146023696	146069670	rs106409405	145785588	2.47111e-05
	1367	ENSRNOG00000026653	HCAR2	12	38160464	38161546	rs107308418	36396578	2.48141e-05
	1368	ENSRNOG00000027183	ZFYVE9	5	128234909	128333805	rs105829314	127148138	2.48159e-05
	1369	ENSRNOG00000051682	ZCCHC9	2	20909761	20919824	rs105251977	21962275	2.49871e-05
	1370	ENSRNOG00000009837	TMEM131L	2	182897830	183031214	rs107384713	182221391	2.5786e-05
	1371	ENSRNOG00000022288	PAFAH2	5	152606847	152634803	rs105538466	153571418	2.5845e-05
	1372	ENSRNOG00000009505	CD164L2	5	151413382	151417690	rs104983024	152854641	2.59089e-05
	1373	ENSRNOG00000015179	TRADD	19	37214471	37216572	rs105085349	35366911	2.61038e-05
	1374	ENSRNOG00000031065	AC120486.2	20	2408025	2409927	rs107328689	4407034	2.61041e-05
	1375	ENSRNOG00000042163	BTBD19	5	135987573	135994848	rs105765022	136028066	2.615e-05
	1376	ENSRNOG00000012693	PMPCB	4	9908831	9921610	rs104908506	9846021	2.65545e-05
	1377	ENSRNOG00000047682	AABR07065031.1	6	105036067	105038238	rs106467071	106776528	2.66839e-05
	1378	ENSRNOG00000015359	ARHGAP40	3	154996750	155041816	rs105706001	154411403	2.69109e-05
	1379	ENSRNOG00000009538	ETFDH	2	178367549	178389608	D2Utr111	179375107	2.72401e-05
	1380	ENSRNOG00000055779	TDRD7	5	61564864	61631710	rs104929961	60632501	2.728e-05
	1381	ENSRNOG00000014496	CORO6	10	62691953	62699723	rs106854931	62834521	2.73604e-05
	1382	ENSRNOG00000055097	TERB1	19	682065	736315	rs105781654	1354813	2.73789e-05
	1383	ENSRNOG00000006595	HTR3A	8	53211438	53223804	rs106270974	53755851	2.76424e-05
	1384	ENSRNOG00000057957	CRYBG2	5	152290084	152321541	rs105538466	153571418	2.7684e-05
	1385	ENSRNOG00000008712	TMEM268	5	79382096	79407433	rs107182144	79484587	2.79297e-05
	1386	ENSRNOG00000020097	INHA	9	82700468	82703400	rs105125797	81145977	2.80321e-05
	1387	ENSRNOG00000000001	AABR07013255.1	2	230660664	230662084	rs105359145	229874947	2.8098e-05
	1388	ENSRNOG00000011718	C1RL	4	157107469	157123446	rs106400126	155414602	2.81195e-05
	1389	ENSRNOG00000005122	UVSSA	14	82623050	82658891	rs106309974	82945458	2.85803e-05
	1390	ENSRNOG00000019394	MPV17L2	16	20432899	20435974	rs104940172	19139483	2.8669e-05
	1391	ENSRNOG00000042630	ASB5	16	39985234	40025401	rs105081792	39730645	2.87212e-05
	1392	ENSRNOG00000007420	HRH1	4	146455332	146457074	rs105109827	146073852	2.88061e-05
	1393	ENSRNOG00000042975	TMEM45A	11	46009322	46093973	rs104986589	45726894	2.88529e-05
	1394	ENSRNOG00000016965	ANAPC1	3	121147547	121226125	rs105872496	122014329	2.91271e-05
	1395	ENSRNOG00000043358	LOC685699	21	23464863	23469041	rs105009036	23235577	2.94596e-05
	1396	ENSRNOG00000026770	TSPY26	3	148704900	148706972	rs107320394	147125854	2.95202e-05
	1397	ENSRNOG00000059500	CDKN1C	1	216661080	216663721	rs106535573	217332329	2.9698e-05
	1398	ENSRNOG00000020000	TMEM219	1	198324857	198354466	rs105652625	196349268	3.00552e-05
	1399	ENSRNOG00000047563	MRPL39	11	24181658	24199968	rs104934999	25458036	3.00858e-05
	1400	ENSRNOG00000052162	AABR07030257.1	10	78220549	78223777	rs106392528	78647067	3.01561e-05
	1401	ENSRNOG00000008892	PARP2	15	27739251	27749648	rs107415912	26447554	3.02334e-05
	1402	ENSRNOG00000019643	PCYOX1L	18	57021083	57031459	rs105639735	56418989	3.03522e-05
	1403	ENSRNOG00000021840	CPED1	4	49056010	49333304	rs105158020	49223016	3.04471e-05
	1404	ENSRNOG00000002843	CXCL6	14	18860264	18862407	rs104936070	20029162	3.04773e-05
	1405	ENSRNOG00000057393	SNORD116	1	194919131	194919223	rs105470009	195080102	3.06321e-05
	1406	ENSRNOG00000000525	PI16	20	6923489	6932786	rs104908062	5994101	3.08564e-05
	1407	ENSRNOG00000002217	PLAC8	14	10692764	10714524	rs105072903	10159031	3.08936e-05
	1408	ENSRNOG00000011044	CLMN	6	128473570	128567198	rs13452416	128467434	3.09369e-05
	1409	ENSRNOG00000020451	CD81	1	216237697	216253311	rs105122394	216312749	3.10043e-05
	1410	ENSRNOG00000019342	SULT1A1	1	198100586	198104109	rs105194808	199222037	3.11937e-05
	1411	ENSRNOG00000010697	HADH	2	236353445	236395067	rs104939862	235833826	3.13079e-05
	1412	ENSRNOG00000017689	ITIH3	16	6992062	7007287	rs105134986	7349888	3.14953e-05
	1413	ENSRNOG00000056184	LRP2	3	55665145	55822551	rs106162453	57154353	3.16168e-05
	1414	ENSRNOG00000008116	PLPP3	5	124690214	124765498	rs104944675	124498865	3.18551e-05
	1415	ENSRNOG00000031494	ARMH1	5	136073056	136112344	rs105765022	136028066	3.18905e-05
	1416	ENSRNOG00000004697	BAALC	7	77763512	77837453	rs105234500	79244580	3.18912e-05
	1417	ENSRNOG00000014082	SP7	7	143958858	143967484	rs105193805	142938368	3.20778e-05
	1418	ENSRNOG00000012283	CHRNA6	16	68860018	68866718	rs106349787	67874739	3.21639e-05
	1419	ENSRNOG00000042467	TTC4	5	126264105	126282385	rs105829314	127148138	3.22227e-05
	1420	ENSRNOG00000047312	NOXRED1	6	111243228	111267734	rs105266206	111487809	3.24795e-05
	1421	ENSRNOG00000020991	MS4A6A	1	227919301	227932603	rs106531415	228562815	3.26106e-05
	1422	ENSRNOG00000019623	AABR07002065.1	1	65597103	65597899	rs105568627	67315498	3.2757e-05
	1423	ENSRNOG00000019689	VWF	4	158088505	158219523	rs106833234	156258457	3.27857e-05
	1424	ENSRNOG00000022356	ZC2HC1A	2	96482944	96520137	rs105226742	95676096	3.3018e-05
	1425	ENSRNOG00000019338	DLL3	1	85485289	85493685	rs106328975	83725899	3.31199e-05
	1426	ENSRNOG00000019785	PHTF1	2	206454208	206493030	rs105123117	206054146	3.32757e-05
	1427	ENSRNOG00000019651	SLC12A4	19	37917014	37938857	Lcat	37913335	3.33831e-05
	1428	ENSRNOG00000019432	LYPD5	1	81208212	81213937	rs104903310	79680277	3.36303e-05
	1429	ENSRNOG00000027112	MGC114499	1	97712177	97719005	rs64758502	98545200	3.36671e-05
	1430	ENSRNOG00000042094	PRR13	7	144064931	144098101	rs105193805	142938368	3.39449e-05
	1431	ENSRNOG00000051262	TMC1	1	238336919	238441500	rs105560211	237596190	3.44171e-05
	1432	ENSRNOG00000016768	OPRL1	3	177225737	177231663	rs105525593	176582042	3.44315e-05
	1433	ENSRNOG00000002215	MYLK	11	69013050	69223158	rs106493876	69315012	3.4662e-05
	1434	ENSRNOG00000027309	AABR07026805.1	17	2201924	2278613	rs66055711	2341206	3.4668e-05
	1435	ENSRNOG00000002937	REN	13	50502724	50514151	rs105095085	50127750	3.48341e-05
	1436	ENSRNOG00000046256	RALGAPA1	6	76396784	76608864	rs107017100	77357180	3.49567e-05
	1437	ENSRNOG00000004940	RNF215	14	84368476	84374879	rs106228812	86043726	3.51185e-05
	1438	ENSRNOG00000057253	AABR07060560.3	4	80808112	80849270	Hoxa	82131422	3.53051e-05
	1439	ENSRNOG00000005871	IL1RN	3	1452644	1468614	rs106691080	1527759	3.54128e-05
	1440	ENSRNOG00000039284	HAUS4	15	33182128	33193537	rs13456030	33072420	3.54405e-05
	1441	ENSRNOG00000018164	SPCS2	1	164829896	164849749	rs105307119	165593914	3.54515e-05
	1442	ENSRNOG00000001942	SMR3B	14	21490217	21709084	D14Utr51	21047835	3.56639e-05
	1443	ENSRNOG00000022983	TRIM17	10	45297937	45314837	rs107528227	43313867	3.60258e-05
	1444	ENSRNOG00000004956	JADE2	10	37270183	37311625	D10Mit4	38883689	3.60573e-05
	1445	ENSRNOG00000005016	TMED4	14	86390338	86395135	rs106228812	86043726	3.66142e-05
	1446	ENSRNOG00000012394	BCL2L13	4	153385205	153436660	rs104976388	153207488	3.66498e-05
	1447	ENSRNOG00000011329	PKM	8	64481172	64502722	rs107487407	64970112	3.67042e-05
	1448	ENSRNOG00000009886	FKBP14	4	84753633	84768249	rs105946978	85892074	3.68215e-05
	1449	ENSRNOG00000037446	PXMP2	12	52452273	52462659	rs105118133	52362557	3.69502e-05
	1450	ENSRNOG00000017421	ALPK2	18	60960662	61057365	rs105692121	61074749	3.72637e-05
	1451	ENSRNOG00000017309	RSRP1	5	153260930	153264669	rs105538466	153571418	3.7332e-05
	1452	ENSRNOG00000000905	TEX26	12	6671940	6703979	rs106019375	7720822	3.74949e-05
	1453	ENSRNOG00000000815	SMPDL3A	20	40778927	40800868	rs104916153	38966107	3.79037e-05
	1454	ENSRNOG00000057542	ZFP488	16	10294931	10296341	rs104971636	8590303	3.80312e-05
	1455	ENSRNOG00000007646	SIPA1L1	6	106039991	106163302	rs106467071	106776528	3.81346e-05
	1456	ENSRNOG00000058193	SLC27A6	18	53609214	53667970	rs104948337	54988083	3.84679e-05
	1457	ENSRNOG00000010258	VHL	4	145580799	145587845	rs105109827	146073852	3.88728e-05
	1458	ENSRNOG00000018520	NSUN6	17	82022490	82060123	rs107327632	83584992	3.90982e-05
	1459	ENSRNOG00000023366	STYXL1	12	23954574	23987271	rs105281795	23352197	3.91582e-05
	1460	ENSRNOG00000021138	CERS2	2	196487656	196496986	rs105711602	195816879	3.92108e-05
	1461	ENSRNOG00000020373	DAP3	2	188225613	188252725	rs105126001	188231329	3.9504e-05
	1462	ENSRNOG00000015713	PARVA	1	177249226	177408205	rs104921013	175772791	3.96154e-05
	1463	ENSRNOG00000011800	F3	2	225310624	225322272	rs105601752	224957140	3.97991e-05
	1464	ENSRNOG00000000098	RNF115	2	198852500	198919995	rs105920206	198107483	3.98832e-05
	1465	ENSRNOG00000024454	CCDC149	14	60857989	60952088	rs105259514	61836732	4.04253e-05
	1466	ENSRNOG00000028072	CHIT1	13	50974872	50994643	rs106265919	51649196	4.04652e-05
	1467	ENSRNOG00000002352	TSEN15	13	69765091	69781019	rs105654835	68044297	4.07596e-05
	1468	ENSRNOG00000021548	RASSF1	8	116307141	116318289	rs105496322	116777180	4.09136e-05
	1469	ENSRNOG00000009705	LCK	5	147750973	147761983	rs105253315	147478486	4.1124e-05
	1470	ENSRNOG00000019142	FAS	1	252589785	252624790	rs106175932	251669399	4.11752e-05
	1471	ENSRNOG00000018673	SEC22B	2	200076054	200098076	rs105201596	199992155	4.1204e-05
	1472	ENSRNOG00000022812	ERCC5	9	50925619	50970955	rs63963733	50897065	4.12795e-05
	1473	ENSRNOG00000024628	WDR49	2	173676089	173836854	rs105104848	174981458	4.16863e-05
	1474	ENSRNOG00000023803	CMYA5	2	22646712	22744407	rs105251977	21962275	4.17478e-05
	1475	ENSRNOG00000061050	MBOAT2	6	44009872	44131387	D6Rat28	42743316	4.19903e-05
	1476	ENSRNOG00000009360	SH3BP1	7	120125633	120138196	rs105442340	120374640	4.22572e-05
	1477	ENSRNOG00000004193	KLHL12	13	51282684	51314797	rs105095085	50127750	4.23714e-05
	1478	ENSRNOG00000042380	ZNF442	14	6298872	6300467	rs104923999	5434060	4.24335e-05
	1479	ENSRNOG00000047699	SNAI2	11	90403333	90406797	rs105262440	89318199	4.24802e-05
	1480	ENSRNOG00000007869	WSCD1	10	58332588	58371196	rs105494285	58370362	4.25691e-05
	1481	ENSRNOG00000003743	DARS	13	45074072	45127815	rs104964641	44985138	4.27426e-05
	1482	ENSRNOG00000018123	CCNY	17	62332537	62462644	rs105847566	62451461	4.2771e-05
	1483	ENSRNOG00000013852	MED20	9	15379385	15393131	rs105135109	15621513	4.32119e-05
	1484	ENSRNOG00000010699	TRIM43A	8	96395317	96401465	rs104966993	96857216	4.35999e-05
	1485	ENSRNOG00000009993	DCPS	8	36321993	36374673	rs105244162	36258092	4.36036e-05
	1486	ENSRNOG00000040297	TTC37	2	2903492	3004553	rs65190220	2720355	4.3725e-05
	1487	ENSRNOG00000038948	STAB2	7	27369853	27552078	rs105510347	27095885	4.37917e-05
	1488	ENSRNOG00000057791	AABR07058699.1	7	133646182	133651119	D7Rat196	133892957	4.37966e-05
	1489	ENSRNOG00000015895	B4GALT6	18	15462913	15525579	rs105976889	15719825	4.43546e-05
	1490	ENSRNOG00000008244	LOC690035	6	93563446	93667675	rs104917216	93432037	4.47535e-05
	1491	ENSRNOG00000009629	CAR2	2	88097720	88113029	rs105986375	89890747	4.51865e-05
	1492	ENSRNOG00000016921	KLHL11	10	88378751	88389347	rs106615200	88784607	4.56967e-05
	1493	ENSRNOG00000022323	TCEA1	5	14511183	14548429	rs106123352	14968347	4.62071e-05
	1494	ENSRNOG00000001007	BAIAP2L1	12	12227010	12321172	rs107416088	13307297	4.64396e-05
	1495	ENSRNOG00000004837	LIMD1	8	132553218	132598812	rs105217511	130837049	4.6485e-05
	1496	ENSRNOG00000020585	TBXA2R	7	11253180	11257977	rs106309928	9744340	4.65332e-05
	1497	ENSRNOG00000059834	CIB2	8	59123079	59139946	rs105102083	61116311	4.65383e-05
	1498	ENSRNOG00000056040	AABR07045680.1	20	56198049	56199332	rs64910835	54328663	4.65777e-05
	1499	ENSRNOG00000008577	FBF1	10	104692755	104718621	D10Rat7	104329350	4.66908e-05
	1500	ENSRNOG00000052968	HNRNPA3	3	62481323	62487227	rs106443634	64038237	4.68748e-05
	1501	ENSRNOG00000013807	DMC1	7	120796217	120839577	rs105067907	121046195	4.70332e-05
	1502	ENSRNOG00000046159	GNS	7	65616177	65653052	rs105189184	64248200	4.75866e-05
	1503	ENSRNOG00000045854	ZFP277	6	60246214	60374389	rs105119735	59034933	4.76651e-05
	1504	ENSRNOG00000019031	NEWGENE_1308624	9	101284902	101290558	rs13452615	100439401	4.77712e-05
	1505	ENSRNOG00000036695	MRPL12	10	109658032	109662535	rs105003260	110634047	4.78054e-05
	1506	ENSRNOG00000043137	LBHD2	6	135856218	135861059	rs104975284	134712413	4.84152e-05
	1507	ENSRNOG00000001351	TRAFD1	12	40695520	40709462	rs66311833	41940385	4.86814e-05
	1508	ENSRNOG00000007486	ATG7	4	146598413	146777124	rs105109827	146073852	4.86823e-05
	1509	ENSRNOG00000017609	CNGA4	1	170242846	170246858	rs105131702	171517317	4.877e-05
	1510	ENSRNOG00000007258	SBSPON	5	2813131	2843483	rs105009273	1829750	4.88176e-05
	1511	ENSRNOG00000028837	AC128207.1	7	2909704	2912491	D7Utr51	3124757	4.89828e-05
	1512	ENSRNOG00000051372	MYCN	6	38222555	38228379	rs105468877	38020370	4.98448e-05
	1513	ENSRNOG00000027040	GGACT	15	109307904	109316953	rs105183757	108420554	4.98835e-05
	1514	ENSRNOG00000014618	MED31	10	58780597	58784374	rs105494285	58370362	5.01367e-05
	1515	ENSRNOG00000001079	DAGLB	12	13113237	13157666	rs64370857	15074724	5.05808e-05
	1516	ENSRNOG00000048039	LOC679149	19	426	6293	rs105781654	1354813	5.07081e-05
	1517	ENSRNOG00000047817	ENOX1	15	59678165	59884511	rs13450174	60793534	5.19361e-05
	1518	ENSRNOG00000038004	ZFP804A	3	69549673	69573420	rs105299484	70521017	5.28235e-05
	1519	ENSRNOG00000020630	IL9R	10	15696824	15710423	rs105507124	16121580	5.32325e-05
	1520	ENSRNOG00000046472	ARFGAP3	7	124149751	124198200	rs105142036	123183218	5.33165e-05
	1521	ENSRNOG00000039862	CLDN12	4	25686392	25692547	rs104929600	25908117	5.33866e-05
	1522	ENSRNOG00000009687	CCDC120	21	15598652	15617665	rs105507253	16926041	5.34223e-05
	1523	ENSRNOG00000000568	SLC29A3	20	30287424	30327361	rs105098717	30287782	5.34522e-05
	1524	ENSRNOG00000012015	LRRC49	8	65481592	65587658	rs106013462	63707007	5.35186e-05
	1525	ENSRNOG00000014654	LOC691807	2	227095487	227097246	rs13452675	225293030	5.35786e-05
	1526	ENSRNOG00000028092	CPA2	4	57855416	57879239	rs104956358	58350196	5.39657e-05
	1527	ENSRNOG00000017751	ARL6IP1	1	187770160	187779675	rs106252908	187244440	5.41174e-05
	1528	ENSRNOG00000015140	TRMT13	2	219615420	219628997	rs105555987	220515312	5.42957e-05
	1529	ENSRNOG00000012999	PHB2	4	157230769	157235367	rs106400126	155414602	5.44714e-05
	1530	ENSRNOG00000018267	B3GNT7	9	93326283	93330233	rs106554142	94881352	5.47115e-05
	1531	ENSRNOG00000014071	DDB2	3	80030437	80052953	D3Utr41	81603062	5.48909e-05
	1532	ENSRNOG00000008432	SLC22A5	10	39201107	39323853	rs105822550	39829407	5.49124e-05
	1533	ENSRNOG00000002866	RASSF6	14	18983853	19025971	rs105353422	20166361	5.4937e-05
	1534	ENSRNOG00000001911	MAP6D1	11	84321078	84327307	rs105538171	84833493	5.51054e-05
	1535	ENSRNOG00000036697	MAFG	10	109806159	109811323	rs105021379	110685950	5.54264e-05
	1536	ENSRNOG00000012297	MARCHF8	4	148286853	148398148	rs105107831	149295206	5.54434e-05
	1537	ENSRNOG00000001555	BTG3	11	16873646	16889201	rs105412192	15334256	5.57536e-05
	1538	ENSRNOG00000002583	SERPINB11	13	27238767	27257181	rs104960402	28365278	5.57714e-05
	1539	ENSRNOG00000026845	FAM81B	2	3025217	3124543	rs65190220	2720355	5.59568e-05
	1540	ENSRNOG00000001348	ERP29	12	40619377	40625883	rs106150981	38783395	5.6749e-05
	1541	ENSRNOG00000017766	CA12	8	72405748	72460240	Tpm1	72801223	5.6789e-05
	1542	ENSRNOG00000025643	CCDC13	8	130437157	130475320	D8Cebr103s2	130488112	5.72829e-05
	1543	ENSRNOG00000003847	GID4	10	46783979	46810524	rs106211254	47477102	5.77106e-05
	1544	ENSRNOG00000023659	AABR07000147.1	1	1454868	1474846	rs105680765	1740993	5.81324e-05
	1545	ENSRNOG00000016695	MMP2	19	15542765	15570611	rs8155651	14663776	5.87077e-05
	1546	ENSRNOG00000018770	PMAIP1	18	62174670	62181102	rs106521925	62142830	5.90574e-05
	1547	ENSRNOG00000019063	FBXO38	18	57827392	57866741	rs105295478	59532939	5.99285e-05
	1548	ENSRNOG00000055482	AABR07043525.1	19	29137126	29169476	rs65848938	29375147	6.02853e-05
	1549	ENSRNOG00000019971	KXD1	16	20657099	20666579	rs104897265	21554606	6.087e-05
	1550	ENSRNOG00000004515	PES1	14	84211600	84227978	rs106228812	86043726	6.14147e-05
	1551	ENSRNOG00000023614	HSH2D	16	19336271	19349080	rs104940172	19139483	6.14318e-05
	1552	ENSRNOG00000046602	AABR07006030.1	1	214664537	214693043	rs105122394	216312749	6.14836e-05
	1553	ENSRNOG00000050015	COX7A1	1	91071493	91074294	rs105137816	89152994	6.15144e-05
	1554	ENSRNOG00000031067	SI	2	170221245	170301348	rs105535765	169756579	6.18139e-05
	1555	ENSRNOG00000009005	SLCO2A1	8	111495331	111577833	rs105921167	110211310	6.18283e-05
	1556	ENSRNOG00000004084	LRATD1	6	39358985	39363458	rs105414352	39588127	6.23808e-05
	1557	ENSRNOG00000008234	LRRC61	4	78187117	78206818	rs106075450	79957880	6.28195e-05
	1558	ENSRNOG00000018552	SLC25A38	8	128790348	128802989	rs107106887	128772808	6.3313e-05
	1559	ENSRNOG00000011459	RHBDF2	10	105573752	105600913	rs106897396	104681569	6.35821e-05
	1560	ENSRNOG00000013152	ARHGAP10	19	34139997	34402436	rs105034639	33671802	6.366e-05
	1561	ENSRNOG00000029321	CCSER1	4	91373942	91972325	rs64794707	89531499	6.36685e-05
	1562	ENSRNOG00000052386	NLRX1	8	48584071	48597867	rs105317822	48455124	6.37972e-05
	1563	ENSRNOG00000031769	CHCHD7	5	16845631	16847776	rs105612015	16609423	6.38242e-05
	1564	ENSRNOG00000051442	ZFP11	12	30655898	30668370	rs105053688	30486523	6.42329e-05
	1565	ENSRNOG00000028652	MAP10	19	58505811	58508603	rs106974266	59801281	6.43587e-05
	1566	ENSRNOG00000019221	GSTM4	2	210833884	210839295	rs104938443	212475565	6.44602e-05
	1567	ENSRNOG00000001834	MZT2B	11	89277039	89282929	rs105262440	89318199	6.49872e-05
	1568	ENSRNOG00000037967	THAP7	11	87399483	87403367	rs65940340	86667749	6.54724e-05
	1569	ENSRNOG00000056479	AC110474.2	10	110408838	110408956	rs105003260	110634047	6.61886e-05
	1570	ENSRNOG00000020753	BNIP1	10	16677077	16689321	rs105294760	16985577	6.62571e-05
	1571	ENSRNOG00000000925	PSPH	12	30514112	30526557	rs63837876	28782995	6.62762e-05
	1572	ENSRNOG00000010169	ATPAF1	5	134641608	134667084	rs105776577	135020404	6.63426e-05
	1573	ENSRNOG00000025926	HEATR5B	6	1330314	1410339	rs105672832	1839899	6.63866e-05
	1574	ENSRNOG00000013647	POLM	14	86069016	86078954	rs106228812	86043726	6.66709e-05
	1575	ENSRNOG00000011358	HIPK3	3	94352969	94419048	rs106339117	95213384	6.68506e-05
	1576	ENSRNOG00000021312	DNAAF5	12	17545468	17584466	rs105230550	17341740	6.71295e-05
	1577	ENSRNOG00000060194	AABR07019254.2	15	96790502	96817727	rs65597805	96184877	6.78008e-05
	1578	ENSRNOG00000040242	EPM2A	1	5448958	5571512	rs105490014	5312732	6.84636e-05
	1579	ENSRNOG00000006557	CYFIP2	10	31278746	31419235	rs106877601	32808431	6.87148e-05
	1580	ENSRNOG00000026060	ARSI	18	56180089	56186068	rs105639735	56418989	6.89758e-05
	1581	ENSRNOG00000018988	ING5	9	100932545	100952416	rs13452615	100439401	6.90509e-05
	1582	ENSRNOG00000007564	EVC	14	78213635	78253266	rs105410707	78393877	6.92937e-05
	1583	ENSRNOG00000053239	CLMP	8	44847157	44975457	rs13450336	44973011	6.99512e-05
	1584	ENSRNOG00000016099	ID4	17	16692557	16695126	rs105752774	15603190	7.01009e-05
	1585	ENSRNOG00000024641	LOC100910838	12	22026075	22037347	rs105281795	23352197	7.02096e-05
	1586	ENSRNOG00000020698	RND2	10	89376530	89380101	rs106615200	88784607	7.06575e-05
	1587	ENSRNOG00000056889	VPS33A	12	38459832	38484512	rs106150981	38783395	7.15044e-05
	1588	ENSRNOG00000047023	ALDH1L1	4	123516788	123557501	rs65765531	121916271	7.16739e-05
	1589	ENSRNOG00000002210	HSD17B11	14	7073445	7104566	rs104923999	5434060	7.18615e-05
	1590	ENSRNOG00000028649	TOX3	19	18079094	18188330	D19Rat52	16397912	7.1999e-05
	1591	ENSRNOG00000012853	TK2	19	917203	939221	rs105781654	1354813	7.27387e-05
	1592	ENSRNOG00000002903	SPECC1	10	48240127	48542292	rs106489775	50029410	7.3231e-05
	1593	ENSRNOG00000014373	TRIM66	1	174066911	174119815	rs105077248	172508701	7.37838e-05
	1594	ENSRNOG00000010021	ISY1	4	119721660	119742349	D4Rat44	119274145	7.38538e-05
	1595	ENSRNOG00000001061	RILPL2	12	37544918	37556453	D12Rat36	37421802	7.405e-05
	1596	ENSRNOG00000056237	0	3	122807236	122807307	rs106861886	122326882	7.4121e-05
	1597	ENSRNOG00000056794	AABR07008424.1	2	57942970	57944530	rs105223048	57478292	7.42283e-05
	1598	ENSRNOG00000013583	TBC1D8	9	46090019	46206605	rs105430406	47771143	7.45112e-05
	1599	ENSRNOG00000001082	ABCB9	12	37923528	37958363	rs106485257	37620489	7.50759e-05
	1600	ENSRNOG00000027152	N4BP2	14	44038614	44078897	rs104936627	45689454	7.63381e-05
	1601	ENSRNOG00000045743	ETNPPL	2	235738416	235760352	rs105881737	237555677	7.67251e-05
	1602	ENSRNOG00000048861	LOC498122	11	86299210	86303453	rs105538171	84833493	7.68534e-05
	1603	ENSRNOG00000037134	SHC4	3	117897738	117990289	rs104918910	118387736	7.68851e-05
	1604	ENSRNOG00000011150	ARSB	2	23385183	23544963	rs105251977	21962275	7.68937e-05
	1605	ENSRNOG00000013452	RCN1	3	95406284	95418679	rs106339117	95213384	7.69936e-05
	1606	ENSRNOG00000059142	DTWD2	18	43857970	43945273	rs105215230	45581775	7.75335e-05
	1607	ENSRNOG00000016399	RGD1359127	7	12256387	12258513	rs105959803	11646520	7.7708e-05
	1608	ENSRNOG00000001657	CLDND1	11	43986386	43992598	rs105435005	42941804	7.78095e-05
	1609	ENSRNOG00000010731	GPM6A	16	39367692	39719187	rs105081792	39730645	7.96128e-05
	1610	ENSRNOG00000007301	GDF9	10	38788992	38792940	rs105389327	40558393	8.0339e-05
	1611	ENSRNOG00000000451	RT1-BA	20	4066132	4070721	rs104989114	5489900	8.04046e-05
	1612	ENSRNOG00000003244	LTC4S	10	35737664	35739625	rs105469677	35684306	8.06636e-05
	1613	ENSRNOG00000014354	CEP95	10	94988362	95016344	D10Utr21	95803337	8.12719e-05
	1614	ENSRNOG00000001204	ANKRD13A	12	47558590	47588335	rs105231626	46894266	8.22535e-05
	1615	ENSRNOG00000007931	GUCY2D	10	55835695	55851235	rs105381840	57467537	8.27825e-05
	1616	ENSRNOG00000008586	ALDH1L2	7	26375866	26425108	rs105510347	27095885	8.33888e-05
	1617	ENSRNOG00000042326	SMPDL3B	5	150925370	150949931	rs105176235	150254059	8.35554e-05
	1618	ENSRNOG00000002191	LOC498368	14	46050750	46054022	rs104905903	46296217	8.36571e-05
	1619	ENSRNOG00000021573	DPY19L3	1	92002927	92069160	rs105909785	92090415	8.36958e-05
	1620	ENSRNOG00000062108	TOMM5	5	60655379	60658535	rs105421449	61466277	8.37065e-05
	1621	ENSRNOG00000009730	CYP7B1	2	102701903	102871257	rs106821474	102844159	8.37415e-05
	1622	ENSRNOG00000037356	DPH6	3	106009356	106136615	D3Mit17	104728113	8.39831e-05
	1623	ENSRNOG00000007432	POLR3B	7	24745051	24851227	D7Rat32	25365634	8.40538e-05
	1624	ENSRNOG00000030213	VPS13C	8	73682887	73842928	rs105507347	74325589	8.41086e-05
	1625	ENSRNOG00000004004	NRDE2	6	124142395	124177404	rs104909523	122484830	8.44401e-05
	1626	ENSRNOG00000033434	CASP12	8	2659865	2686160	rs105925857	2833276	8.49758e-05
	1627	ENSRNOG00000019403	AFAP1L1	18	57053947	57114545	rs105639735	56418989	8.5231e-05
	1628	ENSRNOG00000021234	SLC4A11	3	123224242	123236535	rs106861886	122326882	8.55952e-05
	1629	ENSRNOG00000009402	RABGAP1	3	21698032	21815379	rs105357257	21765889	8.61328e-05
	1630	ENSRNOG00000056575	AABR07030086.2	10	66650178	66654742	D10Rat29	67988219	8.62943e-05
	1631	ENSRNOG00000061487	AABR07033301.1	11	16669812	16671112	rs63785265	15650957	8.67825e-05
	1632	ENSRNOG00000030633	LMF2	7	130322020	130326470	rs105891416	130805441	8.67918e-05
	1633	ENSRNOG00000008767	ATG4C	5	117877594	117931003	rs105408901	116752310	8.71892e-05
	1634	ENSRNOG00000052122	AABR07044366.1	20	3403204	3403731	rs106679915	5011225	8.89601e-05
	1635	ENSRNOG00000014565	LCMT1	1	193335645	193391638	rs106242867	191930887	9.05981e-05
	1636	ENSRNOG00000016782	TNFRSF8	5	163186349	163231578	rs105853965	162953091	9.11119e-05
	1637	ENSRNOG00000010447	TMOD2	8	82506934	82533689	rs105069476	82892364	9.26502e-05
	1638	ENSRNOG00000004443	SPTLC3	3	132560506	132692737	rs106213688	133046290	9.37006e-05
	1639	ENSRNOG00000018082	SLC26A2	18	56520740	56534415	rs105639735	56418989	9.39369e-05
	1640	ENSRNOG00000022657	TMEM97	10	65811456	65820538	D10Mit2	65906139	9.44118e-05
	1641	ENSRNOG00000002035	PAQR3	14	14107580	14124828	rs105710059	14340939	9.47551e-05
	1642	ENSRNOG00000013752	ELAVL3	8	23030118	23063041	rs106798351	22859529	9.49407e-05
	1643	ENSRNOG00000030689	MS4A6BL	1	227757425	227818305	rs106629465	227046445	9.51503e-05
	1644	ENSRNOG00000017657	PHF23	10	56605140	56609233	rs105381840	57467537	9.51531e-05
	1645	ENSRNOG00000029805	AABR07002774.2	1	84685931	84698793	rs107236382	86261841	9.52677e-05
	1646	ENSRNOG00000004786	CYP4F1	7	15179467	15190796	rs105047038	15122031	9.54468e-05
	1647	ENSRNOG00000024039	SERINC5	2	22195600	22310312	rs105251977	21962275	9.55438e-05
	1648	ENSRNOG00000049749	MED22	3	5453614	5458782	rs105762953	3799191	9.56724e-05
	1649	ENSRNOG00000010680	MED12L	2	149213134	149532292	rs105255788	148198820	9.59791e-05
	1650	ENSRNOG00000060349	FAM3C	4	49387989	49439867	rs105158020	49223016	9.61061e-05
	1651	ENSRNOG00000045646	LOC102549173	17	43633675	43634085	rs105160671	43609512	9.63103e-05
	1652	ENSRNOG00000006795	APMAP	3	146376828	146407252	rs105816393	146219133	9.68345e-05
	1653	ENSRNOG00000009430	GNL2	5	143027977	143055190	rs104963774	141798527	9.6987e-05
	1654	ENSRNOG00000012954	EEFSEC	4	120194335	120390187	D4Rat44	119274145	9.73995e-05
	1655	ENSRNOG00000014589	ARPIN	1	141662850	141672810	D1Rat42	141381566	9.75518e-05
	1656	ENSRNOG00000022576	NUDT12	9	105680670	105693357	rs106880176	105696003	9.76952e-05
	1657	ENSRNOG00000053309	TUBD1	10	73868943	73886669	D10Rat26	75727933	9.93243e-05
	1658	ENSRNOG00000055519	AABR07002868.1	1	87563975	87568989	rs105137816	89152994	9.98842e-05
	1659	ENSRNOG00000002381	BMP3	14	12359363	12387102	rs104932841	11118493	0.000100092
	1660	ENSRNOG00000010283	CD28	9	67546408	67571871	rs105043863	67135192	0.000100241
	1661	ENSRNOG00000015205	CYB5A	18	81694808	81726821	D18Ucsf2	81234435	0.00010101
	1662	ENSRNOG00000047191	AABR07036550.1	12	48011100	48048540	rs104898575	48769964	0.00010113
	1663	ENSRNOG00000019982	ETHE1	1	81456984	81472097	rs104903310	79680277	0.000101513
	1664	ENSRNOG00000013912	SLC30A7	2	218888431	218951030	rs105143174	218111386	0.000102259
	1665	ENSRNOG00000005686	SUCLG2	4	127552101	127824970	rs105227113	127657009	0.00010253
	1666	ENSRNOG00000005818	RGD1563349	4	21584369	21668570	rs105032093	20708045	0.000103009
	1667	ENSRNOG00000029022	ZFP112	1	80953275	80958908	rs104903310	79680277	0.000103157
	1668	ENSRNOG00000051528	DDX11	9	114111580	114132492	rs105023681	113248530	0.000103244
	1669	ENSRNOG00000030927	GRID2IP	12	13221513	13251112	rs105183800	11847156	0.000103864
	1670	ENSRNOG00000018997	MYH7B	3	151126591	151150344	rs63973412	152785737	0.000104008
	1671	ENSRNOG00000017914	CAVIN3	1	170317113	170318935	rs105131702	171517317	0.000104952
	1672	ENSRNOG00000061071	AABR07028797.1	17	86741051	86745000	rs105088141	86532640	0.000105246
	1673	ENSRNOG00000016547	RGS19	3	177196687	177201525	rs106578792	176491143	0.000105355
	1674	ENSRNOG00000014259	MYCL	5	140692779	140698609	rs104963774	141798527	0.000106115
	1675	ENSRNOG00000028158	TEX22	6	137889261	137903040	rs105007501	136911363	0.000106167
	1676	ENSRNOG00000017260	CDR2	1	190889701	190914610	rs65152128	190947734	0.000106191
	1677	ENSRNOG00000030930	SAMSN1	11	14253848	14304725	rs107567531	16238806	0.000106368
	1678	ENSRNOG00000003649	QSOX1	13	73423397	73460935	rs105075110	73735083	0.000106522
	1679	ENSRNOG00000060012	METAZOA_SRP	4	100599845	100600122	rs106046290	99659698	0.000107388
	1680	ENSRNOG00000042623	SH2D4B	16	17611115	17708387	rs104945723	16946804	0.000108883
	1681	ENSRNOG00000020620	PPP1R32	1	226518406	226526959	rs13451728	228150905	0.000109177
	1682	ENSRNOG00000004287	WDR83	19	26188638	26194198	rs105259087	25644560	0.000109239
	1683	ENSRNOG00000018910	ABHD11	12	24722283	24724997	rs104942711	25424978	0.000110751
	1684	ENSRNOG00000018692	MC4R	18	62612838	62614725	rs106521925	62142830	0.000112484
	1685	ENSRNOG00000004966	SLC38A11	3	51371923	51416646	rs106292131	51035234	0.00011267
	1686	ENSRNOG00000008016	CKAP4	7	24939498	24947595	rs106538969	25378588	0.000112732
	1687	ENSRNOG00000003594	TMEM183A	13	51184629	51201364	Ren1	50430967	0.000112964
	1688	ENSRNOG00000018450	SLC25A22	1	213973489	213981330	rs66372260	212168714	0.000113117
	1689	ENSRNOG00000056778	AABR07015040.1	14	46286197	46287505	rs104905903	46296217	0.000113379
	1690	ENSRNOG00000011253	TRMT9B	16	59317699	59366824	rs106011194	58797880	0.00011401
	1691	ENSRNOG00000056553	RDH12	6	102392828	102405750	rs105100869	103394864	0.000114877
	1692	ENSRNOG00000023965	AABR07013464.1	2	238276045	238369692	rs105166521	239424216	0.00011492
	1693	ENSRNOG00000011338	HDHD5	4	153047236	153078604	rs105134263	151300207	0.000115415
	1694	ENSRNOG00000013965	NOC3L	1	257469538	257498844	rs105785448	259260876	0.000116332
	1695	ENSRNOG00000042960	RGCC	15	61551861	61564695	rs106433839	62254852	0.000116455
	1696	ENSRNOG00000048315	EIF2AK2	6	1428834	1466201	rs106964755	135085	0.000116816
	1697	ENSRNOG00000018574	QSOX2	3	3662324	3691972	rs105549012	2845482	0.000117414
	1698	ENSRNOG00000010917	BMP5	8	82878941	82950273	rs105069476	82892364	0.000117689
	1699	ENSRNOG00000010793	SPRYD3	7	143721088	143738237	rs105428591	143378287	0.000117801
	1700	ENSRNOG00000038365	PLEKHA2	16	71738718	71787787	rs106686747	70987968	0.000118479
	1701	ENSRNOG00000000638	ZFP365	20	22060224	22086108	rs105635039	22054235	0.000118961
	1702	ENSRNOG00000009166	DDX24	6	127302201	127319362	rs65752746	127969519	0.000119653
	1703	ENSRNOG00000014372	GJB3	5	145391311	145392123	rs64971127	143472894	0.000119849
	1704	ENSRNOG00000005888	FSIP1	3	109969152	110021149	rs105698336	110550039	0.000119877
	1705	ENSRNOG00000021553	NCKAP5	13	42265806	42885440	rs105069195	40707771	0.000120163
	1706	ENSRNOG00000010664	WDR73	1	142711789	142720257	rs105032372	143151910	0.000120245
	1707	ENSRNOG00000012091	PPA2	2	238529074	238606905	rs105226904	238529149	0.000121058
	1708	ENSRNOG00000006335	KLHL9	5	107323258	107327442	rs105402510	106425825	0.000121617
	1709	ENSRNOG00000008515	TMEM45B	8	32563874	32609212	rs105090762	31094006	0.0001218
	1710	ENSRNOG00000002227	KIT	14	35072108	35149610	rs105603353	34708903	0.000122126
	1711	ENSRNOG00000050104	CLIP3	1	90962707	90978907	rs105909785	92090415	0.000123229
	1712	ENSRNOG00000026112	TMEM202	8	64299646	64305330	rs105399053	65829819	0.000123465
	1713	ENSRNOG00000018262	AMPD3	1	175586097	175630467	rs104921013	175772791	0.000123933
	1714	ENSRNOG00000011094	EFCAB6	7	124758378	124929025	rs105975637	125343304	0.000124281
	1715	ENSRNOG00000061147	FAM189A2	1	241822626	241875864	rs64273274	242294776	0.000124437
	1716	ENSRNOG00000016998	ATXN1	17	19249952	19533814	rs105076047	19431899	0.000125116
	1717	ENSRNOG00000026157	PNPLA4	21	45519228	45522665	rs63831386	45552083	0.000125335
	1718	ENSRNOG00000005039	TFPI	3	71852744	71893618	rs105299484	70521017	0.000125342
	1719	ENSRNOG00000009022	RTKN	4	114835064	114850701	rs107211422	115429751	0.000125455
	1720	ENSRNOG00000014357	GJA4	5	145374690	145377221	rs106714322	145420863	0.000125703
	1721	ENSRNOG00000020916	TMUB2	10	90230441	90234873	rs105386042	90089600	0.00012589
	1722	ENSRNOG00000048712	CCDC137	10	109630099	109636480	rs66014971	108496885	0.000126067
	1723	ENSRNOG00000049714	ASAP3	5	154552195	154594785	rs105357692	154916310	0.000127578
	1724	ENSRNOG00000017133	LOC306766	17	10586043	10598629	rs105326496	12545019	0.000127999
	1725	ENSRNOG00000008850	TTC5	15	27698362	27716008	rs104933299	25805273	0.000128853
	1726	ENSRNOG00000012803	WDR61	8	59296346	59313574	rs105102083	61116311	0.000129142
	1727	ENSRNOG00000022721	CLEC18A	19	43163129	43175624	rs106800592	42971657	0.000131232
	1728	ENSRNOG00000033722	RNF207	5	169486257	169499268	rs104970706	167629022	0.000131289
	1729	ENSRNOG00000018349	POLR1B	3	121632043	121656506	D3Mit13	120139500	0.000131937
	1730	ENSRNOG00000051002	LOC108348139	20	5227045	5234290	rs104989114	5489900	0.000132114
	1731	ENSRNOG00000019946	GMPPA	9	82632230	82639821	rs105125797	81145977	0.000132168
	1732	ENSRNOG00000025940	METTL9	1	190964885	191009926	rs65152128	190947734	0.000132787
	1733	ENSRNOG00000048578	AABR07017901.1	15	32386816	32387346	rs13456030	33072420	0.000133541
	1734	ENSRNOG00000029614	ROBO1	11	9642365	10143317	rs105051219	11591110	0.000133812
	1735	ENSRNOG00000000521	CDKN1A	20	6351458	6358864	rs105580869	8341755	0.000134158
	1736	ENSRNOG00000008364	CAT	3	93379874	93412058	rs106339117	95213384	0.000134228
	1737	ENSRNOG00000018801	AC109048.1	19	54620885	54648227	rs64797121	54754443	0.000134861
	1738	ENSRNOG00000056951	AABR07013140.1	2	224408346	224418974	rs105348980	223483226	0.000135426
	1739	ENSRNOG00000006350	TLE6	7	10962330	10988137	rs106309928	9744340	0.000135977
	1740	ENSRNOG00000020284	PRKAR2A	8	117486083	117546370	rs105496322	116777180	0.000136244
	1741	ENSRNOG00000014548	NEDD9	17	22984844	23179701	rs105415459	24397497	0.000137389
	1742	ENSRNOG00000060278	CPG1	6	123034304	123046297	rs104909523	122484830	0.000138103
	1743	ENSRNOG00000012333	KBTBD11	16	79696891	79700992	rs105339098	80601087	0.000138533
	1744	ENSRNOG00000000854	NCR3	20	5170215	5175773	rs104908062	5994101	0.000138995
	1745	ENSRNOG00000017758	LOC361985	2	189400696	189413608	rs105126001	188231329	0.000139396
	1746	ENSRNOG00000019290	PSKH1	19	37873515	37905625	rs105105804	37314309	0.000139602
	1747	ENSRNOG00000002947	DPT	13	83073544	83102401	rs105478293	82781460	0.000139935
	1748	ENSRNOG00000006027	EIF2AK4	3	110159708	110249217	rs104994195	109520364	0.000140078
	1749	ENSRNOG00000016063	VPS35L	1	188448478	188552272	rs106189535	189100095	0.000140203
	1750	ENSRNOG00000048363	DNAH5	2	80948658	81143447	rs105161104	82171019	0.000140206
	1751	ENSRNOG00000016454	NASP	5	135446962	135472116	rs104996311	137007041	0.000140844
	1752	ENSRNOG00000015143	SIAH1	19	21372163	21395767	rs106427626	20804843	0.000141761
	1753	ENSRNOG00000013967	BLNK	1	260186967	260254600	rs105653834	261683100	0.000142971
	1754	ENSRNOG00000002232	AFF1	14	7226586	7384876	rs104923999	5434060	0.00014345
	1755	ENSRNOG00000036572	SFXN4	1	282213675	282235974	D1Mit14	280424864	0.00014366
	1756	ENSRNOG00000006076	STEAP2	4	25507463	25527087	rs104929600	25908117	0.000143917
	1757	ENSRNOG00000059857	RND1	7	140349138	140356209	D7Cebr59s4	140829934	0.000144062
	1758	ENSRNOG00000014556	CDH20	13	24823488	24913884	rs105456183	23559508	0.000144193
	1759	ENSRNOG00000016000	ATP5PB	2	208408890	208420163	rs105154190	209303484	0.000145542
	1760	ENSRNOG00000017959	CFAP100	4	122314458	122337389	rs106070744	120854397	0.000147324
	1761	ENSRNOG00000012344	SLC7A9	1	91716383	91738494	rs105909785	92090415	0.000147709
	1762	ENSRNOG00000057034	AABR07003841.1	1	118976171	118977910	rs105221462	118559805	0.000148081
	1763	ENSRNOG00000020993	MS4A2	1	227957302	227965386	rs106629465	227046445	0.000148252
	1764	ENSRNOG00000049507	SEPTIN10	20	28722580	28814636	rs105098717	30287782	0.000148306
	1765	ENSRNOG00000059266	AABR07002674.1	1	80190219	80191618	rs104903310	79680277	0.000148388
	1766	ENSRNOG00000010412	CCDC180	5	61474000	61542653	rs105421449	61466277	0.000148997
	1767	ENSRNOG00000013823	CERS3	1	127648234	127781017	D1Cebr31s2	129140341	0.000149246
	1768	ENSRNOG00000031038	GTDC1	3	29410426	29705985	rs106678707	31180070	0.000149793
	1769	ENSRNOG00000004076	PMS1	9	53120656	53206516	rs105151216	52434663	0.000149796
	1770	ENSRNOG00000004137	UBTD2	10	17327275	17392185	rs8156411	15568342	0.000150208
	1771	ENSRNOG00000010407	LOC103690024	4	156403016	156427755	rs104941488	157878000	0.000150546
	1772	ENSRNOG00000036680	NOTUM	10	109832981	109840047	rs105339331	109406125	0.000151997
	1773	ENSRNOG00000003620	FMO3	13	80837420	80862963	rs105437114	80313961	0.000152
	1774	ENSRNOG00000018226	ZCCHC14	19	53647815	53688597	rs105342083	53925809	0.000154773
	1775	ENSRNOG00000027259	AABR07029661.1	10	43502931	43512287	rs105258324	42122335	0.000155383
	1776	ENSRNOG00000047076	OAS1G	12	41155497	41167505	rs106086004	40537191	0.000156372
	1777	ENSRNOG00000010171	ELK1	21	1297099	1304822	rs8157522	1287448	0.000156868
	1778	ENSRNOG00000012534	MFSD10	14	81362618	81366055	rs105958352	79597997	0.000158715
	1779	ENSRNOG00000055078	CYP4B1	5	134508730	134526089	rs105405082	133768803	0.000159066
	1780	ENSRNOG00000054375	NHLH2	2	204427608	204432946	rs105123117	206054146	0.000159728
	1781	ENSRNOG00000030404	ARRB1	1	164502389	164593139	rs105230867	162641031	0.000159888
	1782	ENSRNOG00000019163	SYT6	2	206064179	206127907	rs105160770	207974050	0.000160508
	1783	ENSRNOG00000014352	SMIM12	5	145311375	145315185	rs106714322	145420863	0.000161109
	1784	ENSRNOG00000024450	POC1B	7	41304440	41404370	rs106876118	42010932	0.00016126
	1785	ENSRNOG00000016937	MTFR1L	5	152736585	152746588	rs13449812	151045237	0.000161592
	1786	ENSRNOG00000001297	PRMT2	20	13156241	13212606	rs106323967	13647470	0.000162227
	1787	ENSRNOG00000000850	APOM	20	5120474	5123073	rs104989114	5489900	0.000162519
	1788	ENSRNOG00000017307	PRSS23	1	153732532	153752541	rs105098295	155334746	0.000162785
	1789	ENSRNOG00000017230	COX15	1	263494852	263511505	rs104919229	263420206	0.000163119
	1790	ENSRNOG00000032703	RASGRP3	6	21072634	21135880	rs105164453	19906875	0.000163456
	1791	ENSRNOG00000005343	ESR2	6	99164357	99214251	rs106605867	99423631	0.000165173
	1792	ENSRNOG00000018834	SSTR5	10	14847749	14853827	D10Mit6	14828084	0.000165196
	1793	ENSRNOG00000062295	GM9918	7	143874734	143878705	rs105428591	143378287	0.000165204
	1794	ENSRNOG00000020337	SLA2	3	152944452	153001309	rs107506661	152530157	0.00016774
	1795	ENSRNOG00000056836	CAV1	4	44597123	44630200	rs104928283	43238500	0.000167933
	1796	ENSRNOG00000048397	SEPHS2	1	198719162	198721476	rs64250287	200148306	0.000169381
	1797	ENSRNOG00000006623	CD302	3	46327383	46361092	rs105790954	46904166	0.000169943
	1798	ENSRNOG00000018830	AFF3	9	44839960	45292047	rs64123881	46207185	0.000170606
	1799	ENSRNOG00000014117	HMOX1	19	14508616	14515456	rs8155651	14663776	0.000171288
	1800	ENSRNOG00000010141	TTLL1	7	124338395	124367630	D7Mit2	126080087	0.000171743
	1801	ENSRNOG00000002473	ODR4	13	67583621	67609469	rs105439513	67296209	0.000172216
	1802	ENSRNOG00000000138	GLIS1	5	127160495	127233078	rs106011040	126189728	0.000172494
	1803	ENSRNOG00000028730	LCN12	3	2716534	2719513	rs106691080	1527759	0.000172654
	1804	ENSRNOG00000060141	EPDR1	17	47397558	47422182	rs105176503	47215760	0.00017604
	1805	ENSRNOG00000030183	PLOD2	8	99977334	100059736	rs65195206	100218006	0.000176932
	1806	ENSRNOG00000047413	CBY2	15	57642577	57651041	rs105697518	56753388	0.000178189
	1807	ENSRNOG00000042445	AC130970.1	10	104437648	104442880	D10Rat7	104329350	0.000179194
	1808	ENSRNOG00000024705	RARRES2	4	78205812	78208767	rs106075450	79957880	0.000180117
	1809	ENSRNOG00000025100	IKBKE	13	48031410	48056394	rs104922929	46884801	0.000180401
	1810	ENSRNOG00000006440	IFT27	7	119393384	119409710	rs105067907	121046195	0.000181906
	1811	ENSRNOG00000002425	PCTP	10	77491454	77512032	rs106392528	78647067	0.000182323
	1812	ENSRNOG00000018510	CDK7	2	30710643	30735514	rs13453261	30527380	0.000183023
	1813	ENSRNOG00000060931	RSPRY1	19	10770574	10826895	rs105237290	12468901	0.000183451
	1814	ENSRNOG00000001878	KLHL22	11	87677966	87718826	rs105262440	89318199	0.000183809
	1815	ENSRNOG00000008575	AOC1	4	78496043	78515584	rs106075450	79957880	0.000184678
	1816	ENSRNOG00000018480	CAPN9	19	57341938	57378901	Agt	57316759	0.000185287
	1817	ENSRNOG00000019684	ANTKMT	10	15159803	15161938	rs105294760	16985577	0.000185984
	1818	ENSRNOG00000060972	HECA	1	13036909	13050644	rs64547232	11078719	0.000186236
	1819	ENSRNOG00000023465	DEPP1	4	148782479	148784562	rs105227376	148414304	0.000187763
	1820	ENSRNOG00000007879	STK26	21	138046494	138096669	rs105870643	139554906	0.000187899
	1821	ENSRNOG00000003616	GREM2	13	92894431	92988137	Fh1	93465403	0.000188106
	1822	ENSRNOG00000023322	OSTC	2	235816336	235831670	rs104939862	235833826	0.000189151
	1823	ENSRNOG00000004571	RGD1563680	3	107142762	107348650	rs64703927	105772208	0.000189498
	1824	ENSRNOG00000025979	GRAMD2A	8	64531594	64539367	rs107487407	64970112	0.000189557
	1825	ENSRNOG00000013829	CHRNA3	8	59592403	59607275	rs105102083	61116311	0.000190424
	1826	ENSRNOG00000052954	CCDC173	3	55996499	56030744	rs104971828	56281675	0.000190473
	1827	ENSRNOG00000005667	ASTN1	13	76055410	76370674	rs105324942	75465782	0.000190706
	1828	ENSRNOG00000042814	AABR07012856.1	2	211740637	211753297	D2Rat236	211260037	0.000192566
	1829	ENSRNOG00000039754	RAB7B	13	48455923	48482138	Ren1	50430967	0.00019373
	1830	ENSRNOG00000023870	SH2D7	8	59111271	59121539	Crabp1	61046079	0.000194622
	1831	ENSRNOG00000005482	SAP30BP	10	104483042	104515684	rs8151302	106340527	0.000196515
	1832	ENSRNOG00000020980	AABR07006278.1	1	227892956	227904737	rs106629465	227046445	0.000197243
	1833	ENSRNOG00000019751	CYB5R2	1	171971701	171979933	rs105077248	172508701	0.000197377
	1834	ENSRNOG00000019288	OGFOD1	19	11425105	11451278	rs13453605	10860591	0.000199142
	1835	ENSRNOG00000036813	0	3	153005741	153042395	rs63973412	152785737	0.000199505
	1836	ENSRNOG00000009461	SCP2D1	3	138974871	138975621	rs105657599	138686423	0.000199797
	1837	ENSRNOG00000036672	SECTM1A	10	110263783	110274768	rs105003260	110634047	0.00020203
	1838	ENSRNOG00000001177	ACADS	12	47254484	47263747	rs105231626	46894266	0.000202188
	1839	ENSRNOG00000010626	SPHK1	10	105498728	105504393	rs64055175	105922772	0.000202893
	1840	ENSRNOG00000060626	POLK	2	27305728	27364906	rs105872915	28486926	0.000203079
	1841	ENSRNOG00000027747	NINL	3	146719911	146764015	rs105816393	146219133	0.000203365
	1842	ENSRNOG00000059386	NUDT19	1	91820342	91832058	rs105909785	92090415	0.000203512
	1843	ENSRNOG00000042682	GRPEL2	18	57036877	57050408	rs105639735	56418989	0.00020419
	1844	ENSRNOG00000018281	UQCRFS1	17	35677984	35682259	rs105249650	35299435	0.000205103
	1845	ENSRNOG00000008816	GPNMB	4	78694447	78715683	rs106075450	79957880	0.00020535
	1846	ENSRNOG00000005857	LRRC3B	15	11298478	11299257	rs104949825	10983639	0.000206796
	1847	ENSRNOG00000018901	RAB14	3	14373275	14395362	rs105234464	13668508	0.000208963
	1848	ENSRNOG00000013282	MCTP1	2	3400977	4088989	rs65190220	2720355	0.000210364
	1849	ENSRNOG00000008728	UNC79	6	126874193	127064626	rs104934338	125743620	0.000210506
	1850	ENSRNOG00000033251	SLC25A52	14	47200961	47203288	rs104905903	46296217	0.000210551
	1851	ENSRNOG00000017538	LRRC27	1	211543751	211575820	rs104928506	210857214	0.000211839
	1852	ENSRNOG00000050106	RCC1	5	150509040	150525254	rs105176235	150254059	0.000211972
	1853	ENSRNOG00000013388	PGAP1	9	61066175	61134963	rs105722894	62896677	0.000212305
	1854	ENSRNOG00000038999	RT1-A1	20	5351605	5421098	rs104908062	5994101	0.000213918
	1855	ENSRNOG00000009465	SFRP2	2	182723854	182731764	rs105253390	181479594	0.000214111
	1856	ENSRNOG00000039744	RT1-CE4	20	4673658	4935887	rs104989114	5489900	0.00021413
	1857	ENSRNOG00000013564	DOK3	17	9639330	9644090	rs104997794	11047505	0.000215968
	1858	ENSRNOG00000052028	AABR07043456.1	19	28746366	28751584	rs65848938	29375147	0.000216693
	1859	ENSRNOG00000009151	MIPOL1	6	78172790	78499599	rs107017100	77357180	0.000216712
	1860	ENSRNOG00000022368	DDX49	16	20873642	20881439	rs104897265	21554606	0.00021693
	1861	ENSRNOG00000031232	NRP2	9	69497121	69612087	rs106563315	69353490	0.0002173
	1862	ENSRNOG00000037567	RGD1309730	3	91086186	91195981	rs106820690	92642057	0.000219913
	1863	ENSRNOG00000008090	TXNDC12	5	128450680	128475864	rs105428686	129528600	0.000220376
	1864	ENSRNOG00000045553	PROSER2	17	76079720	76137697	rs105142678	77784049	0.000220439
	1865	ENSRNOG00000028441	LOC103690173	20	13567803	13581164	rs105268739	15566628	0.000220987
	1866	ENSRNOG00000019368	SCNN1A	4	157836912	157860049	rs106833234	156258457	0.000221004
	1867	ENSRNOG00000015142	TIMM21	18	81803173	81807627	D18Ucsf2	81234435	0.000221781
	1868	ENSRNOG00000039740	CENPK	2	34312766	34335776	rs106430724	34221906	0.00022235
	1869	ENSRNOG00000021438	TUBA1C	7	140716113	140723714	D7Cebr59s4	140829934	0.000223131
	1870	ENSRNOG00000014628	POMK	16	70859280	70869634	rs106068635	70778150	0.000223494
	1871	ENSRNOG00000025811	CFP	21	1311121	1316682	rs105560018	2910378	0.000223783
	1872	ENSRNOG00000011300	AABR07031193.1	18	3705916	3940838	rs105199526	3653641	0.000224481
	1873	ENSRNOG00000038746	BCO2	8	54965583	54998864	rs105799855	53835994	0.000227006
	1874	ENSRNOG00000062147	AABR07035465.1	12	15676016	15677792	D12Mit1	16989045	0.000227039
	1875	ENSRNOG00000032183	SCMH1	5	139385429	139466081	rs104937254	138169639	0.000227086
	1876	ENSRNOG00000000095	GPR89B	2	198999946	199038702	rs105201596	199992155	0.000228095
	1877	ENSRNOG00000059453	FCSK	19	43338166	43357822	rs106239941	41425542	0.000230616
	1878	ENSRNOG00000019718	GALNT15	16	8128689	8177841	rs64660224	9868961	0.000232169
	1879	ENSRNOG00000009325	FUCA1	5	154269118	154286544	rs13452126	154314651	0.000232197
	1880	ENSRNOG00000009137	UBXN2B	5	19284548	19311088	rs105497452	18240374	0.000232701
	1881	ENSRNOG00000020830	LOC108348128	1	90951771	90957082	rs105137816	89152994	0.000232792
	1882	ENSRNOG00000009388	SPTSSB	2	166654043	166682325	rs105660793	166993363	0.00023331
	1883	ENSRNOG00000010184	BRK1	4	145559206	145574438	D4Rat240	144125886	0.000234176
	1884	ENSRNOG00000011728	FTO	19	16772744	17115113	D19Rat52	16397912	0.000234404
	1885	ENSRNOG00000001877	MED15	11	87553868	87628502	rs105531605	87072486	0.000235043
	1886	ENSRNOG00000006636	OTUD6B	5	28333019	28349927	rs105379554	29839073	0.000235301
	1887	ENSRNOG00000042785	SESN2	5	150684133	150704117	rs105176235	150254059	0.000235461
	1888	ENSRNOG00000016294	CD4	4	157383052	157408176	rs106400126	155414602	0.000235934
	1889	ENSRNOG00000001003	TRAPPC5	12	2228670	2232214	rs106533392	2592790	0.000235936
	1890	ENSRNOG00000009080	ATP6V1D	6	102032276	102047758	rs105100869	103394864	0.000236368
	1891	ENSRNOG00000030016	ROBO3	8	39892792	39907478	rs105147975	40642612	0.000237735
	1892	ENSRNOG00000011969	DOCK9	15	107945664	108210826	rs105183757	108420554	0.000237885
	1893	ENSRNOG00000008950	ADI1	6	47940183	47947230	rs106734756	46184009	0.000237953
	1894	ENSRNOG00000012060	GUCY1B1	2	180976939	181026024	rs105253390	181479594	0.000238045
	1895	ENSRNOG00000024957	DNALI1	5	143053367	143062226	rs13455893	143032962	0.000238433
	1896	ENSRNOG00000052499	RAB27A	8	79722334	79776221	rs105145128	79691675	0.000238696
	1897	ENSRNOG00000006719	ZFP618	5	78806607	78966813	rs105019965	80295437	0.000239903
	1898	ENSRNOG00000018325	CNPPD1	9	82338866	82345262	rs65036525	80730665	0.000240086
	1899	ENSRNOG00000018808	VIP	1	42169501	42177582	rs105418590	42443740	0.000240635
	1900	ENSRNOG00000021381	CCDC68	18	68408890	68472320	rs65579902	68406015	0.000241122
	1901	ENSRNOG00000003472	ATP11C	21	143346252	143453612	rs105246855	143618004	0.000242553
	1902	ENSRNOG00000001374	RASAL1	12	41416218	41448668	rs66311833	41940385	0.000244239
	1903	ENSRNOG00000009282	NUB1	4	6951478	6978073	rs104999891	5192158	0.000244594
	1904	ENSRNOG00000004755	COMMD9	3	91463660	91478097	rs106820690	92642057	0.000244651
	1905	ENSRNOG00000032447	ZFP641	7	139899775	139907640	D7Cebr59s4	140829934	0.000244778
	1906	ENSRNOG00000002194	COQ2	14	10581136	10600566	rs104932841	11118493	0.000244923
	1907	ENSRNOG00000023258	NFKB1	2	240773456	240866689	rs105884577	240700986	0.000246026
	1908	ENSRNOG00000057315	KCNH3	7	140788987	140910422	rs106754879	139899186	0.000246073
	1909	ENSRNOG00000058821	NAT8F1	4	117767077	117767772	D4Rat44	119274145	0.000246203
	1910	ENSRNOG00000000981	SCARB1	12	36694960	36761455	rs107308418	36396578	0.000246294
	1911	ENSRNOG00000057758	AABR07068674.1	9	114322790	114327767	rs105023681	113248530	0.000248522
	1912	ENSRNOG00000014783	PGGHG	1	213737788	213742637	rs66372260	212168714	0.000251382
	1913	ENSRNOG00000024594	FHDC1	2	183450619	183487820	rs105099158	185263626	0.000251834
	1914	ENSRNOG00000016794	PHYHD1	3	8832740	8846125	rs106435756	8599539	0.000253133
	1915	ENSRNOG00000052109	AABR07043389.1	19	27984190	27984736	rs105786449	26000597	0.000254354
	1916	ENSRNOG00000013974	FAHD2A	3	120002364	120011364	rs106354267	121642375	0.000256112
	1917	ENSRNOG00000000175	MIER2	7	13039781	13055632	rs104960687	12042298	0.000256921
	1918	ENSRNOG00000000485	BAK1	20	5609625	5618260	rs104908062	5994101	0.0002582
	1919	ENSRNOG00000008671	AABR07019383.1	15	103208258	103244494	rs106967077	102891708	0.000258298
	1920	ENSRNOG00000004161	MTIF2	14	113945843	113965745	rs105358577	115299610	0.000259451
	1921	ENSRNOG00000015225	GRAMD2B	18	51492196	51591026	rs65240007	51425686	0.000261108
	1922	ENSRNOG00000017194	PRDX1	5	135536413	135551990	rs105765022	136028066	0.00026168
	1923	ENSRNOG00000004540	CLEC3B	8	132241134	132246694	D8Cebr103s2	130488112	0.000261979
	1924	ENSRNOG00000021041	FAM171A2	10	90383813	90393317	rs13449856	91879736	0.000262145
	1925	ENSRNOG00000027277	PCDHGA8	18	30875011	30877434	rs105195786	32125152	0.000262418
	1926	ENSRNOG00000014835	IL1RL1	9	47134034	47182170	rs105430406	47771143	0.000262578
	1927	ENSRNOG00000028063	TMEM38B	5	70639156	70675054	rs105177294	72052897	0.000264664
	1928	ENSRNOG00000018039	SNCB	17	10384511	10392843	D17Mit7	8654278	0.0002653
	1929	ENSRNOG00000053325	AABR07009105.1	2	86951776	86964358	rs105139534	85315176	0.000265963
	1930	ENSRNOG00000051941	FAM78B	13	85110098	85231155	rs104950994	85209177	0.000266226
	1931	ENSRNOG00000009830	FAM204A	1	281347536	281376834	D1Mit14	280424864	0.000267117
	1932	ENSRNOG00000037556	ZFP420	1	88542035	88544156	rs107243083	90258272	0.000267269
	1933	ENSRNOG00000051166	AABR07021503.1	13	75158130	75172023	rs105348570	74418866	0.000267909
	1934	ENSRNOG00000017321	TRUB1	1	278311244	278418336	rs105234117	278886717	0.00026906
	1935	ENSRNOG00000019965	TGFB1I1	1	199664173	199670961	D1Rat287	201110484	0.000270272
	1936	ENSRNOG00000028161	TEPSIN	10	109271172	109278510	rs106177510	107316858	0.00027128
	1937	ENSRNOG00000018964	GSS	3	151076254	151106557	rs63973412	152785737	0.000272566
	1938	ENSRNOG00000058243	RFX8	9	46414564	46475040	rs105430406	47771143	0.000280942
	1939	ENSRNOG00000060193	PRR29	10	94566928	94569366	rs106114537	95248920	0.000281436
	1940	ENSRNOG00000060597	SYF2	5	153269526	153277563	rs105679119	152357374	0.000281467
	1941	ENSRNOG00000028185	TSTD3	5	35892737	35902262	rs104953054	34819734	0.000284227
	1942	ENSRNOG00000026589	DPY19L1	8	25582938	25669394	rs106396052	26310267	0.000284238
	1943	ENSRNOG00000000007	GAD1	3	56861396	56902157	rs106162453	57154353	0.000284324
	1944	ENSRNOG00000061888	AABR07016856.1	15	2338415	2346171	rs64369771	3397495	0.000284879
	1945	ENSRNOG00000001858	YPEL1	11	88173890	88180542	rs105531605	87072486	0.00028494
	1946	ENSRNOG00000060024	AABR07042733.2	19	6026599	6031655	rs105030418	6332140	0.000284945
	1947	ENSRNOG00000017981	MCM10	17	77224112	77246478	rs64798589	76715098	0.000286565
	1948	ENSRNOG00000004730	MEIS2	3	107559997	107760589	rs105045604	108639902	0.000286705
	1949	ENSRNOG00000015845	NIBAN2	3	11921715	11971327	rs105169278	11086794	0.000287638
	1950	ENSRNOG00000050061	SLC25A51	5	60944563	60955943	rs104929961	60632501	0.000289031
	1951	ENSRNOG00000047314	TK1	10	106817601	106828884	rs66415135	105486210	0.000289893
	1952	ENSRNOG00000000702	SART3	12	48628278	48656096	rs104898575	48769964	0.000289902
	1953	ENSRNOG00000026176	EFCAB12	4	147721045	147742114	rs105227376	148414304	0.000290007
	1954	ENSRNOG00000004542	TTC8	6	122920317	122974522	rs104909523	122484830	0.000290805
	1955	ENSRNOG00000003050	TBC1D9B	10	35637133	35677329	rs105469677	35684306	0.000290866
	1956	ENSRNOG00000010950	CEP41	4	57966783	58006839	rs104956358	58350196	0.000293364
	1957	ENSRNOG00000022893	RIMBP2	12	31530699	31620760	rs105053688	30486523	0.000295593
	1958	ENSRNOG00000004672	SEC14L2	14	84335597	84355528	rs64695349	82457547	0.000296428
	1959	ENSRNOG00000005707	BFSP1	3	137935345	137969658	rs105330799	136027289	0.000299177
	1960	ENSRNOG00000033980	WFDC11	3	161128589	161131812	rs106274016	159376457	0.00029932
	1961	ENSRNOG00000031459	ZFP128	1	65691947	65701867	rs105568627	67315498	0.000299852
	1962	ENSRNOG00000028814	OASL2	12	47469598	47482961	rs104898575	48769964	0.000300273
	1963	ENSRNOG00000028721	OTOR	3	137154086	137157341	rs105158083	137427923	0.00030069
	1964	ENSRNOG00000006783	NEB	3	37658563	37854561	rs105395416	36351495	0.000300813
	1965	ENSRNOG00000052189	AABR07000452.1	1	13344901	13382067	rs105903456	15080539	0.000301939
	1966	ENSRNOG00000049975	ZFP46	5	154650632	154655132	rs105357692	154916310	0.000301985
	1967	ENSRNOG00000004680	KIF5C	3	35014538	35257407	rs104932983	33629006	0.000302036
	1968	ENSRNOG00000018792	TEKT4	10	14828597	14833827	rs8156411	15568342	0.000302453
	1969	ENSRNOG00000018477	OTUD4	19	31899087	31942180	rs106087755	32172184	0.000302885
	1970	ENSRNOG00000013446	NIF3L1	9	65331290	65349141	rs105043863	67135192	0.000303001
	1971	ENSRNOG00000009499	HINFP	8	48628340	48634797	rs105317822	48455124	0.000304271
	1972	ENSRNOG00000028368	ETNK2	13	50481163	50499140	rs105095085	50127750	0.000305994
	1973	ENSRNOG00000012349	TLNRD1	1	146027822	146029840	rs105841834	146495207	0.000306869
	1974	ENSRNOG00000060019	LOC103692984	7	142860537	142870300	rs105428591	143378287	0.000307058
	1975	ENSRNOG00000025608	LRAT	2	181896305	181905300	rs105253390	181479594	0.000308161
	1976	ENSRNOG00000011334	TMEM63C	6	111049559	111120799	rs106314997	110444358	0.00030843
	1977	ENSRNOG00000053358	AABR07003699.1	1	117629345	117631309	rs105221462	118559805	0.000310201
	1978	ENSRNOG00000028100	PEX11G	12	2000427	2007516	rs104896715	1759613	0.000310541
	1979	ENSRNOG00000026942	RGD1311595	1	247900136	247978540	rs64002796	249899287	0.000310715
	1980	ENSRNOG00000011243	MGC94891	1	52330443	52354175	rs105393799	52065394	0.000311021
	1981	ENSRNOG00000025353	EARS2	1	191997512	192025350	rs106242867	191930887	0.000312646
	1982	ENSRNOG00000004899	KCNS3	6	36764044	36819821	rs105468877	38020370	0.000314045
	1983	ENSRNOG00000015928	DHX35	3	155297566	155356462	rs105474767	155351572	0.000315014
	1984	ENSRNOG00000005096	BZW2	6	55586346	55647665	rs105251481	56034451	0.000315939
	1985	ENSRNOG00000017406	ATRNL1	1	278557792	278815473	rs105234117	278886717	0.000315993
	1986	ENSRNOG00000003336	MYBPH	13	51034256	51041902	rs105095085	50127750	0.000316788
	1987	ENSRNOG00000005810	NLRC4	6	22167919	22194250	rs105212709	22481409	0.000318033
	1988	ENSRNOG00000004110	TRIB2	6	41016730	41039437	rs106419291	40530018	0.000320535
	1989	ENSRNOG00000012959	NAB1	9	53906073	53945473	rs106960640	55405100	0.000321622
	1990	ENSRNOG00000013944	ZC3HAV1L	4	65990564	66002444	rs106744551	67665057	0.000322221
	1991	ENSRNOG00000030151	THSD7A	4	38664066	39102807	rs104987834	36731704	0.000325124
	1992	ENSRNOG00000056550	EPB41L4B	5	74030882	74191167	rs105124642	73353667	0.000326246
	1993	ENSRNOG00000021274	FERMT1	3	125566643	125607735	rs66399764	126632044	0.000326499
	1994	ENSRNOG00000003895	RGS1	13	61066153	61070599	rs105828571	62806521	0.000326929
	1995	ENSRNOG00000004474	KLHDC2	6	91595823	91610799	rs105435334	91747906	0.000328406
	1996	ENSRNOG00000012331	CASP8	9	65614142	65662106	rs105043863	67135192	0.000329147
	1997	ENSRNOG00000022702	FBXO22	8	59769994	59786065	rs105102083	61116311	0.000329541
[truncated: 962 more rows]
