# Supplementary material for: Genetic modulation of protein expression in rat brain
Source: iScience. 2025 Feb 21;28(3):112079. doi: 10.1016/j.isci.2025.112079 (PMC11930185; doi:10.1016/j.isci.2025.112079)
Supplement: Table S5A. Colocalization analysis for cis-pQTLs and cis-eQTLs, related to Figure 4 — Table S5B. Colocalization analysis for cis-pQTLs and trans-pQTLs, related to Figure 5 [file mmc6.xlsx]

## Sheet: S5A
	Table S5A. Co-localization analysis for cis-pQTLs and cis-eQTLs, Related to Figure 4.
	A total of 87 co-localized eQTLs and pQTLs were detected using the Coloc R package.
	Index	Gene Symbol	pQTL								eQTL								Colocalization					Same leading SNP
			UniProt acession	Chromosome	Protein start	Protein end	SNP accession number	SNP position	Effect size	p value	Gene ensembl ID	Chromosome	Start	End	SNP accession number	SNP position	Effect size	p value	H0	H1	H2	H3	H4			beta_prot
	1	CBS	P32232	20	10361988	10386751	rs64542764	10518616	-0.692693	7.82e-08	ENSRNOG00000029528	20	10361988	10386751	rs64542764	10518616	-0.180245	8.58008e-12	6.57971e-10	1.3572e-08	6.45749e-05	0.000419152	0.999516	Yes		-0.692693
	2	NADSYN1	Q812E8	1	216985714	217013702	rs65562422	217164915	-0.755244	2.3e-09	ENSRNOG00000020736	1	216985714	217013702	rs65562422	217164915	-0.16332	1.1236e-15	3.65205e-15	3.17632e-12	2.15628e-06	0.000962995	0.999035	Yes		-0.755244
	3	LSS	P48450	20	12842884	12870497	rs106323967	13647470	0.697052	2.82e-07	ENSRNOG00000054549	20	12842884	12870497	rs106323967	13647470	0.237278	4.30299e-11	5.15703e-09	5.19774e-08	0.000220344	0.00130895	0.998471	Yes		0.697052
	4	LRSAM1	D3ZI42	3	11972813	12007570	rs107535368	11913651	0.834078	1.48e-10	ENSRNOG00000022312	3	11972813	12007570	rs107535368	11913651	0.314486	2.45462e-13	1.61272e-14	2.97363e-10	1.48363e-07	0.00182398	0.998176	Yes		0.834078
	5	GLB1	D3ZUM4	8	122439328	122511939	rs106256572	122515941	-0.653474	6.06e-09	ENSRNOG00000010196	8	122439328	122511939	rs106256572	122515941	-0.131977	1.95484e-11	4.14746e-11	2.23224e-08	5.44396e-06	0.00201861	0.997976	Yes		-0.653474
	6	ACAA2	P13437	18	70733872	70762395	rs106166612	71124403	-0.778832	8.34e-09	ENSRNOG00000013766	18	70733872	70762395	rs106166612	71124403	-0.246539	1.34561e-15	4.92994e-15	2.06201e-12	7.24926e-06	0.00212076	0.997872	Yes		-0.778832
	7	ACAA2	G3V9U2	18	70733872	70762395	rs106166612	71124403	-0.777018	7.08e-09	ENSRNOG00000013766	18	70733872	70762395	rs106166612	71124403	-0.246539	1.34561e-15	4.20614e-15	2.07449e-12	6.18494e-06	0.00213912	0.997855	Yes		-0.777018
	8	ACYP2	P35745	14	114891246	115052450	rs105358577	115299610	0.765186	8.21e-11	ENSRNOG00000042419	14	114891246	115052450	rs105358577	115299610	0.172481	5.24068e-08	1.34466e-09	4.41559e-05	9.1842e-08	0.00210458	0.997851	Yes		0.765186
	9	SCRN3	A0A0G2K189	3	60024013	60048746	rs105096903	58105623	-0.641623	9.52e-06	ENSRNOG00000018657	3	60024013	60048746	rs105096903	58105623	-0.281651	1.37304e-14	1.10171e-15	1.34938e-14	0.000322333	0.00303776	0.99664	Yes		-0.641623
	10	TKFC	Q4KLZ6	1	226644200	226657408	D1Rat293	226186791	0.845434	5.37e-11	ENSRNOG00000020704	1	226644200	226657408	D1Rat293	226186791	0.143519	1.24001e-11	1.65342e-13	1.35095e-08	5.60849e-08	0.00367259	0.996327	Yes		0.845434
	11	PRODH1	F1MAR6	11	87058616	87075785	rs105531605	87072486	0.870613	7.4e-13	ENSRNOG00000000281	11	87058616	87075785	rs105531605	87072486	0.216803	8.47049e-18	1.76038e-21	1.29596e-14	8.63729e-10	0.00545033	0.99455	Yes		0.870613
	12	TMLHE	Q91ZW6	20	237506	284943	rs104917691	1919390	-0.886991	3.02e-09	ENSRNOG00000000729	20	237506	284943	rs104917691	1919390	-0.135883	3.88095e-14	1.7012e-14	4.90857e-11	2.56544e-06	0.00649484	0.993503	Yes		-0.886991
	13	GFM2	F1LMZ4	2	27949208	27984256	rs104925091	26862942	-0.792105	1.29e-09	ENSRNOG00000025285	2	27949208	27984256	rs104925091	26862942	0.0458182	3.39611e-07	4.21786e-08	0.000254544	1.23039e-06	0.00651821	0.993226	Yes		-0.792105
	14	GFM2	Q5BJP6	2	27949208	27984256	rs104925091	26862942	-0.792105	1.29e-09	ENSRNOG00000025285	2	27949208	27984256	rs104925091	26862942	0.0458182	3.39611e-07	4.21786e-08	0.000254544	1.23039e-06	0.00651821	0.993226	Yes		-0.792105
	15	SELENOO	A0A0G2K1N9	7	130071122	130082014	rs105767573	129522983	-0.901753	1.04e-10	ENSRNOG00000060120	7	130071122	130082014	rs105767573	129522983	-0.113492	8.611e-07	8.8849e-09	0.00062912	1.07664e-07	0.00671689	0.992654	Yes		-0.901753
	16	METTL27	D4AED6	12	24767351	24775891	rs104942711	25424978	0.890449	1.22e-11	ENSRNOG00000046700	12	24767351	24775891	rs104942711	25424978	0.140177	1.16183e-10	1.87698e-13	1.17634e-07	1.35697e-08	0.00759806	0.992402	Yes		0.890449
	17	OXSM	G3V6R7	15	10462106	10466496	rs106752922	10165347	-0.718919	2.25e-07	ENSRNOG00000005993	15	10462106	10466496	rs106752922	10165347	-0.131211	1.05853e-08	1.93135e-07	1.00152e-05	0.00018284	0.0085761	0.991231	Yes		-0.718919
	18	GSTA1	P00502	9	27368272	27452902	rs106532780	29330108	-0.694162	7.58e-06	ENSRNOG00000013484	9	27368272	27452902	rs106532780	29330108	-0.161132	2.71723e-08	2.88337e-05	3.01449e-05	0.005183	0.00451432	0.990244	Yes		-0.694162
	19	ABCA8A	D3ZCF8	10	98319480	98390384	rs105516858	98766284	0.541204	3.03e-06	ENSRNOG00000004147	10	98319480	98390384	rs105516858	98766284	0.129568	1.26434e-07	2.85335e-05	0.000113629	0.00214637	0.00764328	0.990068	Yes		0.541204
	20	PYROXD2	Q68FT3	1	261961379	261986759	rs104919229	263420206	-0.748722	8.97e-09	ENSRNOG00000015807	1	261961379	261986759	rs104919229	263420206	-0.2677	2.08289e-15	2.0001e-15	2.9185e-12	7.70765e-06	0.010343	0.989649	Yes		-0.748722
	21	AKR1B8	Q6AY99	4	61771970	61828657	rs105259719	62125002	0.867414	2.03e-10	ENSRNOG00000009734	4	61771970	61828657	rs105259719	62125002	0.607067	5.5046e-18	1.35814e-19	8.57625e-15	2.02318e-07	0.0118734	0.988126	Yes		0.867414
	22	AKR1B8	A0A0G2JT64	4	61771970	61828657	rs105259719	62125002	0.855644	3.31e-10	ENSRNOG00000009734	4	61771970	61828657	rs105259719	62125002	0.607067	5.5046e-18	2.1764e-19	8.62134e-15	3.24213e-07	0.0119406	0.988059	Yes		0.855644
	23	ARMH3	D3ZZE3	1	265575448	265757389	rs104932407	266338923	-0.850015	6.79e-12	ENSRNOG00000025523	1	265575448	265757389	rs104932407	266338923	-0.292442	3.87995e-23	5.20584e-26	9.48309e-20	7.44607e-09	0.0126622	0.987338	Yes		-0.850015
	24	DUT	P70583	3	117514444	117525446	rs104918910	118387736	-0.842997	4.94e-10	ENSRNOG00000007221	3	117514444	117525446	rs104918910	118387736	0.134178	1.61067e-09	4.99372e-11	1.55912e-06	4.74167e-07	0.0139037	0.986094	Yes		-0.842997
	25	DECR1	Q64591	5	29573898	29601748	rs105006941	31086507	0.807611	2.31e-11	ENSRNOG00000008236	5	29573898	29601748	rs105006941	31086507	0.0873561	2.67857e-06	3.76614e-09	0.00181251	3.15383e-08	0.0142797	0.983908	Yes		0.807611
	26	NAPG	A0A0G2K350	18	58325319	58344070	rs105295478	59532939	0.669637	8.14e-07	ENSRNOG00000018914	18	58325319	58344070	rs105295478	59532939	0.0814061	1.1098e-06	3.89203e-05	0.000933211	0.000655923	0.0148291	0.983543	Yes		0.669637
	27	ANXA3	P14669	14	14364008	14426437	rs105710059	14340939	-0.679295	4.23e-08	ENSRNOG00000002045	14	14364008	14426437	rs105710059	14340939	-0.0768571	9.56478e-06	4.43809e-05	0.00669296	7.25831e-05	0.0100482	0.983142	Yes		-0.679295
	28	CYP2D3	P10633	7	123625590	123638765	rs105142036	123183218	-0.949438	6.99e-18	ENSRNOG00000029179	7	123625590	123638765	rs105142036	123183218	-0.309364	7.26204e-15	5.59139e-24	9.43278e-12	1.06427e-14	0.0170568	0.982943	Yes		-0.949438
	29	CYP2D3	P12938	7	123625590	123638765	rs105142036	123183218	-0.945653	9.81e-17	ENSRNOG00000029179	7	123625590	123638765	rs105142036	123183218	-0.309364	7.26204e-15	7.40247e-23	9.43278e-12	1.409e-13	0.0170568	0.982943	Yes		-0.945653
	30	PDHX	Q7TQ85	3	92909725	92969050	rs106820690	92642057	0.733873	4.34e-09	ENSRNOG00000006947	3	92909725	92969050	rs106820690	92642057	0.0434768	6.32497e-07	1.18741e-07	0.000461727	4.51517e-06	0.0166597	0.982874	Yes		0.733873
	31	CYP2D5	P12939	7	123616596	123621102	rs105142036	123183218	-0.939524	1.41e-17	ENSRNOG00000029128	7	123616596	123621102	rs105142036	123183218	0.126582	1.92348e-11	2.3782e-20	2.02543e-08	2.12035e-14	0.0171607	0.982839	Yes		-0.939524
	32	ATAD3A	Q3KRE0	5	173189592	173209768	rs105545738	173335182	-0.716458	4.65e-07	ENSRNOG00000018118	5	173189592	173209768	rs105545738	173335182	-0.0727985	3.05526e-07	9.02568e-06	0.000428131	0.000364708	0.0164023	0.982796	Yes		-0.716458
	33	PDHX	A0A0G2JZH8	3	92909725	92969050	rs106820690	92642057	0.758667	2.58e-09	ENSRNOG00000006947	3	92909725	92969050	rs106820690	92642057	0.0434768	6.32497e-07	7.1916e-08	0.000465603	2.73464e-06	0.0168072	0.982724	Yes		0.758667
	34	TARS3	Q5XI17	1	126523169	126559489	rs105469368	127055868	-0.718258	6.72e-08	ENSRNOG00000024460	1	126523169	126559489	rs105469368	127055868	-0.101948	4.89323e-09	1.34327e-08	4.42934e-06	5.51519e-05	0.0172885	0.982652	Yes		-0.718258
	35	SQOR	B0BMT9	3	114900343	114939370	rs104919659	116434024	0.623068	4.3e-07	ENSRNOG00000000172	3	114900343	114939370	rs104919659	116434024	0.122769	2.00522e-09	5.31418e-08	2.00459e-06	0.000474082	0.0169858	0.982538	Yes		0.623068
	36	PARK7	O88767	5	167982439	168004724	rs104970706	167629022	-0.673484	1.26e-06	ENSRNOG00000018289	5	167982439	168004724	rs104970706	167629022	-0.0879281	4.3483e-07	2.39436e-05	0.000448872	0.000910784	0.0161772	0.982439	Yes		-0.673484
	37	NUBP2	Q68FS1	10	14244203	14247886	D10Mit6	14828084	-0.643703	3.16e-06	ENSRNOG00000015090	10	14244203	14247886	D10Mit6	14828084	-0.11445	4.10685e-10	7.14795e-08	4.99956e-07	0.00248231	0.0164663	0.981051	Yes		-0.643703
	38	VPS52	O55166	20	5432004	5441706	rs104989114	5489900	-0.703141	1.2e-07	ENSRNOG00000000470	20	5432004	5441706	rs104989114	5489900	-0.144612	1.52596e-10	7.94239e-10	1.49161e-07	0.0001078	0.0193498	0.980542	Yes		-0.703141
	39	KCNIP3	Q9JM47	3	120023917	120087136	rs104928512	119372096	-0.675156	3.76e-06	ENSRNOG00000014152	3	120023917	120087136	rs104928512	119372096	-0.0933577	1.89416e-07	3.05249e-05	0.000228709	0.00241115	0.0171705	0.980159	Yes		-0.675156
	40	FUCA2	Q6AYS4	1	7658890	7673683	rs105602230	6077436	-0.797429	6.48e-10	ENSRNOG00000015551	1	7658890	7673683	rs105602230	6077436	-0.264845	2.31507e-15	8.39626e-17	3.09122e-12	6.09275e-07	0.0215378	0.978462	Yes		-0.797429
	41	CLYBL	Q5I0K3	15	108608204	108838235	rs105183757	108420554	0.731307	6e-08	ENSRNOG00000014075	15	108608204	108838235	rs105183757	108420554	0.0699013	1.92276e-05	8.86858e-05	0.012139	8.14335e-05	0.0102537	0.977437	Yes		0.731307
	42	SARS2	D3ZM09	1	86923591	86935904	rs106407860	85516251	0.824013	8.87e-10	ENSRNOG00000019962	1	86923591	86935904	rs106407860	85516251	0.0766429	6.36811e-06	4.12895e-07	0.00414527	1.95492e-06	0.018734	0.977118	Yes		0.824013
	43	RETSAT	G3V7V6	4	100465170	100474301	rs106046290	99659698	0.81346	5.14e-10	ENSRNOG00000014090	4	100465170	100474301	rs106046290	99659698	0.383761	2.61961e-23	9.95263e-25	5.07209e-20	4.89918e-07	0.0240761	0.975923	Yes		0.81346
	44	RETSAT	Q8VHE9	4	100465170	100474301	rs106046290	99659698	0.816463	6.63e-10	ENSRNOG00000014090	4	100465170	100474301	rs106046290	99659698	0.383761	2.61961e-23	1.27339e-24	5.07221e-20	6.26828e-07	0.0240766	0.975923	Yes		0.816463
	45	FECH	D3ZBM3	18	59941992	59975192	rs105295478	59532939	-0.613472	8.14e-06	ENSRNOG00000018053	18	59941992	59975192	rs105295478	59532939	-0.10885	2.78446e-06	0.000752375	0.00245618	0.00585796	0.0182354	0.972698	Yes		-0.613472
	46	PDLIM5	Q62920	2	247818243	247988462	rs105700810	248442796	-0.703784	9.38e-08	ENSRNOG00000016419	2	247818243	247988462	rs105700810	248442796	-0.0933195	4.46232e-08	1.00813e-07	3.52098e-05	8.05116e-05	0.0272311	0.972653	Yes		-0.703784
	47	CYP2J10	F1M032	5	115021723	115222084	rs105170847	116356396	-0.532482	1.76e-05	ENSRNOG00000042224	5	115021723	115222084	rs105170847	116356396	-0.204049	4.39752e-14	1.25887e-10	2.53829e-10	0.0105794	0.0204465	0.968974	Yes		-0.532482
	48	KYAT3	Q58FK9	2	248649441	248690089	rs104955073	250023306	-0.898624	2.15e-13	ENSRNOG00000043426	2	248649441	248690089	rs104955073	250023306	-0.063133	4.27416e-06	2.71454e-11	0.00273147	2.95764e-10	0.0288763	0.968392	Yes		-0.898624
	49	KYAT3	F1M572	2	248649441	248690089	rs104955073	250023306	-0.923398	3.51e-13	ENSRNOG00000043426	2	248649441	248690089	rs104955073	250023306	-0.063133	4.27416e-06	4.37472e-11	0.00273147	4.76648e-10	0.0288764	0.968392	Yes		-0.923398
	50	BPHL	Q3B8N9	17	31498883	31535172	D17Rat144	32924126	-0.690585	4.46e-07	ENSRNOG00000017577	17	31498883	31535172	D17Rat144	32924126	-0.287969	3.45752e-19	1.01617e-17	1.06749e-15	0.000309607	0.03164	0.96805	Yes		-0.690585
	51	PLA2G7	Q5M7T7	9	19935768	19978013	rs105325920	20132934	-0.761484	6.49e-08	ENSRNOG00000025691	9	19935768	19978013	rs105325920	20132934	-0.302747	1.93063e-11	2.94506e-11	2.02196e-08	5.06741e-05	0.0339086	0.966041	Yes		-0.761484
	52	VWF	F1M957	4	158088505	158219523	rs106833234	156258457	0.70423	5.61e-08	ENSRNOG00000019689	4	158088505	158219523	rs106833234	156258457	0.226047	3.27857e-05	0.000134001	0.0199325	0.000100015	0.0139951	0.965838	Yes		0.70423
	53	DGUOK	A0A0G2K478	4	115180433	115208061	rs106878287	115190150	-0.729126	7.2e-08	ENSRNOG00000011617	4	115180433	115208061	rs106878287	115190150	-0.141657	1.20097e-08	1.63836e-08	1.00089e-05	5.81314e-05	0.0346313	0.965301	Yes		-0.729126
	54	DGUOK	D3ZDE4	4	115180433	115208061	rs106878287	115190150	-0.725628	8.5e-08	ENSRNOG00000011617	4	115180433	115208061	rs106878287	115190150	-0.141657	1.20097e-08	1.92188e-08	1.00104e-05	6.8191e-05	0.034637	0.965285	Yes		-0.725628
	55	PCBD2	M0RCX0	17	8929810	8980571	rs104993192	9212887	-0.556729	1.3e-05	ENSRNOG00000047796	17	8929810	8980571	rs104993192	9212887	-0.157753	1.04484e-11	3.71032e-09	1.34897e-08	0.0080923	0.0285414	0.963366	Yes		-0.556729
	56	INSR	T2CB11	12	1680957	1816414	rs104896715	1759613	0.807296	3.8e-08	ENSRNOG00000029986	12	1680957	1816414	rs104896715	1759613	0.122761	4.73693e-08	1.07586e-07	3.80953e-05	0.000105606	0.0365141	0.963342	Yes		0.807296
	57	CNRIP1	Q5M7A7	14	100217289	100247235	rs105724745	100076770	0.534948	1.9e-05	ENSRNOG00000005326	14	100217289	100247235	rs105724745	100076770	0.0762939	1.53845e-09	1.47208e-06	2.5272e-06	0.0139459	0.0230622	0.962988	Yes		0.534948
	58	INSR	P15127	12	1680957	1816414	rs104896715	1759613	0.787851	6.79e-08	ENSRNOG00000029986	12	1680957	1816414	rs104896715	1759613	0.122761	4.73693e-08	1.87959e-07	3.84968e-05	0.000184499	0.0369087	0.962868	Yes		0.787851
	59	LHPP	Q5I0D5	1	204617852	204708987	rs106109477	206357457	-0.668989	1.31e-05	ENSRNOG00000017097	1	204617852	204708987	rs106109477	206357457	-0.0850076	5.37143e-08	4.41502e-05	0.000188397	0.00777494	0.0323007	0.959692	Yes		-0.668989
	60	ME3	F1M5N4	1	153861569	154056654	rs105098295	155334746	0.824245	1.34e-07	ENSRNOG00000017311	1	153861569	154056654	rs105098295	155334746	0.191995	3.78019e-12	9.27047e-12	4.14446e-09	9.23059e-05	0.04039	0.959518	Yes		0.824245
	61	GSTA4	P14942	8	85497557	85518879	rs105138853	84967728	0.695555	4.01e-06	ENSRNOG00000030449	8	85497557	85518879	rs105138853	84967728	0.182662	2.21388e-07	1.15848e-05	0.000180599	0.00254243	0.0387593	0.958506	Yes		0.695555
	62	NIT2	Q497B0	11	45462345	45473104	rs104986589	45726894	0.710004	1.67e-06	ENSRNOG00000027797	11	45462345	45473104	rs104986589	45726894	0.285818	9.19463e-19	1.22335e-16	4.55284e-15	0.00112075	0.0408351	0.958044	Yes		0.710004
	63	FABP4	P70623	2	93792601	93797305	rs105226742	95676096	0.743439	2.6e-08	ENSRNOG00000010805	2	93792601	93797305	rs105226742	95676096	0.192085	6.28138e-15	5.01664e-15	1.03776e-11	2.10533e-05	0.0426773	0.957302	Yes		0.743439
	64	ENDOG	Q3V5X8	3	8741766	8744592	rs106435756	8599539	0.763707	4.56e-09	ENSRNOG00000016033	3	8741766	8744592	rs106435756	8599539	0.256213	1.096e-15	3.85481e-16	4.58639e-12	3.94711e-06	0.046091	0.953905	Yes		0.763707
	65	CEP131	D4AEL8	10	109243039	109267500	rs105339331	109406125	-0.593063	7.34e-05	ENSRNOG00000004430	10	109243039	109267500	rs105339331	109406125	0.283513	1.8094e-13	3.13946e-09	1.15814e-09	0.0389823	0.0135152	0.947502	Yes		-0.593063
	66	ZFYVE9	D3ZDC7	5	128234909	128333805	rs105829314	127148138	-0.593847	2.06e-07	ENSRNOG00000027183	5	128234909	128333805	rs105829314	127148138	0.0509206	2.48159e-05	0.000123732	0.0160947	0.000300185	0.0381838	0.945298	Yes		-0.593847
	67	RBBP9	O88350	3	138701586	138708332	rs105178236	139989420	0.664272	1.51e-06	ENSRNOG00000007972	3	138701586	138708332	rs105178236	139989420	0.100195	4.45067e-07	9.72229e-06	0.000350732	0.00150386	0.0533889	0.944747	Yes		0.664272
	68	ATG7	Q641Y5	4	146598413	146777124	rs105109827	146073852	0.885313	2.09e-09	ENSRNOG00000007486	4	146598413	146777124	rs105109827	146073852	0.044414	4.86823e-05	2.56325e-06	0.0271383	3.03619e-06	0.0312857	0.94157	Yes		0.885313
	69	FNTB	Q02293	6	99883959	99966988	rs106597772	101309663	0.575542	4.36e-05	ENSRNOG00000007660	6	99883959	99966988	rs106597772	101309663	0.23172	1.75085e-17	2.465e-14	4.06401e-14	0.0246165	0.0397304	0.935653	Yes		0.575542
	70	L3HYPDH	D3ZV91	6	94824112	94834908	D6Cebr36s1	95470912	0.572826	2.84e-06	ENSRNOG00000004503	6	94824112	94834908	D6Cebr36s1	95470912	0.0579995	1.05972e-05	0.000404812	0.00673549	0.00368194	0.0604139	0.928764	Yes		0.572826
	71	SYTL2	B5DFB1	1	156334381	156440326	rs105098295	155334746	0.617235	5.02e-05	ENSRNOG00000030776	1	154579949	154599430	rs105098295	155334746	0.131781	2.85378e-09	1.50663e-06	2.87367e-06	0.0249098	0.0466638	0.928422	Yes		0.617235
	72	LGALS5	P47967	10	66225995	66229311	D10Mit2	65906139	-0.830484	1.7e-08	ENSRNOG00000012557	10	66225995	66229311	D10Mit2	65906139	-0.268975	1.41889e-05	7.97872e-06	0.0126236	3.88837e-05	0.0606738	0.926656	Yes		-0.830484
	73	EPM2A	Q91XQ2	1	5448958	5571512	rs105490014	5312732	-0.715263	1.37e-07	ENSRNOG00000040242	1	5448958	5571512	rs105490014	5312732	-0.0771914	6.84636e-05	0.000172646	0.0371687	0.000183997	0.0387689	0.923706	Yes		-0.715263
	74	NQO2	Q6AY80	17	32132347	32158538	D17Rat144	32924126	0.709245	1.79e-06	ENSRNOG00000017820	17	32132347	32158538	D17Rat144	32924126	0.324706	3.27737e-19	3.42521e-17	2.73509e-15	0.00109973	0.0869831	0.911917	Yes		0.709245
	75	CD151	Q9QZA6	1	214446659	214450666	rs105122394	216312749	-0.654511	8.92e-07	ENSRNOG00000046094	1	214446659	214450666	rs105122394	216312749	-0.192786	2.79792e-08	2.13545e-06	4.85e-05	0.00402602	0.0906116	0.905312	Yes		-0.654511
	76	TMEM186	Q4KLZ1	10	7077488	7080798	rs105884336	8605520	0.562368	8.01e-05	ENSRNOG00000027087	10	7077488	7080798	rs105884336	8605520	0.0957062	3.88169e-07	0.00104051	0.000675192	0.056893	0.0360915	0.9053	Yes		0.562368
	77	SDF4	Q91ZS3	5	173425907	173444620	rs105545738	173335182	0.524523	3.53e-05	ENSRNOG00000019981	5	173425907	173444620	rs105545738	173335182	0.0538351	2.09225e-05	0.0210965	0.0226607	0.0254129	0.0264712	0.904359	Yes		0.524523
	78	HADH	Q9WVK7	2	236353445	236395067	rs104939862	235833826	0.543257	3.41e-05	ENSRNOG00000010697	2	236353445	236395067	rs104939862	235833826	0.0751091	3.13079e-05	0.0169389	0.025616	0.0235175	0.0347433	0.899184	Yes		0.543257
	79	VWA5B2	D4A7U5	11	83992076	84008946	rs65959529	82965595	-0.494621	0.000101099	ENSRNOG00000001707	11	83992076	84008946	rs65959529	82965595	-0.0989082	3.70504e-08	0.000611445	0.000215929	0.0800766	0.0274643	0.891632	Yes		-0.494621
	80	CAT	P04762	3	93379874	93412058	rs106339117	95213384	-0.702444	9.82e-08	ENSRNOG00000008364	3	93379874	93412058	rs106339117	95213384	-0.0848046	0.000134228	0.000340739	0.0652985	0.00023885	0.0449606	0.889161	Yes		-0.702444
	81	SLC13A3	Q9Z0Z5	3	162084315	162147393	rs105849947	163005181	-0.64903	6.45e-06	ENSRNOG00000019118	3	162084315	162147393	rs105849947	163005181	-0.116701	1.94374e-05	0.0409442	0.0376609	0.0200796	0.0176624	0.883653	Yes		-0.64903
	82	LIAS	Q5XIH4	14	44507218	44524252	rs104905903	46296217	0.656405	1.85e-06	ENSRNOG00000002759	14	44507218	44524252	rs104905903	46296217	0.0741266	1.38935e-06	8.76495e-06	0.00096328	0.00117658	0.128514	0.869337	Yes		0.656405
	83	VWF	Q62935	4	158088505	158219523	rs106833234	156258457	0.649571	3.7e-06	ENSRNOG00000019689	4	158088505	158219523	rs106833234	156258457	0.226047	3.27857e-05	0.00630897	0.0869101	0.00470888	0.0641025	0.83797	Yes		0.649571
	84	AMACR	P70473	2	60949256	60961326	rs105215659	61023322	-0.5356	0.000339545	ENSRNOG00000018662	2	60949256	60961326	rs105215659	61023322	-0.125177	1.64513e-10	6.21043e-08	2.18489e-07	0.0394406	0.138005	0.822555	Yes		-0.5356
	85	SLC27A3	D3ZJA9	2	189760747	189765415	rs105126001	188231329	0.518325	0.000155847	ENSRNOG00000015421	2	189760747	189765415	rs105126001	188231329	0.104404	2.84075e-06	0.00369424	0.00311647	0.0940559	0.0785964	0.820537	Yes		0.518325
	86	PDYN	F1M7S3	3	122194329	122206671	rs106861886	122326882	0.521211	1.77e-05	ENSRNOG00000026036	3	122194329	122206671	rs106861886	122326882	0.113336	1.25861e-05	0.00347192	0.0354471	0.0131569	0.133584	0.81434	Yes		0.521211
	87	PDYN	P06300	3	122194329	122206671	rs106861886	122326882	0.474334	3.76e-05	ENSRNOG00000026036	3	122194329	122206671	rs106861886	122326882	0.113336	1.25861e-05	0.007081	0.0339426	0.0268336	0.127892	0.804251	Yes		0.474334
	88	HDHD2	Q6QI86	18	73226630	73278337	D18Rat9	72243303	0.723719	3.06e-08	ENSRNOG00000043171	18	73226630	73278337	rs8161561	71312753	0.0851019	2.55618e-08	5.38637e-07	5.96844e-05	4.95734e-05	0.00458405	0.995306	No		0.723719
	89	HDHD2	Q6AYR6	18	73226630	73278337	D18Rat9	72243303	0.662567	1.11e-06	ENSRNOG00000043171	18	73226630	73278337	rs8161561	71312753	0.0851019	2.55618e-08	1.69654e-05	6.67219e-05	0.0015614	0.00523375	0.993121	No		0.662567
	90	MX2	P18589	11	38035450	38059950	rs105317054	36273523	-0.870112	5.05e-11	ENSRNOG00000001963	11	38035450	38059950	rs107011669	38064751	-0.417967	1.38413e-10	9.73033e-12	1.73656e-06	1.15901e-07	0.0197895	0.980209	No		-0.870112
	91	FAM151B	B2RZ92	2	22023052	22059149	rs13451495	22725062	0.584548	8.67e-06	ENSRNOG00000024136	2	22023052	22059149	rs105251977	21962275	0.0555226	2.21274e-08	7.87091e-06	2.65979e-05	0.00681098	0.0221293	0.971025	No		0.584548
	92	LARS2	A0A0G2K9E5	8	132441285	132536369	D8Cebr103s2	130488112	0.656751	2.72e-07	ENSRNOG00000004760	8	132441285	132536369	rs105217511	130837049	0.048181	2.00825e-08	1.81769e-06	2.4763e-05	0.00219013	0.028952	0.968831	No		0.656751
	93	TRPV2	Q9WUD2	10	48903540	48925030	rs105225151	48949496	0.658092	7.09e-06	ENSRNOG00000003104	10	48903540	48925030	D10Cebr4s7	47093183	0.0852692	4.70116e-07	0.000176612	0.000731731	0.00625654	0.0250379	0.967797	No		0.658092
	94	TRPV2	A0A0G2JSH6	10	48903540	48925030	rs105225151	48949496	0.623477	1.28e-05	ENSRNOG00000003104	10	48903540	48925030	D10Cebr4s7	47093183	0.0852692	4.70116e-07	0.000307726	0.00075167	0.0109013	0.0257493	0.96229	No		0.623477
	95	CAMKMT	B0K012	6	8669722	8729771	rs13452788	9974277	-0.493751	3.25e-05	ENSRNOG00000030629	6	8669722	8729771	D6Cebrp424s2	9876640	-0.129738	1.28044e-09	5.30215e-06	3.79537e-06	0.0229862	0.0155759	0.961429	No		-0.493751
	96	STX17	Q9Z158	5	63870432	63922730	rs104999692	63189514	-0.753042	1.2e-09	ENSRNOG00000005801	5	63870432	63922730	rs105513020	63764257	-0.09963	2.63415e-11	1.33483e-11	8.02241e-08	6.96702e-06	0.0409964	0.958997	No		-0.753042
	97	CRPPA	Q5S6T3	6	55881387	56159464	rs63773610	54020985	0.642631	2.12e-06	ENSRNOG00000006199	6	55881387	56159464	rs105251481	56034451	0.12697	1.45228e-10	4.4347e-08	3.35697e-07	0.00508683	0.0376319	0.957281	No		0.642631
	98	PLA2G6	P97570	7	120519467	120559347	rs105442340	120374640	0.612874	8e-07	ENSRNOG00000012295	7	120519467	120559347	rs105067907	121046195	0.133378	3.43958e-11	4.70343e-09	7.52627e-08	0.00258568	0.0405012	0.956913	No		0.612874
	99	SLC1A4	Q76GL9	14	104581190	104612597	rs106980800	102611707	0.734455	4.87e-06	ENSRNOG00000005248	14	104581190	104612597	rs105260706	103835688	0.100147	1.36559e-06	9.6798e-05	0.00319533	0.00135166	0.0437497	0.951607	No		0.734455
	100	PLS1	A0A0G2QC04	8	103557364	103608913	rs106047149	102732562	0.852091	1.89e-08	ENSRNOG00000009945	8	103557364	103608913	rs105343062	104588480	0.45845	4.51279e-12	5.02705e-12	4.97628e-09	5.16713e-05	0.0502822	0.949666	No		0.852091
	101	GSTZ1	P57113	6	111176798	111187244	rs13450441	110989963	0.725496	3.49e-07	ENSRNOG00000047708	6	111176798	111187244	rs105266206	111487809	0.073214	1.09297e-05	0.00154994	0.0277661	0.00248599	0.0436905	0.924508	No		0.725496
	102	PTER	Q63530	17	80250521	80311981	rs64203227	78978933	-0.609692	2.13e-06	ENSRNOG00000017328	17	80250521	80311981	rs105897358	79608569	-0.179669	5.06621e-12	6.86657e-09	1.38256e-08	0.0255732	0.0506469	0.92378	No		-0.609692
	103	ALDH9A1	A0A0G2JSI1	13	85580828	85597493	rs107453206	86930661	-0.727591	3.94e-08	ENSRNOG00000004027	13	85580828	85597493	rs64812566	85645255	-0.10259	3.21335e-09	9.2329e-07	0.000108546	0.000658416	0.0765639	0.922668	No		-0.727591
	104	ALDH9A1	Q9JLJ3	13	85580828	85597493	rs107453206	86930661	-0.724652	4.76e-08	ENSRNOG00000004027	13	85580828	85597493	rs64812566	85645255	-0.10259	3.21335e-09	1.14415e-06	0.000112869	0.000815916	0.0796491	0.919421	No		-0.724652
	105	PLCD1	G3V9D1	8	127753539	127782070	Acaa1	128008664	0.587424	1.61e-05	ENSRNOG00000032238	8	127753539	127782070	rs104910578	128322556	0.0809136	3.54671e-08	9.31894e-05	0.000107026	0.0383056	0.0431544	0.91834	No		0.587424
	106	PLCD1	P10688	8	127753539	127782070	Acaa1	128008664	0.540576	4.11e-05	ENSRNOG00000032238	8	127753539	127782070	rs104910578	128322556	0.0809136	3.54671e-08	0.000100069	0.000111371	0.0411335	0.0449448	0.91371	No		0.540576
	107	SLC27A2	P97524	3	119014620	119052531	rs104928512	119372096	-0.470051	0.000130887	ENSRNOG00000010128	3	119014620	119052531	rs106406941	119015690	-0.223237	2.67354e-12	1.97713e-08	1.4296e-08	0.0651716	0.046312	0.888516	No		-0.470051
	108	F3	P42533	2	225310624	225322272	rs8158772	225335880	0.688435	6.71e-06	ENSRNOG00000011800	2	225310624	225322272	rs105601752	224957140	0.0684363	3.97991e-05	0.0267422	0.0454524	0.0152715	0.0251458	0.887388	No		0.688435
	109	F3	Q66HI4	2	225310624	225322272	rs8158772	225335880	0.687135	6.77e-06	ENSRNOG00000011800	2	225310624	225322272	rs105601752	224957140	0.0684363	3.97991e-05	0.0268435	0.0462478	0.0153294	0.0256013	0.885978	No		0.687135
	110	DPH5	Q569A7	2	218834034	218866761	rs105555987	220515312	0.639226	7.32e-06	ENSRNOG00000013719	2	218834034	218866761	rs105143174	218111386	0.0918016	1.02066e-06	0.000239903	0.00129708	0.0205278	0.110195	0.867741	No		0.639226
	111	SCRN2	Q6AYR8	10	84966989	84971009	rs105748809	83158972	-0.631099	4.5e-07	ENSRNOG00000010214	10	84966989	84971009	rs8148383	83870013	-0.0778611	1.43169e-06	0.000736537	0.0101377	0.00835312	0.114181	0.866591	No		-0.631099
	112	YARS2	Q5I0L3	11	88882616	88888377	rs105531605	87072486	-0.507064	4.52e-06	ENSRNOG00000025252	11	88882616	88888377	rs105262440	89318199	-0.0589733	2.35181e-05	0.0239472	0.0652752	0.0121584	0.0323502	0.866269	No		-0.507064
	113	CBR3	B2GV72	11	33909439	33917674	D11Cebr15s1	33077226	0.704966	8.81e-07	ENSRNOG00000001701	11	33909439	33917674	rs63803150	33211681	0.1268	2.63334e-07	0.0002739	0.000739224	0.0362859	0.0971407	0.86556	No		0.704966
	114	SPECC1	A0A0G2K5D7	10	48240127	48542292	rs105225151	48949496	-0.614973	6.15e-06	ENSRNOG00000002903	10	48240127	48542292	rs106489775	50029410	-0.0660271	7.3231e-05	0.0125303	0.0708332	0.0129649	0.0725314	0.83114	No		-0.614973
	115	FCSK	A0A0G2JVI4	19	43338166	43357822	rs106551072	44499789	-0.804907	5.84e-10	ENSRNOG00000059453	19	43338166	43357822	rs106239941	41425542	-0.0816056	0.000230616	1.74227e-05	0.130897	7.61358e-06	0.0564586	0.812619	No		-0.804907

## Sheet: S5B
	Table S5B. Co-localization analysis for cis-pQTLs and trans-pQTLs, Related to Figure 5.
	A total of 45 co-localized cis-pQTLs and trans-pQTLs were detected using the Coloc R package.
	Index	cis-pQTL									trans-pQTL									Colocalization
		UniProt acession	Protein name	Chromosome	Protein start	Protein end	SNP accession number	SNP position	p value	Same leading SNP	Protein uniprot ID	Protein name	Chromosome	Protein start	Protein end	Chr SNP	SNP accession number	SNP Position	p value	H0	H1	H2	H3	H4
	1	Q63556	SERPINA3M	6	127808785	127816055	rs13452416	128467434	1.4e-09	Yes	P05544	SPIN2A	21	17962905	17964888	6	rs13452416	128467434	7.78e-09	9.98346e-09	8.88949e-06	1.54371e-06	0.000461707	0.999528
	2	P09005	SPI21	6	128052682	128055175	rs13452416	128467434	4.01e-07	Yes	P05544	SPIN2A	21	17962905	17964888	6	rs13452416	128467434	7.78e-09	2.28547e-06	1.37606e-05	0.000353395	0.00121592	0.998415
	3	D3ZI42	LRSAM1	3	11972813	12007570	rs107535368	11913651	1.48e-10	Yes	Q9Z2S9	FLOT2	10	65304902	65329312	3	rs107535368	11913651	5.09e-08	2.27665e-09	4.19782e-05	1.52248e-07	0.00189572	0.998062
	4	D3ZI42	LRSAM1	3	11972813	12007570	rs107535368	11913651	1.48e-10	Yes	Q9Z1E1	FLOT1	20	3427880	3438396	3	rs107535368	11913651	1.43e-07	6.15376e-09	0.000113467	1.56754e-07	0.00197896	0.997907
	5	D3ZTW9	EXOG	8	128133431	128153110	Acaa1	128008664	2.55e-10	Yes	D4A255	MEAK7	19	52408917	52424318	8	Acaa1	128008664	5.31e-07	1.01917e-07	0.00356806	2.78236e-07	0.00883898	0.987593
	6	Q62881	NOL3	19	37235001	37236649	rs105085349	35366911	7.56e-11	Yes	D3ZNQ6	UBE2M	1	65537640	65541177	19	rs105085349	35366911	3.57e-06	1.92176e-08	0.00238985	9.06915e-08	0.0103765	0.987234
	7	P04904	GSTA3	9	27402381	27417023	rs106532780	29330108	3.47e-06	Yes	D3ZQG6	TRIM2	2	183145089	183213228	9	rs106532780	29330108	5.46e-06	0.00213135	0.00418916	0.00298382	0.00496445	0.985731
	8	F1M8F5	SERPINA3A	6	127927650	127934162	rs13452416	128467434	4.64e-06	Yes	P05544	SPIN2A	21	17962905	17964888	6	rs13452416	128467434	7.78e-09	2.19128e-05	8.53722e-05	0.00338832	0.012302	0.984202
	9	P21775	ACAA1A	8	128027958	128036236	rs104910578	128322556	5e-11	Yes	O35095	NCDN	5	144769452	144779212	8	rs104910578	128322556	5.99e-06	1.85859e-08	0.00394746	6.11594e-08	0.012091	0.983961
	10	P97570	PLA2G6	7	120519467	120559347	rs105442340	120374640	8e-07	Yes	P0CC09	HIST2H2AA2	2	198388809	198389201	7	rs105442340	120374640	4.2e-06	0.000298271	0.00477284	0.000702826	0.0103478	0.983878
	11	P14173	DDC	14	91905919	91996774	rs107550435	91909453	1.69e-06	Yes	F1M6T3	JCAD	17	55670331	55709740	14	rs107550435	91909453	7.9e-06	0.002148	0.00670714	0.00209985	0.0056587	0.983386
	12	Q6MGB5	HSD17B8	20	3817179	3819235	rs104989114	5489900	2.7e-08	Yes	F1LSG8	VPS50	4	28441301	28551784	20	rs104989114	5489900	1.76e-07	1.69815e-07	0.000133506	2.2198e-05	0.0165538	0.98329
	13	O55166	VPS52	20	5432004	5441706	rs104989114	5489900	1.2e-07	Yes	F1LSG8	VPS50	4	28441301	28551784	20	rs104989114	5489900	1.76e-07	7.12227e-07	0.000133759	9.31016e-05	0.0165869	0.983185
	14	A0A0G2K9E5	LARS2	8	132441285	132536369	D8Cebr103s2	130488112	2.72e-07	Yes	Q5M9H2	ACADVL	10	56619303	56624526	8	D8Cebr103s2	130488112	6.41e-06	0.000737674	0.0100496	0.000701184	0.00865758	0.979854
	15	Q9R141	SLC22A4	10	39330733	39373508	rs105822550	39829407	5.92e-07	Yes	D3ZXX3	UNC80	9	73493027	73683000	10	rs105822550	39829407	6.56e-06	0.000144397	0.00481633	0.000487419	0.0153634	0.979188
	16	P00502	GSTA1	9	27368272	27452902	rs106532780	29330108	7.58e-06	Yes	D3ZQG6	TRIM2	2	183145089	183213228	9	rs106532780	29330108	5.46e-06	0.00444224	0.00464425	0.006219	0.00560762	0.979087
	17	Q63530	PTER	17	80250521	80311981	rs64203227	78978933	2.13e-06	Yes	D3ZSD8	TMEM143	1	101884019	101900070	17	rs64203227	78978933	5.09e-06	0.00530323	0.0106778	0.00325287	0.00565897	0.975107
	18	Q9WUD2	TRPV2	10	48903540	48925030	rs105225151	48949496	7.09e-06	Yes	C0HLN0	PIGBOS1	8	79715337	79719706	10	rs105225151	48949496	1.77e-06	0.00064018	0.00265236	0.0048727	0.0193002	0.972535
	19	A0A0G2K5D7	SPECC1	10	48240127	48542292	rs105225151	48949496	6.15e-06	Yes	C0HLN0	PIGBOS1	8	79715337	79719706	10	rs105225151	48949496	1.77e-06	0.000552732	0.00312458	0.0042071	0.0228974	0.969218
	20	G3V9D1	PLCD1	8	127753539	127782070	Acaa1	128008664	1.61e-05	Yes	D4A255	MEAK7	19	52408917	52424318	8	Acaa1	128008664	5.31e-07	0.00405457	0.00465659	0.0110691	0.0118282	0.968391
	21	A0A0G2JSH6	TRPV2	10	48903540	48925030	rs105225151	48949496	1.28e-05	Yes	C0HLN0	PIGBOS1	8	79715337	79719706	10	rs105225151	48949496	1.77e-06	0.0011161	0.00272625	0.00849515	0.0198669	0.967796
	22	O35550	RABEP1	10	57462447	57579898	rs105016512	55545746	3.75e-05	Yes	F1MA54	PDK1	3	58530870	58558027	10	rs105016512	55545746	2.32e-06	0.0024165	0.00267293	0.0239969	0.0256801	0.945234
	23	O35550	RABEP1	10	57462447	57579898	rs105016512	55545746	3.75e-05	Yes	Q63065	PDK1	3	58530870	58558027	10	rs105016512	55545746	3.4e-06	0.00346873	0.00383682	0.024425	0.0261565	0.942113
	24	A0A0G2K5P9	PCCA	15	108960562	109306603	rs106812932	110542236	2.61e-05	Yes	P07633	PCCB	8	109368624	109418872	15	rs106812932	110542236	2.34e-06	0.00612517	0.00701345	0.0238245	0.0264242	0.936613
	25	P10688	PLCD1	8	127753539	127782070	Acaa1	128008664	4.11e-05	Yes	D4A255	MEAK7	19	52408917	52424318	8	Acaa1	128008664	5.31e-07	0.0092906	0.0103399	0.0253637	0.0273812	0.927625
	26	Q6P6R7	SGSM3	7	122203532	122232991	rs105442340	120374640	5.76e-05	Yes	P0CC09	HIST2H2AA2	2	198388809	198389201	7	rs105442340	120374640	4.2e-06	0.0158309	0.0110296	0.0373029	0.0251577	0.910679
	27	A0A0G2K0C0	FPGT	2	261382060	261402903	rs8160857	259867009	7.62e-05	Yes	P58295	SLC6A5	1	105284753	105336363	2	rs8160857	259867009	1.33e-06	0.00718853	0.00509647	0.0552416	0.0383482	0.894125
	28	Q66HA7	CBFB	19	37127508	37171069	rs105085349	35366911	0.000116032	Yes	D3ZNQ6	UBE2M	1	65537640	65541177	19	rs105085349	35366911	3.57e-06	0.0139237	0.0075604	0.0657086	0.0348771	0.87793
	29	B2RYK0	GLCCI1	4	34282625	34614438	rs105596416	34509195	0.000147824	Yes	Q7TP21	RPA1	10	62140419	62191512	4	rs105596416	34509195	5.32e-10	4.7572e-06	2.73825e-06	0.0833453	0.0471795	0.869468
	30	B2RYK0	GLCCI1	4	34282625	34614438	rs105596416	34509195	0.000147824	Yes	A0A0G2KAT3	RPA1	10	62140419	62191512	4	rs105596416	34509195	1.48e-10	1.10845e-06	6.38023e-07	0.0869234	0.0492443	0.863831
	31	B2RYK0	GLCCI1	4	34282625	34614438	rs105596416	34509195	0.000147824	Yes	Q5U308	LRRC8D	14	5086054	5101177	4	rs105596416	34509195	3.63e-07	0.00254933	0.0014674	0.0880719	0.0499106	0.858001
	32	F1LM05	SERPINA3N	6	127941526	128080889	rs13452416	128467434	0.00026064	Yes	P05544	SPIN2A	21	17962905	17964888	6	rs13452416	128467434	7.78e-09	0.000857344	0.000233625	0.132569	0.0353658	0.830975
	33	D3ZTW9	EXOG	8	128133431	128153110	Acaa1	128008664	2.55e-10	No	O35095	NCDN	5	144769452	144779212	8	rs104910578	128322556	5.99e-06	1.23661e-07	0.00432931	4.06922e-07	0.013349	0.982321
	34	F1M9W9	TRAPPC8	18	15298978	15375031	rs105976889	15719825	9.48e-10	No	D3ZHI8	TRAPPC11	16	47874993	47920823	18	Ttr	15461552	4.16e-08	2.9039e-09	6.81142e-05	1.01909e-06	0.0230117	0.976919
	35	F1M9W9	TRAPPC8	18	15298978	15375031	rs105976889	15719825	9.48e-10	No	A0A0G2K1K5	TRAPPC11	16	47874993	47920823	18	Ttr	15461552	6.03e-08	4.07771e-09	9.5647e-05	1.0248e-06	0.0231458	0.976758
	36	F1MAR6	PRODH1	11	87058616	87075785	rs105531605	87072486	7.4e-13	No	Q0VGK3	GLYCTK	8	114848084	114853103	11	rs65940340	86667749	7.07e-06	3.51487e-09	0.0258759	2.64978e-09	0.0186346	0.955489
	37	Q5I0L3	YARS2	11	88882616	88888377	rs105531605	87072486	4.52e-06	No	Q0VGK3	GLYCTK	8	114848084	114853103	11	rs65940340	86667749	7.07e-06	0.00726215	0.0197951	0.00547476	0.0140523	0.953416
	38	Q5S6T3	CRPPA	6	55881387	56159464	rs63773610	54020985	2.12e-06	No	F1M9G6	TAOK1	10	62566732	62630155	6	rs104960125	53616860	4.85e-06	0.000989392	0.00748948	0.00473162	0.034948	0.951841
	39	P08503	ACADM	2	260124418	260148589	rs105760715	259946340	1.99e-05	No	P58295	SLC6A5	1	105284753	105336363	2	rs8160857	259867009	1.33e-06	0.00319227	0.00337541	0.0245316	0.025077	0.943824
	40	D3ZF03	AIFM3	11	87366621	87380704	rs105531605	87072486	3.9e-06	No	Q0VGK3	GLYCTK	8	114848084	114853103	11	rs65940340	86667749	7.07e-06	0.0100872	0.0315176	0.00760451	0.0229129	0.927878
	41	Q7TQ77	HOOK3	16	70778913	70831164	rs106686747	70987968	4.87e-05	No	P36877	PPP2R2B	18	36985714	37245809	16	rs106068635	70778150	1.65e-06	0.0102008	0.00337192	0.0572483	0.0180916	0.911087
	42	Q5S6T3	CRPPA	6	55881387	56159464	rs63773610	54020985	2.12e-06	No	O88664	TAOK1	10	62566732	62630155	6	rs104960125	53616860	9.41e-06	0.00167272	0.0126621	0.0105571	0.0790966	0.896011
	43	G3V9D1	PLCD1	8	127753539	127782070	Acaa1	128008664	1.61e-05	No	O35095	NCDN	5	144769452	144779212	8	rs104910578	128322556	5.99e-06	0.0121797	0.0139882	0.040079	0.0452184	0.888535
	44	P10688	PLCD1	8	127753539	127782070	Acaa1	128008664	4.11e-05	No	O35095	NCDN	5	144769452	144779212	8	rs104910578	128322556	5.99e-06	0.0132165	0.0147093	0.0434908	0.0475982	0.880985
	45	B2RYK0	GLCCI1	4	34282625	34614438	rs105596416	34509195	0.000147824	No	P42260	GRIK2	20	53789760	54517709	4	rs66103162	34148686	8.09e-06	0.0162885	0.00937568	0.10269	0.0583654	0.813281
