# Supplementary material for: Genetic modulation of protein expression in rat brain
Source: iScience. 2025 Feb 21;28(3):112079. doi: 10.1016/j.isci.2025.112079 (PMC11930185; doi:10.1016/j.isci.2025.112079)
Supplement: Table S6. Phenotypic traits used for the linkage analysis, related to Figure 6 [file mmc7.xlsx]

## Sheet: S6
	Table S6. Phenotypic traits used for the linkage analysis, Related to Figure 6.
	A total of 6 co-localized phenotypic QTLs and 5 cis-pQTLs were detected using the Coloc R package.
	Phenotypic traits								pQTL
	Phenotypic traits	Number of stain	The total number of rats	The number per stain	Chromosome	SNP accession number	SNP position	p value	Uniprot accession	Gene symbol	Chromosome	Start	End	Chr SNP	SNP accession number	SNP position	p value
	Average of Kurtosis factor of annular-Gaussian beams	32	191	6 to 7	20	rs64769173	10008462	0.000608364	G3V644	Ndufv3	20	10265826	10275298	20	rs64769173	10008462	2.15e-05
	The maximum bin of the histogram of the annular distribution of the subject's locations	32	191	7 to 7	20	rs64769173	10008462	0.000946996	G3V644	Ndufv3	20	10265826	10275298	20	rs64769173	10008462	2.15e-05
	Log2(Kurtosis factor of of the values in the annular histogram)	32	191	8 to 7	10	rs105225151	48949496	0.00186191	A0A0G2JSH6	Trpv2	10	48903540	48925030	10	rs105225151	48949496	1.28e-05
	Log2(Kurtosis factor of of the values in the annular histogram)	32	191	9 to 7	10	rs105225151	48949496	0.00186191	A0A0G2K5D7	Specc1	10	48240127	48542292	10	rs105225151	48949496	6.15e-06
	Log2(Kurtosis factor of of the values in the annular histogram)	32	191	10 to 7	10	rs105225151	48949496	0.00186191	C0HLN0	Pigbos1	8	79715337	79719706	10	rs105225151	48949496	1.77e-06
	Log2(Kurtosis factor of of the values in the annular histogram)	32	191	11 to 7	10	rs105225151	48949496	0.00186191	Q9WUD2	Trpv2	10	48903540	48925030	10	rs105225151	48949496	7.09e-06
	The maximum time avoided (sec)	30	150	5	2	rs105921043	251912611	0.00161683	F1LRB8	Mat2a	4	100296075	100303080	2	rs105921043	251912611	9.29e-06
	The maximum time avoided (sec)	30	150	5	2	rs105921043	251912611	0.00161683	P18298	Mat2a	4	100296075	100303080	2	rs105921043	251912611	6.36e-06
	The maximum time avoided (sec)	30	150	5	2	rs105921043	251912611	0.00161683	P84817	Fis1	12	22750485	22765308	2	rs105921043	251912611	1.19e-06
	The maximum value of the polar histogram of the subject's locations	32	191	6 to 7	8	D8Rat35	65572791	0.000212175	G3V784	Adpgk	8	64088913	64116832	8	D8Rat35	65572791	0.000290543
	The time to second entrance (sec)	32	191	6 to 7	6	D6Cebr36s1	95470912	0.00337072	D3ZV91	L3hypdh	6	94824112	94834908	6	D6Cebr36s1	95470912	2.84e-06
