# Supplementary material for: Genetic modulation of protein expression in rat brain
Source: iScience. 2025 Feb 21;28(3):112079. doi: 10.1016/j.isci.2025.112079 (PMC11930185; doi:10.1016/j.isci.2025.112079)
Supplement: Table S7. Colocalization analysis for pQTL and traits, related to Figure 6 [file mmc8.xlsx]

## Sheet: S7
	Table S7. Co-localization analysis for pQTL and traits, Related to Figure 6.
	To investigate whether the association signals for gene and protein expression levels are driven by the same genetic variant, we performed a colocalization analysis 68 significant traits and 348 proteins with cis-pQTL.
	cis-pQTL									Significant traits									Colocalization
	Protein UniProt ID	Gene symbol	Chr protein	Start	End	Chr SNP	Rsid	Posistion	p value	Record ID	Symbol	Description	PubMed ID	Chr	QTL Mb	Locus at Peak	Max LRS	Position	nsnps	H0	H1	H2	H3	H4	Coloc	Same SNP
	Q769K2	Napepld	4	9966891	10002247	4	D4Rat7	11782356	1.19e-06	10085	IsoprtrnlLipolysis	isoproterenol-induced lipolysis of isolated adipocytes corrected to volume multiplied by 10^9	9171835	4	11.422	rs107228843	22.3878	11422002	10463	0.00241117	0.00743739	0.0165683	0.0502628	0.92332	Coloc	Differnt
	Q769K2	Napepld	4	9966891	10002247	4	D4Rat7	11782356	1.19e-06	10057	IsoprtrnlLipolysis	isoproterenol-induced lipolysis of isolated adipocytes corrected to cell volume	9171835	4	11.422	rs107228843	21.4976	11422002	10463	0.00408	0.012585	0.0177987	0.0540686	0.911468	Coloc	Differnt
	Q769K2	Napepld	4	9966891	10002247	4	D4Rat7	11782356	1.19e-06	10056	N/A	difference between ins0/vol and ins50/vol	9171835	4	11.422	rs107228843	17.8198	11422002	10463	0.012458	0.0384275	0.0221844	0.0676443	0.859286	Coloc	Differnt
	Q769K2	Napepld	4	9966891	10002247	4	D4Rat7	11782356	1.19e-06	10055	InsStimGlucUptake	insulin stimulated uptake of glucose by isolated adipocytes corrected to cell volume	9171835	4	11.422	rs107228843	18.7861	11422002	10463	0.0144397	0.0445402	0.0204289	0.0622302	0.858361	Coloc	Differnt
	Q769K2	Napepld	4	9966891	10002247	4	D4Rat7	11782356	1.19e-06	10079	logMax/BasalGlucUptk	log maximal/basal glucose uptake	9171835	4	11.422	rs107228843	17.262	11422002	10463	0.00940453	0.0290088	0.0329579	0.100905	0.827724	Coloc	Differnt
	D3ZXJ5	Efl1	1	144601410	144740735	1	rs105841834	146495207	3.5e-05	10093	cysteine	Plasma cysteine [umol/L]	unpublished	1	146.028	rs106665546	17.1393	146028186	10463	0.0224432	0.0654816	0.0224102	0.0646318	0.825033	Coloc	Differnt
	Q769K2	Napepld	4	9966891	10002247	4	D4Rat7	11782356	1.19e-06	10082	MaxGlucUptk	difference between maximal and basal glucose uptake corrected to cell	9171835	4	11.7824	D4Rat7	21.9488	11782356	10463	0.00233424	0.0072001	0.0451738	0.138605	0.806687	Coloc	Same
	D3ZXJ5	Efl1	1	144601410	144740735	1	rs105841834	146495207	3.5e-05	10159	cysteine	serum cysteine (mmol/L), 10 wk males	unpublished	1	146.028	rs106665546	18.1211	146028186	10463	0.0386331	0.112718	0.0250436	0.0723825	0.751223	None	Differnt
	P25093	Fah	1	146713676	146736261	1	rs105841834	146495207	6.53e-05	10093	cysteine	Plasma cysteine [umol/L]	unpublished	1	146.028	rs106665546	17.1393	146028186	10463	0.0331234	0.119568	0.0330747	0.118757	0.695478	None	Differnt
	P25093	Fah	1	146713676	146736261	1	rs105841834	146495207	6.53e-05	10159	cysteine	serum cysteine (mmol/L), 10 wk males	unpublished	1	146.028	rs106665546	18.1211	146028186	10463	0.0532694	0.19229	0.0345315	0.124106	0.595803	None	Differnt
	Q62718	Ntm	8	30039408	30222036	8	rs105090762	31094006	6.14e-05	10005	Ins/GlucRatio8WkM	insulin/glucose ratio, 8 weeks old, fed a normal lab chow - male	12016513	8	30.6461	rs106114574	18.5895	30646134	10463	0.192996	0.0894112	0.0960044	0.0439494	0.577639	None	Differnt
	Q63707	Dhodh	19	42066351	42082012	19	rs106400333	41545898	9.81e-11	10180	kidney cortex conjugated dienes	kidney cortex conjugated dienes (nM/mg protein), 10 wk males	unpublished	19	41.5905	Tat	16.5547	41590495	10463	1.36817e-05	0.309428	5.21285e-06	0.117372	0.573182	None	Differnt
	Q769K2	Napepld	4	9966891	10002247	4	D4Rat7	11782356	1.19e-06	10080	maximal glucose	maximal glucose uptake corrected to cell	9171835	4	11.7824	D4Rat7	16.7036	11782356	10463	0.0687714	0.21213	0.0434682	0.133585	0.542045	None	Same
	Q9JM47	Kcnip3	3	120023917	120087136	3	rs104928512	119372096	3.76e-06	10040	StdDietLDLphsphlpd	serum LDL phospholipid concentrations in 7 week old males fed a standard chow	8698878	3	119.133	rs65719311	14.4656	119132524	10463	0.0432895	0.324349	0.013545	0.101014	0.517803	None	Differnt
	Q62718	Ntm	8	30039408	30222036	8	rs105090762	31094006	6.14e-05	10001	InsConcMaleStdDiet	insulin concentrations, 8 weeks old, fed a normal lab chow (0 days) - male	12016513	8	30.6461	rs106114574	16.2831	30646134	10463	0.357748	0.165738	0.110651	0.0509748	0.314888	None	Differnt
	D3ZTE0	F12	17	9736577	9744420	17	D17Ucsf2	11443604	0.000438883	10022	left ventricle weight	relative left ventricle weight determined in 12 week old males fed a normal lab chow at generations F16 -F17	1962797	17	10.9687	rs66117090	21.2095	10968714	10463	0.281554	0.0832152	0.298369	0.0879578	0.248904	None	Differnt
	G3V964	Ntm	8	30039408	30222036	8	rs105090762	31094006	0.000277991	10005	Ins/GlucRatio8WkM	insulin/glucose ratio, 8 weeks old, fed a normal lab chow - male	12016513	8	30.6461	rs106114574	18.5895	30646134	10463	0.382573	0.130873	0.190308	0.0648904	0.231355	None	Differnt
	P70583	Dut	3	117514444	117525446	3	rs104918910	118387736	4.94e-10	10040	StdDietLDLphsphlpd	serum LDL phospholipid concentrations in 7 week old males fed a standard chow	8698878	3	119.133	rs65719311	14.4656	119132524	10463	1.9543e-05	0.610165	6.11488e-06	0.190735	0.199074	None	Differnt
	P97524	Slc27a2	3	119014620	119052531	3	rs104928512	119372096	0.000130887	10040	StdDietLDLphsphlpd	serum LDL phospholipid concentrations in 7 week old males fed a standard chow	8698878	3	119.133	rs65719311	14.4656	119132524	10463	0.367153	0.265476	0.11488	0.0829111	0.16958	None	Differnt
	G3V964	Ntm	8	30039408	30222036	8	rs105090762	31094006	0.000277991	10001	InsConcMaleStdDiet	insulin concentrations, 8 weeks old, fed a normal lab chow (0 days) - male	12016513	8	30.6461	rs106114574	16.2831	30646134	10463	0.510734	0.174714	0.157969	0.0539451	0.102637	None	Differnt
	Q499R4	Yrdc	5	142845114	142850111	5	rs104963774	141798527	0.00012606	10125	Chgb	serum chromogranine B (fragments/ml), 6 wk males	unpublished	5	142.596	D5Rat34	14.5172	142595549	10463	0.394468	0.318032	0.109919	0.0885387	0.089042	None	Differnt
	P27321	Cast	2	1452116	1561464	2	rs65190220	2720355	0.000219249	10164	kidney cortex catalase	kidney cortex catalase (µM H2O2/min/mg protein), 10 wk males	unpublished	2	2.60902	rs65457685	18.2264	2609022	10463	0.502346	0.192664	0.166113	0.0636401	0.0752374	None	Differnt
	F1LPH1	Cast	2	1452116	1561464	2	rs65190220	2720355	0.000235795	10164	kidney cortex catalase	kidney cortex catalase (µM H2O2/min/mg protein), 10 wk males	unpublished	2	2.60902	rs65457685	18.2264	2609022	10463	0.506709	0.190863	0.167555	0.0630479	0.071825	None	Differnt
	Q9JJ22	Erap1	2	1410934	1449733	2	rs65190220	2720355	0.000282647	10164	kidney cortex catalase	kidney cortex catalase (µM H2O2/min/mg protein), 10 wk males	unpublished	2	2.60902	rs65457685	18.2264	2609022	10463	0.483937	0.224189	0.160025	0.0740806	0.0577682	None	Differnt
	D4A254	Phlpp2	19	41731646	41798383	19	Tat	41590495	0.000925657	10180	kidney cortex conjugated dienes	kidney cortex conjugated dienes (nM/mg protein), 10 wk males	unpublished	19	41.5905	Tat	16.5547	41590495	10463	0.60656	0.101628	0.231106	0.0387011	0.0220051	None	Same
	Q498M9	Gapdh	10	78687661	78690857	10	rs105992728	79569062	0.000166745	10024	KidneyWt5wkMale	relative kidney weight in 5 week old males	10864582	10	78.6055	Slc4a3-rs	18.4089	78605467	10463	0.481326	0.236602	0.175559	0.0862795	0.0202344	None	Differnt
	P47728	Calb2	19	41482728	41509658	19	rs106239941	41425542	0.000993773	10180	kidney cortex conjugated dienes	kidney cortex conjugated dienes (nM/mg protein), 10 wk males	unpublished	19	41.5905	Tat	16.5547	41590495	10463	0.582034	0.131269	0.221761	0.0500013	0.014934	None	Differnt
	Q80W92	Vac14	19	40927007	41029206	19	rs64357594	40877480	8.15e-07	10180	kidney cortex conjugated dienes	kidney cortex conjugated dienes (nM/mg protein), 10 wk males	unpublished	19	41.5905	Tat	16.5547	41590495	10463	0.0227286	0.69228	0.00865982	0.263754	0.0125774	None	Differnt
